# Supplementary material for: Metformin-associated gut microbiota remodeling correlates with reinvigorated splenic immunity in aged mice: microbiome-immune crosstalk via the gut-spleen axis
Source: Front Immunol. 2025 Sep 25;16:1633486. doi: 10.3389/fimmu.2025.1633486 (PMC12507646; doi:10.3389/fimmu.2025.1633486)
Supplement: Supplementary Table 1 — The post-processed 16S-count at ASV-level. [file Table1.xlsx]

## Sheet: ASV_20250728_104110_asv.full
domain	kingdom	phylum	class	order	family	genus	species	asv	C11	C10	C2	C3	T10	C5	T11	C9	T1	T2	T3	T4	T5	T6	T7	T8	T9	C1	C8	C4	C6	C7	Total	Percent	Prevalence
d__Bacteria	k__unclassified_d__Bacteria	p__Firmicutes	c__Bacilli	o__Lactobacillales	f__Lactobacillaceae	g__Lactobacillus	s__unclassified_g__Lactobacillus	ASV5	2927	6425	3203	1306	1691	1773	1779	1681	324	856	1154	471	998	329	355	226	809	6775	4816	4335	6130	3645	52008	0.162799	1
d__Bacteria	k__unclassified_d__Bacteria	p__Verrucomicrobia	c__Verrucomicrobiae	o__Verrucomicrobiales	f__Akkermansiaceae	g__Akkermansia	s__Akkermansia_muciniphila	ASV1	0	0	0	0	0	0	0	0	56	55	0	429	0	4981	4662	0	0	0	56	0	60	0	10299	0.0322386	0.318182
d__Bacteria	k__unclassified_d__Bacteria	p__Firmicutes	c__Clostridia	o__Eubacteriales	f__Oscillospiraceae	g__Lawsonibacter	s__Lawsonibacter_asaccharolyticus	ASV2	1303	225	22	81	514	94	63	104	8	140	397	797	245	487	584	35	10	330	147	661	588	735	7570	0.0236961	1
d__Bacteria	k__unclassified_d__Bacteria	p__Firmicutes	c__Bacilli	o__Lactobacillales	f__Lactobacillaceae	g__Lactobacillus	s__Lactobacillus_gasseri	ASV29	387	856	484	674	314	1123	218	2031	15	79	90	154	256	69	299	29	40	33	0	0	18	26	7195	0.0225222	0.909091
d__Bacteria	k__unclassified_d__Bacteria	p__Deferribacteres	c__Deferribacteres	o__Deferribacterales	f__Mucispirillaceae	g__Mucispirillum	s__Mucispirillum_schaedleri	ASV157	15	0	1256	7	0	306	0	0	0	123	4	78	261	13	71	47	110	380	133	96	215	858	3973	0.0124365	0.772727
d__Bacteria	k__unclassified_d__Bacteria	p__Firmicutes	c__Bacilli	o__Lactobacillales	f__Lactobacillaceae	g__Ligilactobacillus	s__Ligilactobacillus_murinus	ASV312	60	108	173	101	985	361	49	122	68	376	224	202	312	0	85	86	147	98	76	114	150	135	4032	0.0126212	0.954545
d__Bacteria	k__unclassified_d__Bacteria	p__Bacteroidota	c__Bacteroidia	o__Bacteroidales	f__Muribaculaceae	g__unclassified_f__Muribaculaceae	s__unclassified_f__Muribaculaceae	ASV12	56	67	216	115	221	252	274	124	258	25	306	185	20	142	140	441	161	194	244	369	71	180	4061	0.012712	1
d__Bacteria	k__unclassified_d__Bacteria	p__Firmicutes	c__Bacilli	o__Lactobacillales	f__Lactobacillaceae	g__Ligilactobacillus	s__Ligilactobacillus_murinus	ASV313	63	106	148	121	1002	333	36	119	39	289	166	174	202	0	73	70	153	140	77	155	201	128	3795	0.0118793	0.954545
d__Bacteria	k__unclassified_d__Bacteria	p__Firmicutes	c__Bacilli	o__Lactobacillales	f__Lactobacillaceae	g__Ligilactobacillus	s__Ligilactobacillus_murinus	ASV319	0	89	137	122	958	306	59	94	71	426	235	101	353	0	74	37	137	108	62	108	155	126	3758	0.0117635	0.909091
d__Bacteria	k__unclassified_d__Bacteria	p__Proteobacteria	c__Epsilonproteobacteria	o__Campylobacterales	f__Helicobacteraceae	g__Helicobacter	s__Helicobacter_mastomyrinus	ASV18	27	99	312	119	24	77	37	3	57	1208	739	232	68	118	144	47	45	46	39	35	37	72	3585	0.011222	1
d__Bacteria	k__unclassified_d__Bacteria	p__Bacteroidota	c__Bacteroidia	o__Bacteroidales	f__Muribaculaceae	g__Duncaniella	s__Duncaniella_freteri	ASV30	195	12	93	35	50	84	138	3	561	67	247	58	21	76	62	712	101	76	46	116	29	103	2885	0.00903081	1
d__Bacteria	k__unclassified_d__Bacteria	p__Bacteroidota	c__Bacteroidia	o__Bacteroidales	f__Odoribacteraceae	g__Odoribacter	s__Odoribacter_laneus	ASV15	47	98	97	127	29	125	52	49	48	233	204	442	314	125	89	13	40	147	114	167	145	217	2922	0.00914663	1
d__Bacteria	k__unclassified_d__Bacteria	p__Firmicutes	c__Erysipelotrichia	o__Erysipelotrichales	f__Erysipelotrichaceae	g__Allobaculum	s__Allobaculum_stercoricanis	ASV8	0	74	166	175	0	63	402	146	401	87	188	42	33	179	111	326	521	65	0	0	90	88	3157	0.00988224	0.818182
d__Bacteria	k__unclassified_d__Bacteria	p__Bacteroidota	c__Bacteroidia	o__Bacteroidales	f__unclassified_o__Bacteroidales	g__unclassified_o__Bacteroidales	s__unclassified_o__Bacteroidales	ASV315	0	193	0	0	309	109	377	0	271	777	275	164	230	0	106	42	5	39	100	25	141	57	3220	0.0100794	0.772727
d__Bacteria	k__unclassified_d__Bacteria	p__Firmicutes	c__Bacilli	o__Lactobacillales	f__Lactobacillaceae	g__Ligilactobacillus	s__Ligilactobacillus_murinus	ASV65	0	40	130	103	101	289	45	89	33	147	140	190	132	38	18	63	156	105	48	78	121	118	2184	0.00683649	0.954545
d__Bacteria	k__unclassified_d__Bacteria	p__Firmicutes	c__Clostridia	o__Eubacteriales	f__Oscillospiraceae	g__unclassified_f__Oscillospiraceae	s__unclassified_f__Oscillospiraceae	ASV3	1252	0	0	0	0	0	0	0	0	22	24	77	110	362	238	0	0	0	0	0	0	0	2085	0.0065266	0.318182
d__Bacteria	k__unclassified_d__Bacteria	p__Actinobacteria	c__Actinomycetia	o__Bifidobacteriales	f__Bifidobacteriaceae	g__Bifidobacterium	s__Bifidobacterium_pseudolongum	ASV59	181	84	77	184	93	94	214	303	106	448	218	27	60	49	46	32	42	53	68	28	42	33	2482	0.00776931	1
d__Bacteria	k__unclassified_d__Bacteria	p__Firmicutes	c__Bacilli	o__Lactobacillales	f__Lactobacillaceae	g__Ligilactobacillus	s__Ligilactobacillus_murinus	ASV134	0	33	123	75	304	241	51	74	21	170	110	78	175	14	15	33	33	117	57	125	152	103	2104	0.00658607	0.954545
d__Bacteria	k__unclassified_d__Bacteria	p__Firmicutes	c__Bacilli	o__Lactobacillales	f__Lactobacillaceae	g__Ligilactobacillus	s__Ligilactobacillus_murinus	ASV324	97	70	0	0	1138	0	20	53	0	400	159	74	313	0	83	0	0	40	54	62	37	50	2650	0.0082952	0.681818
d__Bacteria	k__unclassified_d__Bacteria	p__Firmicutes	c__Bacilli	o__Lactobacillales	f__Lactobacillaceae	g__Lactobacillus	s__Lactobacillus_intestinalis	ASV60	0	273	71	436	93	55	213	204	62	232	361	180	236	57	59	84	359	0	0	0	0	0	2975	0.00931253	0.727273
d__Bacteria	k__unclassified_d__Bacteria	p__Bacteroidota	c__Bacteroidia	o__Bacteroidales	f__Muribaculaceae	g__Duncaniella	s__Duncaniella_freteri	ASV105	0	10	34	8	0	0	84	36	626	59	85	39	0	26	10	938	138	0	50	16	16	31	2206	0.00690536	0.772727
d__Bacteria	k__unclassified_d__Bacteria	p__Bacteroidota	c__Bacteroidia	o__Bacteroidales	f__Muribaculaceae	g__unclassified_f__Muribaculaceae	s__unclassified_f__Muribaculaceae	ASV61	0	37	209	42	54	255	480	37	358	69	81	77	45	56	41	313	309	0	0	0	24	0	2487	0.00778496	0.772727
d__Bacteria	k__unclassified_d__Bacteria	p__Firmicutes	c__Clostridia	o__Eubacteriales	f__Oscillospiraceae	g__unclassified_f__Oscillospiraceae	s__unclassified_f__Oscillospiraceae	ASV11	315	8	14	36	11	6	20	0	0	0	0	61	63	158	113	0	0	150	43	320	184	347	1849	0.00578786	0.727273
d__Bacteria	k__unclassified_d__Bacteria	p__Firmicutes	c__Clostridia	o__Eubacteriales	f__Oscillospiraceae	g__unclassified_f__Oscillospiraceae	s__unclassified_f__Oscillospiraceae	ASV13	327	0	0	20	0	15	17	4	0	30	17	72	116	140	92	0	4	143	33	247	150	260	1687	0.00528075	0.772727
d__Bacteria	k__unclassified_d__Bacteria	p__Proteobacteria	c__Gammaproteobacteria	o__Enterobacterales	f__Enterobacteriaceae	g__Escherichia	s__Escherichia_fergusonii	ASV440	0	22	0	0	52	0	0	0	684	17	23	10	0	0	10	312	1065	0	0	0	0	0	2195	0.00687093	0.409091
d__Bacteria	k__unclassified_d__Bacteria	p__Firmicutes	c__Clostridia	o__Eubacteriales	f__Oscillospiraceae	g__unclassified_f__Oscillospiraceae	s__unclassified_f__Oscillospiraceae	ASV16	174	17	0	48	0	113	28	41	9	64	66	207	289	122	87	3	0	64	62	92	65	118	1669	0.00522441	0.863636
d__Bacteria	k__unclassified_d__Bacteria	p__Bacteroidota	c__Bacteroidia	o__Bacteroidales	f__Muribaculaceae	g__unclassified_f__Muribaculaceae	s__unclassified_f__Muribaculaceae	ASV62	15	76	114	60	100	112	119	44	123	14	96	79	16	50	52	211	70	77	107	150	31	105	1821	0.00570021	1
d__Bacteria	k__unclassified_d__Bacteria	p__Firmicutes	c__Clostridia	o__Eubacteriales	f__Oscillospiraceae	g__unclassified_f__Oscillospiraceae	s__unclassified_f__Oscillospiraceae	ASV156	0	0	0	0	0	0	0	0	0	0	0	0	21	13	10	0	0	33	15	0	45	0	137	0.000428846	0.272727
d__Bacteria	k__unclassified_d__Bacteria	p__Firmicutes	c__Clostridia	o__Eubacteriales	f__Oscillospiraceae	g__unclassified_f__Oscillospiraceae	s__unclassified_f__Oscillospiraceae	ASV419	0	0	0	0	0	0	0	0	0	13	14	18	0	0	0	0	0	0	13	39	44	45	186	0.000582229	0.318182
d__Bacteria	k__unclassified_d__Bacteria	p__Proteobacteria	c__Deltaproteobacteria	o__Desulfovibrionales	f__Desulfovibrionaceae	g__Desulfovibrio	s__Desulfovibrio_desulfuricans	ASV321	91	296	37	258	94	0	32	300	33	40	36	85	209	0	64	0	49	48	0	83	38	88	1881	0.00588802	0.818182
d__Bacteria	k__unclassified_d__Bacteria	p__Proteobacteria	c__Deltaproteobacteria	o__Desulfovibrionales	f__Desulfovibrionaceae	g__Desulfovibrio	s__Desulfovibrio_desulfuricans	ASV601	8	31	0	202	26	0	0	199	0	0	102	0	17	0	37	48	28	30	424	55	25	33	1265	0.00395978	0.681818
d__Bacteria	k__unclassified_d__Bacteria	p__Firmicutes	c__Bacilli	o__Lactobacillales	f__Lactobacillaceae	g__Ligilactobacillus	s__Ligilactobacillus_murinus	ASV149	0	87	83	104	602	184	32	75	13	94	78	41	72	18	46	46	71	0	0	0	0	0	1646	0.00515241	0.727273
d__Bacteria	k__unclassified_d__Bacteria	p__Proteobacteria	c__Deltaproteobacteria	o__Desulfovibrionales	f__Desulfovibrionaceae	g__Desulfovibrio	s__Desulfovibrio_desulfuricans	ASV79	0	32	0	196	0	26	0	261	0	0	92	0	23	37	35	0	39	20	378	45	30	27	1241	0.00388466	0.636364
d__Bacteria	k__unclassified_d__Bacteria	p__Proteobacteria	c__Deltaproteobacteria	o__Desulfovibrionales	f__Desulfovibrionaceae	g__Desulfovibrio	s__Desulfovibrio_desulfuricans	ASV432	0	0	0	219	23	19	0	209	0	0	95	7	15	0	37	0	25	32	407	36	21	29	1174	0.00367493	0.636364
d__Bacteria	k__unclassified_d__Bacteria	p__Bacteroidota	c__Bacteroidia	o__Bacteroidales	f__Odoribacteraceae	g__Odoribacter	s__Odoribacter_laneus	ASV47	34	60	56	68	20	60	28	0	18	119	103	264	164	64	48	0	21	67	65	64	67	106	1496	0.00468287	0.909091
d__Bacteria	k__unclassified_d__Bacteria	p__Firmicutes	c__Erysipelotrichia	o__Erysipelotrichales	f__Erysipelotrichaceae	g__Allobaculum	s__Allobaculum_stercoricanis	ASV25	0	0	80	84	0	16	190	70	257	41	108	15	11	91	63	175	338	18	59	42	45	44	1747	0.00546857	0.863636
d__Bacteria	k__unclassified_d__Bacteria	p__Bacteroidota	c__Bacteroidia	o__Bacteroidales	f__Rikenellaceae	g__Alistipes	s__unclassified_g__Alistipes	ASV64	42	11	28	17	108	99	21	14	16	58	99	195	77	42	42	7	5	118	201	209	85	124	1618	0.00506477	1
d__Bacteria	k__unclassified_d__Bacteria	p__Firmicutes	c__Clostridia	o__Eubacteriales	f__Oscillospiraceae	g__unclassified_f__Oscillospiraceae	s__unclassified_f__Oscillospiraceae	ASV10	0	0	0	22	37	0	18	0	0	0	0	58	47	154	98	0	0	122	40	299	158	287	1340	0.00419455	0.545455
d__Bacteria	k__unclassified_d__Bacteria	p__Bacteroidota	c__Bacteroidia	o__Bacteroidales	f__Odoribacteraceae	g__Odoribacter	s__Odoribacter_laneus	ASV43	33	47	39	51	17	67	18	14	16	107	92	231	146	62	40	0	20	62	51	63	58	93	1327	0.00415386	0.954545
d__Bacteria	k__unclassified_d__Bacteria	p__Firmicutes	c__Bacilli	o__Lactobacillales	f__Lactobacillaceae	g__Ligilactobacillus	s__Ligilactobacillus_murinus	ASV316	0	0	95	0	446	135	0	0	35	297	80	108	156	0	57	24	47	48	0	0	55	60	1643	0.00514302	0.636364
d__Bacteria	k__unclassified_d__Bacteria	p__Bacteroidota	c__Bacteroidia	o__Bacteroidales	f__unclassified_o__Bacteroidales	g__unclassified_o__Bacteroidales	s__unclassified_o__Bacteroidales	ASV6	135	20	51	371	0	210	38	342	14	0	17	190	0	245	89	0	16	0	0	0	0	0	1738	0.0054404	0.590909
d__Bacteria	k__unclassified_d__Bacteria	p__Firmicutes	c__Erysipelotrichia	o__Erysipelotrichales	f__Erysipelotrichaceae	g__Allobaculum	s__Allobaculum_stercoricanis	ASV39	0	0	70	76	0	34	213	65	207	40	97	0	15	73	38	199	223	0	0	0	41	36	1427	0.00446688	0.681818
d__Bacteria	k__unclassified_d__Bacteria	p__Firmicutes	c__Erysipelotrichia	o__Erysipelotrichales	f__Erysipelotrichaceae	g__Allobaculum	s__Allobaculum_stercoricanis	ASV22	0	27	84	96	0	35	186	75	169	43	97	0	22	100	68	124	196	0	0	49	54	59	1484	0.00464531	0.772727
d__Bacteria	k__unclassified_d__Bacteria	p__Firmicutes	c__Erysipelotrichia	o__Erysipelotrichales	f__Erysipelotrichaceae	g__Allobaculum	s__Allobaculum_stercoricanis	ASV33	0	0	110	73	0	21	169	61	225	46	104	16	23	77	61	165	255	0	0	0	40	41	1487	0.0046547	0.727273
d__Bacteria	k__unclassified_d__Bacteria	p__Firmicutes	c__Erysipelotrichia	o__Erysipelotrichales	f__Erysipelotrichaceae	g__Allobaculum	s__Allobaculum_stercoricanis	ASV27	0	0	66	79	0	13	190	75	229	37	84	20	15	64	43	152	243	0	0	0	50	32	1392	0.00435733	0.727273
d__Bacteria	k__unclassified_d__Bacteria	p__Firmicutes	c__Erysipelotrichia	o__Erysipelotrichales	f__Erysipelotrichaceae	g__Allobaculum	s__Allobaculum_stercoricanis	ASV38	0	0	70	94	0	42	144	76	165	40	87	11	36	58	52	140	196	21	0	42	36	44	1354	0.00423838	0.818182
d__Bacteria	k__unclassified_d__Bacteria	p__Firmicutes	c__Erysipelotrichia	o__Erysipelotrichales	f__Erysipelotrichaceae	g__Allobaculum	s__Allobaculum_stercoricanis	ASV37	0	26	79	94	0	13	150	66	199	40	93	21	0	71	36	150	226	0	0	0	34	45	1343	0.00420394	0.727273
d__Bacteria	k__unclassified_d__Bacteria	p__Firmicutes	c__Erysipelotrichia	o__Erysipelotrichales	f__Erysipelotrichaceae	g__Allobaculum	s__Allobaculum_stercoricanis	ASV28	0	14	83	83	0	21	171	68	158	50	76	20	22	77	40	136	223	0	0	0	61	40	1343	0.00420394	0.772727
d__Bacteria	k__unclassified_d__Bacteria	p__Firmicutes	c__Erysipelotrichia	o__Erysipelotrichales	f__Erysipelotrichaceae	g__Allobaculum	s__Allobaculum_stercoricanis	ASV31	0	34	56	81	0	0	148	84	156	39	67	8	15	79	46	123	198	0	0	23	40	48	1245	0.00389718	0.772727
d__Bacteria	k__unclassified_d__Bacteria	p__Firmicutes	c__Erysipelotrichia	o__Erysipelotrichales	f__Erysipelotrichaceae	g__Allobaculum	s__Allobaculum_stercoricanis	ASV35	0	0	70	76	0	0	154	68	184	54	80	7	18	61	51	145	227	0	12	0	44	56	1307	0.00409125	0.727273
d__Bacteria	k__unclassified_d__Bacteria	p__Firmicutes	c__Erysipelotrichia	o__Erysipelotrichales	f__Erysipelotrichaceae	g__Allobaculum	s__Allobaculum_stercoricanis	ASV40	0	0	68	84	0	0	174	66	159	29	70	0	15	65	51	151	241	0	0	0	36	56	1265	0.00395978	0.636364
d__Bacteria	k__unclassified_d__Bacteria	p__Firmicutes	c__Erysipelotrichia	o__Erysipelotrichales	f__Erysipelotrichaceae	g__Allobaculum	s__Allobaculum_stercoricanis	ASV54	0	33	94	83	0	12	105	61	165	37	76	10	9	48	61	142	197	39	0	12	37	46	1267	0.00396604	0.863636
d__Bacteria	k__unclassified_d__Bacteria	p__Firmicutes	c__Erysipelotrichia	o__Erysipelotrichales	f__Erysipelotrichaceae	g__Allobaculum	s__Allobaculum_stercoricanis	ASV36	0	0	75	77	0	24	160	69	148	28	80	0	10	64	65	143	177	16	0	19	35	37	1227	0.00384083	0.772727
d__Bacteria	k__unclassified_d__Bacteria	p__Firmicutes	c__Clostridia	o__Eubacteriales	f__Oscillospiraceae	g__unclassified_f__Oscillospiraceae	s__unclassified_f__Oscillospiraceae	ASV4	0	0	0	0	0	0	0	0	0	36	25	63	147	362	226	0	0	0	0	0	0	0	859	0.0026889	0.272727
d__Bacteria	k__unclassified_d__Bacteria	p__Firmicutes	c__Erysipelotrichia	o__Erysipelotrichales	f__Erysipelotrichaceae	g__Allobaculum	s__Allobaculum_stercoricanis	ASV48	0	15	58	75	0	0	162	44	175	21	76	13	14	75	28	142	217	0	0	0	42	41	1198	0.00375005	0.727273
d__Bacteria	k__unclassified_d__Bacteria	p__Firmicutes	c__Erysipelotrichia	o__Erysipelotrichales	f__Erysipelotrichaceae	g__Allobaculum	s__Allobaculum_stercoricanis	ASV44	0	0	73	61	0	0	131	71	197	29	77	6	9	50	44	139	226	0	0	0	39	44	1196	0.00374379	0.681818
d__Bacteria	k__unclassified_d__Bacteria	p__Firmicutes	c__Erysipelotrichia	o__Erysipelotrichales	f__Erysipelotrichaceae	g__Allobaculum	s__Allobaculum_stercoricanis	ASV52	0	28	76	71	0	11	146	50	147	37	62	10	14	57	49	119	220	0	0	0	31	42	1170	0.00366241	0.772727
d__Bacteria	k__unclassified_d__Bacteria	p__Firmicutes	c__Erysipelotrichia	o__Erysipelotrichales	f__Erysipelotrichaceae	g__Allobaculum	s__Allobaculum_stercoricanis	ASV53	0	0	65	69	0	14	143	76	141	30	73	0	7	66	33	151	233	0	0	11	31	43	1186	0.00371249	0.727273
d__Bacteria	k__unclassified_d__Bacteria	p__Bacteroidota	c__Bacteroidia	o__Bacteroidales	f__Muribaculaceae	g__unclassified_f__Muribaculaceae	s__unclassified_f__Muribaculaceae	ASV66	19	0	67	46	49	81	95	37	58	7	98	41	9	46	48	114	35	64	61	77	28	42	1122	0.00351215	0.954545
d__Bacteria	k__unclassified_d__Bacteria	p__Firmicutes	c__Bacilli	o__Lactobacillales	f__Lactobacillaceae	g__Ligilactobacillus	s__Ligilactobacillus_murinus	ASV326	0	0	57	0	78	53	24	17	16	284	153	73	278	0	18	27	42	31	53	105	73	55	1437	0.00449819	0.818182
d__Bacteria	k__unclassified_d__Bacteria	p__Firmicutes	c__Erysipelotrichia	o__Erysipelotrichales	f__Erysipelotrichaceae	g__Allobaculum	s__Allobaculum_stercoricanis	ASV41	0	20	61	69	0	0	133	53	132	32	56	14	0	52	43	123	212	0	0	0	36	40	1076	0.00336816	0.681818
d__Bacteria	k__unclassified_d__Bacteria	p__Bacteroidota	c__Bacteroidia	o__Bacteroidales	f__Muribaculaceae	g__Duncaniella	s__Duncaniella_freteri	ASV17	61	0	32	0	0	54	168	35	0	15	0	24	0	126	132	0	0	43	46	58	38	36	868	0.00271707	0.636364
d__Bacteria	k__unclassified_d__Bacteria	p__Bacteroidota	c__Bacteroidia	o__Bacteroidales	f__Muribaculaceae	g__unclassified_f__Muribaculaceae	s__unclassified_f__Muribaculaceae	ASV45	21	83	33	21	44	0	45	58	0	81	44	52	110	67	47	17	31	20	56	41	0	45	916	0.00286732	0.863636
d__Bacteria	k__unclassified_d__Bacteria	p__Bacteroidota	c__Bacteroidia	o__Bacteroidales	f__Muribaculaceae	g__Duncaniella	s__Duncaniella_freteri	ASV34	0	0	0	0	0	32	76	0	0	55	34	30	39	63	67	11	0	76	78	100	63	72	796	0.00249169	0.636364
d__Bacteria	k__unclassified_d__Bacteria	p__Firmicutes	c__Clostridia	o__Eubacteriales	f__Lachnospiraceae	g__unclassified_f__Lachnospiraceae	s__unclassified_f__Lachnospiraceae	ASV334	63	107	19	95	248	23	27	45	1	0	21	43	33	0	42	0	36	70	119	193	95	123	1403	0.00439176	0.863636
d__Bacteria	k__unclassified_d__Bacteria	p__Firmicutes	c__Erysipelotrichia	o__Erysipelotrichales	f__Erysipelotrichaceae	g__Allobaculum	s__Allobaculum_stercoricanis	ASV55	0	13	60	77	0	15	127	62	145	21	71	18	20	54	50	131	186	0	0	13	37	43	1143	0.00357789	0.818182
d__Bacteria	k__unclassified_d__Bacteria	p__Bacteroidota	c__Bacteroidia	o__Bacteroidales	f__Muribaculaceae	g__Duncaniella	s__Duncaniella_freteri	ASV349	21	0	0	0	0	0	44	0	280	34	38	27	0	0	0	449	84	32	0	13	0	0	1022	0.00319913	0.454545
d__Bacteria	k__unclassified_d__Bacteria	p__Firmicutes	c__Clostridia	o__Eubacteriales	f__Oscillospiraceae	g__unclassified_f__Oscillospiraceae	s__unclassified_f__Oscillospiraceae	ASV173	59	0	0	78	17	7	0	8	0	14	9	89	73	8	24	0	0	42	37	88	115	81	749	0.00234457	0.727273
d__Bacteria	k__unclassified_d__Bacteria	p__Firmicutes	c__Clostridia	o__Eubacteriales	f__Oscillospiraceae	g__unclassified_f__Oscillospiraceae	s__unclassified_f__Oscillospiraceae	ASV314	200	31	0	48	91	36	17	65	0	5	79	183	137	0	40	13	0	0	53	47	18	79	1142	0.00357476	0.772727
d__Bacteria	k__unclassified_d__Bacteria	p__Firmicutes	c__Clostridia	o__Eubacteriales	f__Oscillospiraceae	g__unclassified_f__Oscillospiraceae	s__unclassified_f__Oscillospiraceae	ASV9	638	0	0	0	0	0	0	0	0	13	0	32	47	168	125	0	0	0	0	0	0	0	1023	0.00320226	0.272727
d__Bacteria	k__unclassified_d__Bacteria	p__Bacteroidota	c__Bacteroidia	o__Bacteroidales	f__Muribaculaceae	g__Duncaniella	s__Duncaniella_freteri	ASV58	70	0	0	11	29	20	22	48	78	52	90	42	38	50	17	92	14	31	47	66	14	41	872	0.00272959	0.909091
d__Bacteria	k__unclassified_d__Bacteria	p__Bacteroidota	c__Bacteroidia	o__Bacteroidales	f__Muribaculaceae	g__Duncaniella	s__Duncaniella_freteri	ASV175	116	0	0	37	0	37	37	71	0	0	143	0	49	9	0	158	32	52	0	0	0	0	741	0.00231952	0.5
d__Bacteria	k__unclassified_d__Bacteria	p__Firmicutes	c__Clostridia	o__Eubacteriales	f__Clostridiaceae	g__Clostridium	s__unclassified_g__Clostridium	ASV347	0	43	27	43	0	64	25	95	12	21	0	32	61	0	0	0	0	22	0	0	54	33	532	0.0016653	0.590909
d__Bacteria	k__unclassified_d__Bacteria	p__Bacteroidota	c__Bacteroidia	o__Bacteroidales	f__Muribaculaceae	g__Duncaniella	s__Duncaniella_freteri	ASV63	69	0	0	0	19	20	17	32	62	71	56	82	34	41	28	87	0	37	60	91	18	38	862	0.00269829	0.818182
d__Bacteria	k__unclassified_d__Bacteria	p__Firmicutes	c__Clostridia	o__Eubacteriales	f__Oscillospiraceae	g__unclassified_f__Oscillospiraceae	s__unclassified_f__Oscillospiraceae	ASV106	0	19	0	58	37	35	36	80	0	0	28	120	69	18	19	2	0	53	21	38	65	51	749	0.00234457	0.772727
d__Bacteria	k__unclassified_d__Bacteria	p__Firmicutes	c__Clostridia	o__Eubacteriales	f__Lachnospiraceae	g__unclassified_f__Lachnospiraceae	s__unclassified_f__Lachnospiraceae	ASV78	54	48	15	34	90	16	19	0	10	23	30	102	43	30	76	0	0	36	39	51	69	96	881	0.00275776	0.863636
d__Bacteria	k__unclassified_d__Bacteria	p__Bacteroidota	c__Bacteroidia	o__Bacteroidales	f__Muribaculaceae	g__Duncaniella	s__Duncaniella_freteri	ASV50	37	0	14	0	36	13	97	17	101	100	94	30	30	48	33	117	43	14	36	41	23	26	950	0.00297375	0.909091
d__Bacteria	k__unclassified_d__Bacteria	p__Bacteroidota	c__Bacteroidia	o__Bacteroidales	f__Muribaculaceae	g__Duncaniella	s__Duncaniella_freteri	ASV68	58	40	51	115	0	22	0	39	51	37	99	52	41	40	30	47	53	57	58	49	24	31	994	0.00311148	0.909091
d__Bacteria	k__unclassified_d__Bacteria	p__Bacteroidota	c__Bacteroidia	o__Bacteroidales	f__Muribaculaceae	g__Duncaniella	s__Duncaniella_freteri	ASV155	0	0	34	15	0	0	58	0	225	42	31	57	18	9	0	317	54	22	24	25	24	25	980	0.00306766	0.727273
d__Bacteria	k__unclassified_d__Bacteria	p__Bacteroidota	c__Bacteroidia	o__Bacteroidales	f__Muribaculaceae	g__unclassified_f__Muribaculaceae	s__unclassified_f__Muribaculaceae	ASV332	26	32	32	51	17	0	0	48	104	45	76	44	29	0	16	149	86	64	66	62	19	59	1025	0.00320852	0.863636
d__Bacteria	k__unclassified_d__Bacteria	p__Bacteroidota	c__Bacteroidia	o__Bacteroidales	f__Muribaculaceae	g__Duncaniella	s__Duncaniella_freteri	ASV49	17	0	17	0	0	25	112	0	83	92	105	46	31	54	40	119	49	29	35	37	22	25	938	0.00293619	0.818182
d__Bacteria	k__unclassified_d__Bacteria	p__Proteobacteria	c__Gammaproteobacteria	o__Moraxellales	f__Moraxellaceae	g__Psychrobacter	s__unclassified_g__Psychrobacter	ASV1116	0	0	0	0	0	0	0	0	0	3	7	0	0	0	0	0	5	0	0	0	0	0	15	4.69539e-05	0.136364
d__Bacteria	k__unclassified_d__Bacteria	p__Bacteroidota	c__Bacteroidia	o__Bacteroidales	f__Rikenellaceae	g__Tidjanibacter	s__Tidjanibacter_massiliensis	ASV166	19	17	35	41	28	93	17	39	3	37	62	55	65	10	35	3	6	52	39	69	34	57	816	0.00255429	1
d__Bacteria	k__unclassified_d__Bacteria	p__Firmicutes	c__Clostridia	o__Eubacteriales	f__Lachnospiraceae	g__unclassified_f__Lachnospiraceae	s__unclassified_f__Lachnospiraceae	ASV51	22	79	0	15	43	0	30	0	59	74	0	43	14	56	79	0	0	45	340	69	88	96	1152	0.00360606	0.727273
d__Bacteria	k__unclassified_d__Bacteria	p__Bacteroidota	c__Bacteroidia	o__Bacteroidales	f__Muribaculaceae	g__Muribaculum	s__Muribaculum_intestinale	ASV119	29	0	0	0	0	38	106	20	124	21	22	55	20	16	0	190	82	22	41	0	24	53	863	0.00270142	0.727273
d__Bacteria	k__unclassified_d__Bacteria	p__Bacteroidota	c__Bacteroidia	o__Bacteroidales	f__Muribaculaceae	g__unclassified_f__Muribaculaceae	s__unclassified_f__Muribaculaceae	ASV24	43	33	26	42	0	6	3	50	0	0	78	21	0	76	57	0	20	87	108	94	0	58	802	0.00251047	0.727273
d__Bacteria	k__unclassified_d__Bacteria	p__Bacteroidota	c__Bacteroidia	o__Bacteroidales	f__Muribaculaceae	g__Muribaculum	s__Muribaculum_intestinale	ASV333	0	0	0	0	62	0	84	0	0	153	132	51	99	0	27	0	0	0	0	0	0	0	608	0.0019032	0.318182
d__Bacteria	k__unclassified_d__Bacteria	p__Bacteroidota	c__Bacteroidia	o__Bacteroidales	f__Muribaculaceae	g__Duncaniella	s__Duncaniella_freteri	ASV199	21	0	0	0	0	37	33	0	281	28	45	30	0	2	0	320	69	0	14	0	0	0	880	0.00275463	0.5
d__Bacteria	k__unclassified_d__Bacteria	p__Bacteroidota	c__Bacteroidia	o__Bacteroidales	f__Rikenellaceae	g__Alistipes	s__unclassified_g__Alistipes	ASV592	0	0	29	19	0	78	19	13	0	0	45	0	0	0	0	5	0	163	183	230	127	161	1072	0.00335564	0.545455
d__Bacteria	k__unclassified_d__Bacteria	p__Bacteroidota	c__Bacteroidia	o__Bacteroidales	f__Muribaculaceae	g__Duncaniella	s__Duncaniella_freteri	ASV631	0	0	0	0	0	0	32	0	322	0	28	0	0	0	0	366	87	0	0	0	0	0	835	0.00261377	0.227273
d__Bacteria	k__unclassified_d__Bacteria	p__Firmicutes	c__Clostridia	o__Eubacteriales	f__Oscillospiraceae	g__unclassified_f__Oscillospiraceae	s__unclassified_f__Oscillospiraceae	ASV19	13	0	0	0	0	0	0	0	0	0	0	84	0	129	18	0	0	35	28	18	129	19	473	0.00148061	0.409091
d__Bacteria	k__unclassified_d__Bacteria	p__Bacteroidota	c__Bacteroidia	o__Bacteroidales	f__Muribaculaceae	g__Duncaniella	s__Duncaniella_freteri	ASV23	0	0	32	0	42	0	0	0	134	110	0	128	0	95	40	0	0	0	70	91	25	39	806	0.00252299	0.5
d__Bacteria	k__unclassified_d__Bacteria	p__Proteobacteria	c__Deltaproteobacteria	o__Desulfovibrionales	f__Desulfovibrionaceae	g__Desulfovibrio	s__Desulfovibrio_desulfuricans	ASV339	34	149	0	125	43	0	16	132	9	10	19	36	95	0	31	0	21	24	38	49	21	34	886	0.00277341	0.818182
d__Bacteria	k__unclassified_d__Bacteria	p__Bacteroidota	c__Bacteroidia	o__Bacteroidales	f__Muribaculaceae	g__Muribaculum	s__Muribaculum_intestinale	ASV108	34	0	46	33	0	35	86	0	101	13	17	50	8	24	14	176	94	11	28	17	17	0	804	0.00251673	0.818182
d__Bacteria	k__unclassified_d__Bacteria	p__Bacteroidota	c__Bacteroidia	o__Bacteroidales	f__Muribaculaceae	g__unclassified_f__Muribaculaceae	s__unclassified_f__Muribaculaceae	ASV21	58	25	43	66	0	23	33	67	0	21	69	23	8	96	54	9	27	82	105	68	18	59	954	0.00298627	0.909091
d__Bacteria	k__unclassified_d__Bacteria	p__Bacteroidota	c__Bacteroidia	o__Bacteroidales	f__Muribaculaceae	g__unclassified_f__Muribaculaceae	s__unclassified_f__Muribaculaceae	ASV114	24	0	61	92	0	110	49	105	40	21	62	33	32	25	28	59	33	0	35	0	8	0	817	0.00255742	0.772727
d__Bacteria	k__unclassified_d__Bacteria	p__Bacteroidota	c__Bacteroidia	o__Bacteroidales	f__Prevotellaceae	g__Prevotella	s__unclassified_g__Prevotella	ASV7	100	0	0	0	0	0	0	0	18	90	0	83	9	194	9	0	0	0	63	50	17	23	656	0.00205345	0.5
d__Bacteria	k__unclassified_d__Bacteria	p__Bacteroidota	c__Bacteroidia	o__Bacteroidales	f__Muribaculaceae	g__unclassified_f__Muribaculaceae	s__unclassified_f__Muribaculaceae	ASV111	17	0	23	7	0	43	105	0	108	14	12	38	15	16	13	162	74	7	30	21	11	22	738	0.00231013	0.863636
d__Bacteria	k__unclassified_d__Bacteria	p__Bacteroidota	c__Bacteroidia	o__Bacteroidales	f__Muribaculaceae	g__Muribaculum	s__Muribaculum_intestinale	ASV335	15	0	0	0	31	10	36	0	12	139	111	38	84	0	14	0	10	0	0	0	0	0	500	0.00156513	0.5
d__Bacteria	k__unclassified_d__Bacteria	p__Firmicutes	c__Bacilli	o__Lactobacillales	f__Lactobacillaceae	g__Ligilactobacillus	s__Ligilactobacillus_murinus	ASV87	0	0	32	0	0	0	22	0	10	292	138	59	255	29	0	0	20	0	0	0	0	0	857	0.00268264	0.409091
d__Bacteria	k__unclassified_d__Bacteria	p__Firmicutes	c__Clostridia	o__Eubacteriales	f__Oscillospiraceae	g__unclassified_f__Oscillospiraceae	s__unclassified_f__Oscillospiraceae	ASV46	0	0	0	10	0	0	2	0	0	0	0	0	0	60	48	0	0	27	0	29	35	66	277	0.000867083	0.363636
d__Bacteria	k__unclassified_d__Bacteria	p__Verrucomicrobia	c__Verrucomicrobiae	o__Verrucomicrobiales	f__Akkermansiaceae	g__Akkermansia	s__Akkermansia_muciniphila	ASV311	0	0	0	0	0	0	0	0	85	113	41	268	380	0	0	0	0	0	0	0	0	0	887	0.00277654	0.227273
d__Bacteria	k__unclassified_d__Bacteria	p__Firmicutes	c__Erysipelotrichia	o__Erysipelotrichales	f__Erysipelotrichaceae	g__Ileibacterium	s__Ileibacterium_valens	ASV679	20	160	150	540	0	0	75	0	0	0	0	0	0	0	0	0	0	21	0	0	44	75	1085	0.00339634	0.363636
d__Bacteria	k__unclassified_d__Bacteria	p__Firmicutes	c__Clostridia	o__Eubacteriales	f__Oscillospiraceae	g__unclassified_f__Oscillospiraceae	s__unclassified_f__Oscillospiraceae	ASV170	166	0	0	0	0	23	0	4	0	0	0	23	0	7	10	0	0	32	31	68	27	141	532	0.0016653	0.5
d__Bacteria	k__unclassified_d__Bacteria	p__Firmicutes	c__Clostridia	o__Eubacteriales	f__Clostridiaceae	g__Clostridium	s__unclassified_g__Clostridium	ASV593	0	0	60	40	0	97	48	90	0	0	28	0	36	0	26	0	0	0	0	0	0	0	425	0.00133036	0.363636
d__Bacteria	k__unclassified_d__Bacteria	p__Proteobacteria	c__Gammaproteobacteria	o__Enterobacterales	f__Enterobacteriaceae	g__Escherichia	s__Escherichia_fergusonii	ASV1030	0	0	0	0	0	22	0	0	270	0	0	0	0	0	0	135	358	0	0	0	0	0	785	0.00245726	0.181818
d__Bacteria	k__unclassified_d__Bacteria	p__Proteobacteria	c__Gammaproteobacteria	o__Enterobacterales	f__Enterobacteriaceae	g__Escherichia	s__Escherichia_fergusonii	ASV897	0	0	0	0	0	0	26	0	197	0	0	0	0	0	0	108	357	0	0	0	0	0	688	0.00215362	0.181818
d__Bacteria	k__unclassified_d__Bacteria	p__Bacteroidota	c__Bacteroidia	o__Bacteroidales	f__Muribaculaceae	g__Muribaculum	s__Muribaculum_intestinale	ASV337	0	0	37	0	47	27	52	0	18	147	96	39	89	0	20	0	0	0	0	0	0	0	572	0.00179051	0.454545
d__Bacteria	k__unclassified_d__Bacteria	p__Bacteroidota	c__Bacteroidia	o__Bacteroidales	f__Muribaculaceae	g__unclassified_f__Muribaculaceae	s__unclassified_f__Muribaculaceae	ASV135	26	29	36	52	0	37	0	50	105	9	40	18	0	15	0	136	72	0	35	0	0	0	660	0.00206597	0.636364
d__Bacteria	k__unclassified_d__Bacteria	p__Bacteroidota	c__Bacteroidia	o__Bacteroidales	f__Muribaculaceae	g__Muribaculum	s__Muribaculum_intestinale	ASV76	96	0	0	6	0	0	2	0	60	0	66	72	14	34	25	86	71	14	61	11	0	5	623	0.00195015	0.681818
d__Bacteria	k__unclassified_d__Bacteria	p__Bacteroidota	c__Bacteroidia	o__Bacteroidales	f__Muribaculaceae	g__Muribaculum	s__Muribaculum_intestinale	ASV179	0	24	5	0	0	7	26	10	14	0	35	0	5	9	10	11	28	39	110	0	0	0	333	0.00104238	0.636364
d__Bacteria	k__unclassified_d__Bacteria	p__Firmicutes	c__Clostridia	o__Eubacteriales	f__Oscillospiraceae	g__unclassified_f__Oscillospiraceae	s__unclassified_f__Oscillospiraceae	ASV604	117	24	0	15	0	9	0	0	0	0	0	0	0	0	0	0	0	31	0	68	31	109	404	0.00126463	0.363636
d__Bacteria	k__unclassified_d__Bacteria	p__Bacteroidota	c__Bacteroidia	o__Bacteroidales	f__Muribaculaceae	g__Muribaculum	s__Muribaculum_intestinale	ASV793	4	13	0	0	0	0	19	0	35	6	24	0	7	0	7	20	21	55	92	0	0	0	303	0.00094847	0.545455
d__Bacteria	k__unclassified_d__Bacteria	p__Proteobacteria	c__Epsilonproteobacteria	o__Campylobacterales	f__Helicobacteraceae	g__Helicobacter	s__Helicobacter_rodentium	ASV322	0	0	0	0	99	0	0	0	0	92	0	76	466	0	53	0	0	0	0	0	0	0	786	0.00246039	0.227273
d__Bacteria	k__unclassified_d__Bacteria	p__Bacteroidota	c__Bacteroidia	o__Bacteroidales	f__Muribaculaceae	g__Duncaniella	s__Duncaniella_freteri	ASV633	0	144	153	97	0	81	92	83	0	0	0	0	0	0	0	0	0	80	94	0	16	0	840	0.00262942	0.409091
d__Bacteria	k__unclassified_d__Bacteria	p__Bacteroidota	c__Bacteroidia	o__Bacteroidales	f__Muribaculaceae	g__Duncaniella	s__Duncaniella_freteri	ASV172	18	0	39	14	24	23	26	0	61	42	41	33	24	14	8	100	23	13	22	29	12	14	580	0.00181555	0.909091
d__Bacteria	k__unclassified_d__Bacteria	p__Firmicutes	c__Bacilli	o__Lactobacillales	f__Lactobacillaceae	g__Ligilactobacillus	s__Ligilactobacillus_murinus	ASV350	0	38	0	0	687	0	0	0	0	114	60	27	83	0	54	0	0	0	0	0	0	0	1063	0.00332747	0.318182
d__Bacteria	k__unclassified_d__Bacteria	p__Bacteroidota	c__Bacteroidia	o__Bacteroidales	f__Muribaculaceae	g__Muribaculum	s__Muribaculum_intestinale	ASV409	5	18	0	0	0	0	24	14	7	0	39	14	0	0	0	17	13	49	95	0	0	0	295	0.000923428	0.5
d__Bacteria	k__unclassified_d__Bacteria	p__Bacteroidota	c__Bacteroidia	o__Bacteroidales	f__Muribaculaceae	g__unclassified_f__Muribaculaceae	s__unclassified_f__Muribaculaceae	ASV75	9	0	0	0	0	0	21	10	55	55	25	8	21	34	0	73	40	0	0	24	30	23	428	0.00133975	0.636364
d__Bacteria	k__unclassified_d__Bacteria	p__Proteobacteria	c__Gammaproteobacteria	o__Enterobacterales	f__Enterobacteriaceae	g__Escherichia	s__Escherichia_fergusonii	ASV164	0	0	0	0	0	0	0	0	175	0	0	0	0	14	0	84	318	0	0	0	0	0	591	0.00184999	0.181818
d__Bacteria	k__unclassified_d__Bacteria	p__Bacteroidota	c__Bacteroidia	o__Bacteroidales	f__Muribaculaceae	g__Muribaculum	s__Muribaculum_intestinale	ASV637	0	17	0	0	12	0	25	10	0	10	30	0	0	0	4	10	20	41	86	0	0	0	265	0.00082952	0.5
d__Bacteria	k__unclassified_d__Bacteria	p__Firmicutes	c__Clostridia	o__Eubacteriales	f__Oscillospiraceae	g__unclassified_f__Oscillospiraceae	s__unclassified_f__Oscillospiraceae	ASV602	116	0	0	0	0	0	4	0	0	0	0	0	10	0	0	0	0	45	0	79	15	77	346	0.00108307	0.318182
d__Bacteria	k__unclassified_d__Bacteria	p__Firmicutes	c__Bacilli	o__Lactobacillales	f__Lactobacillaceae	g__Ligilactobacillus	s__Ligilactobacillus_murinus	ASV357	0	0	33	0	0	0	0	0	25	186	112	19	125	0	0	35	91	0	0	0	0	0	626	0.00195954	0.363636
d__Bacteria	k__unclassified_d__Bacteria	p__Firmicutes	c__Clostridia	o__Eubacteriales	f__Oscillospiraceae	g__unclassified_f__Oscillospiraceae	s__unclassified_f__Oscillospiraceae	ASV158	60	0	0	0	12	14	10	0	0	16	18	56	42	11	11	8	0	0	8	0	19	15	300	0.000939079	0.636364
d__Bacteria	k__unclassified_d__Bacteria	p__Bacteroidota	c__Bacteroidia	o__Bacteroidales	f__Muribaculaceae	g__unclassified_f__Muribaculaceae	s__unclassified_f__Muribaculaceae	ASV116	15	29	30	17	0	18	32	26	36	43	52	30	45	24	27	0	0	12	21	0	0	0	457	0.00143053	0.727273
d__Bacteria	k__unclassified_d__Bacteria	p__Firmicutes	c__Bacilli	o__Lactobacillales	f__Lactobacillaceae	g__Limosilactobacillus	s__Limosilactobacillus_reuteri	ASV750	11	50	76	119	0	55	33	111	0	0	36	0	18	0	8	25	37	0	71	61	25	0	736	0.00230387	0.681818
d__Bacteria	k__unclassified_d__Bacteria	p__Firmicutes	c__Clostridia	o__Eubacteriales	f__Lachnospiraceae	g__unclassified_f__Lachnospiraceae	s__unclassified_f__Lachnospiraceae	ASV375	23	68	0	60	140	0	0	0	0	0	19	24	19	0	20	0	0	39	71	110	72	76	741	0.00231952	0.590909
d__Bacteria	k__unclassified_d__Bacteria	p__Firmicutes	c__Clostridia	o__Eubacteriales	f__Eubacteriaceae	g__Eubacterium	s__Eubacterium_coprostanoligenes	ASV74	77	0	0	17	0	0	0	22	9	11	5	22	62	34	165	0	0	0	42	0	50	25	541	0.00169347	0.590909
d__Bacteria	k__unclassified_d__Bacteria	p__Bacteroidota	c__Bacteroidia	o__Bacteroidales	f__Prevotellaceae	g__Prevotellamassilia	s__Prevotellamassilia_timonensis	ASV220	11	22	48	54	0	16	134	6	15	69	44	76	36	5	4	6	10	15	50	0	0	6	627	0.00196267	0.863636
d__Bacteria	k__unclassified_d__Bacteria	p__Firmicutes	c__Erysipelotrichia	o__Erysipelotrichales	f__Turicibacteraceae	g__Turicibacter	s__Turicibacter_sanguinis	ASV72	18	49	41	69	0	57	49	98	9	36	27	18	32	37	0	9	0	0	0	2	0	0	551	0.00172477	0.681818
d__Bacteria	k__unclassified_d__Bacteria	p__Firmicutes	c__Bacilli	o__Lactobacillales	f__Lactobacillaceae	g__Limosilactobacillus	s__Limosilactobacillus_reuteri	ASV327	22	53	0	143	0	0	44	172	0	0	0	65	0	0	0	0	0	84	0	25	43	59	710	0.00222249	0.454545
d__Bacteria	k__unclassified_d__Bacteria	p__Firmicutes	c__Clostridia	o__Eubacteriales	f__Lachnospiraceae	g__unclassified_f__Lachnospiraceae	s__unclassified_f__Lachnospiraceae	ASV392	26	60	0	39	137	0	14	18	0	0	0	15	21	0	18	0	0	30	61	107	54	63	663	0.00207536	0.636364
d__Bacteria	k__unclassified_d__Bacteria	p__Firmicutes	c__Clostridia	o__Eubacteriales	f__Lachnospiraceae	g__unclassified_f__Lachnospiraceae	s__unclassified_f__Lachnospiraceae	ASV759	11	0	59	111	0	54	7	41	0	0	0	0	0	0	0	0	0	48	0	317	0	188	836	0.0026169	0.409091
d__Bacteria	k__unclassified_d__Bacteria	p__Verrucomicrobia	c__Verrucomicrobiae	o__Verrucomicrobiales	f__Akkermansiaceae	g__Akkermansia	s__Akkermansia_muciniphila	ASV747	13	0	0	0	0	0	15	147	9	54	9	0	16	0	40	21	28	0	0	0	0	0	352	0.00110185	0.454545
d__Bacteria	k__unclassified_d__Bacteria	p__Firmicutes	c__Bacilli	o__Lactobacillales	f__Lactobacillaceae	g__Limosilactobacillus	s__Limosilactobacillus_reuteri	ASV730	29	54	14	122	0	0	28	125	0	0	31	0	39	0	17	0	48	0	0	0	35	40	582	0.00182181	0.545455
d__Bacteria	k__unclassified_d__Bacteria	p__Bacteroidota	c__Bacteroidia	o__Bacteroidales	f__Prevotellaceae	g__Prevotella	s__unclassified_g__Prevotella	ASV14	38	0	0	0	0	2	0	0	9	52	0	65	0	132	3	0	0	6	42	26	9	24	408	0.00127715	0.545455
d__Bacteria	k__unclassified_d__Bacteria	p__Bacteroidota	c__Bacteroidia	o__Bacteroidales	f__Muribaculaceae	g__Muribaculum	s__Muribaculum_intestinale	ASV124	0	0	0	0	0	19	0	0	115	0	0	33	0	22	0	157	87	16	0	0	20	28	497	0.00155574	0.409091
d__Bacteria	k__unclassified_d__Bacteria	p__Firmicutes	c__Clostridia	o__Eubacteriales	f__Lachnospiraceae	g__unclassified_f__Lachnospiraceae	s__unclassified_f__Lachnospiraceae	ASV88	37	0	0	0	43	0	13	0	0	20	17	67	13	28	39	0	0	29	19	47	51	49	472	0.00147748	0.636364
d__Bacteria	k__unclassified_d__Bacteria	p__Bacteroidota	c__Bacteroidia	o__Bacteroidales	f__Odoribacteraceae	g__Odoribacter	s__Odoribacter_splanchnicus	ASV140	31	20	55	23	28	61	25	11	0	18	40	16	30	16	26	0	5	32	28	41	13	26	545	0.00170599	0.909091
d__Bacteria	k__unclassified_d__Bacteria	p__Bacteroidota	c__Bacteroidia	o__Bacteroidales	f__Muribaculaceae	g__unclassified_f__Muribaculaceae	s__unclassified_f__Muribaculaceae	ASV96	25	0	0	16	0	20	16	27	10	53	26	20	54	25	23	0	13	12	0	0	24	0	364	0.00113942	0.681818
d__Bacteria	k__unclassified_d__Bacteria	p__Firmicutes	c__Bacilli	o__Lactobacillales	f__Lactobacillaceae	g__Limosilactobacillus	s__Limosilactobacillus_reuteri	ASV433	19	36	36	144	48	22	21	129	0	21	30	8	29	0	11	15	44	0	0	0	0	0	613	0.00191885	0.681818
d__Bacteria	k__unclassified_d__Bacteria	p__Actinobacteria	c__Coriobacteriia	o__Coriobacteriales	f__Atopobiaceae	g__unclassified_f__Atopobiaceae	s__unclassified_f__Atopobiaceae	ASV82	17	3	26	12	0	15	77	11	9	58	21	19	15	33	19	1	8	8	0	0	0	0	352	0.00110185	0.772727
d__Bacteria	k__unclassified_d__Bacteria	p__Firmicutes	c__Bacilli	o__Lactobacillales	f__Lactobacillaceae	g__Ligilactobacillus	s__Ligilactobacillus_murinus	ASV591	0	0	0	0	324	65	0	0	0	0	25	0	38	0	0	0	28	0	0	0	0	0	480	0.00150253	0.227273
d__Bacteria	k__unclassified_d__Bacteria	p__Bacteroidota	c__Bacteroidia	o__Bacteroidales	f__Muribaculaceae	g__Duncaniella	s__Duncaniella_freteri	ASV358	0	0	37	27	36	26	68	0	45	18	43	28	0	0	8	50	41	36	38	0	17	0	518	0.00162148	0.681818
d__Bacteria	k__unclassified_d__Bacteria	p__Firmicutes	c__Clostridia	o__Eubacteriales	f__Oscillospiraceae	g__unclassified_f__Oscillospiraceae	s__unclassified_f__Oscillospiraceae	ASV410	87	0	0	0	0	0	0	0	0	9	6	13	0	0	0	5	0	11	25	0	0	0	156	0.000488321	0.318182
d__Bacteria	k__unclassified_d__Bacteria	p__Bacteroidota	c__Bacteroidia	o__Bacteroidales	f__Bacteroidaceae	g__Bacteroides	s__Bacteroides_uniformis	ASV84	20	0	13	31	15	17	15	38	20	34	55	39	9	38	13	11	8	13	12	0	0	5	406	0.00127089	0.863636
d__Bacteria	k__unclassified_d__Bacteria	p__Firmicutes	c__Clostridia	o__Eubacteriales	f__Oscillospiraceae	g__unclassified_f__Oscillospiraceae	s__[Eubacterium]_siraeum	ASV69	0	0	0	0	0	0	0	0	15	11	0	101	36	40	39	0	0	22	0	0	0	8	272	0.000851431	0.363636
d__Bacteria	k__unclassified_d__Bacteria	p__Firmicutes	c__Clostridia	o__Eubacteriales	f__Oscillospiraceae	g__unclassified_f__Oscillospiraceae	s__unclassified_f__Oscillospiraceae	ASV99	47	0	0	0	0	0	0	5	0	12	10	46	27	24	11	0	0	12	0	27	14	23	258	0.000807608	0.545455
d__Bacteria	k__unclassified_d__Bacteria	p__Bacteroidota	c__Bacteroidia	o__Bacteroidales	f__Muribaculaceae	g__unclassified_f__Muribaculaceae	s__unclassified_f__Muribaculaceae	ASV133	31	0	0	22	0	42	22	42	37	37	42	48	29	16	14	52	27	0	22	29	0	0	512	0.00160269	0.727273
d__Bacteria	k__unclassified_d__Bacteria	p__Bacteroidota	c__Bacteroidia	o__Bacteroidales	f__Muribaculaceae	g__Muribaculum	s__Muribaculum_intestinale	ASV359	8	0	0	0	0	0	0	0	0	106	49	20	55	0	0	0	0	0	0	0	0	0	238	0.000745003	0.227273
d__Bacteria	k__unclassified_d__Bacteria	p__Bacteroidota	c__Bacteroidia	o__Bacteroidales	f__Muribaculaceae	g__Muribaculum	s__Muribaculum_intestinale	ASV598	0	0	0	0	0	0	51	0	74	0	42	0	0	0	0	116	44	0	40	0	0	0	367	0.00114881	0.272727
d__Bacteria	k__unclassified_d__Bacteria	p__Proteobacteria	c__Gammaproteobacteria	o__Enterobacterales	f__Enterobacteriaceae	g__Escherichia	s__Escherichia_fergusonii	ASV764	9	0	0	0	0	0	0	0	144	0	0	0	0	0	0	83	228	0	0	0	0	0	464	0.00145244	0.181818
d__Bacteria	k__unclassified_d__Bacteria	p__Bacteroidota	c__Bacteroidia	o__Bacteroidales	f__Muribaculaceae	g__unclassified_f__Muribaculaceae	s__unclassified_f__Muribaculaceae	ASV343	0	0	17	8	0	16	33	0	10	175	50	32	46	0	0	0	0	8	13	7	10	15	440	0.00137732	0.636364
d__Bacteria	k__unclassified_d__Bacteria	p__Firmicutes	c__Clostridia	o__Eubacteriales	f__Oscillospiraceae	g__unclassified_f__Oscillospiraceae	s__unclassified_f__Oscillospiraceae	ASV614	53	0	0	11	0	0	0	0	0	0	17	0	0	0	0	0	0	23	0	29	25	22	180	0.000563447	0.318182
d__Bacteria	k__unclassified_d__Bacteria	p__Bacteroidota	c__Bacteroidia	o__Bacteroidales	f__Muribaculaceae	g__Duncaniella	s__Duncaniella_freteri	ASV110	24	48	62	18	41	55	31	0	33	0	17	14	20	20	23	33	16	0	25	0	12	17	509	0.0015933	0.818182
d__Bacteria	k__unclassified_d__Bacteria	p__Firmicutes	c__Clostridia	o__Eubacteriales	f__Oscillospiraceae	g__unclassified_f__Oscillospiraceae	s__[Eubacterium]_siraeum	ASV56	0	0	0	0	0	0	0	0	0	9	0	102	36	53	34	0	0	0	0	0	0	13	247	0.000773175	0.272727
d__Bacteria	k__unclassified_d__Bacteria	p__Firmicutes	c__Bacilli	o__Lactobacillales	f__Lactobacillaceae	g__Ligilactobacillus	s__Ligilactobacillus_murinus	ASV458	12	0	0	0	44	19	0	0	0	64	0	8	57	0	0	0	0	14	0	15	0	0	233	0.000729351	0.363636
d__Bacteria	k__unclassified_d__Bacteria	p__Firmicutes	c__Clostridia	o__Eubacteriales	f__Oscillospiraceae	g__unclassified_f__Oscillospiraceae	s__unclassified_f__Oscillospiraceae	ASV67	24	20	0	0	0	25	0	0	0	12	0	72	132	40	0	0	0	0	23	10	0	14	372	0.00116446	0.454545
d__Bacteria	k__unclassified_d__Bacteria	p__Firmicutes	c__Bacilli	o__Lactobacillales	f__Lactobacillaceae	g__Ligilactobacillus	s__Ligilactobacillus_murinus	ASV608	0	0	0	0	0	0	0	0	0	0	0	0	0	0	0	0	0	50	0	0	57	43	150	0.000469539	0.136364
d__Bacteria	k__unclassified_d__Bacteria	p__Bacteroidota	c__Bacteroidia	o__Bacteroidales	f__Muribaculaceae	g__unclassified_f__Muribaculaceae	s__unclassified_f__Muribaculaceae	ASV188	0	32	47	75	0	39	24	70	16	26	30	19	0	12	17	13	17	0	0	34	0	0	471	0.00147435	0.681818
d__Bacteria	k__unclassified_d__Bacteria	p__Firmicutes	c__Clostridia	o__Eubacteriales	f__Eubacteriaceae	g__Eubacterium	s__Eubacterium_coprostanoligenes	ASV92	66	25	0	0	0	0	0	0	0	0	0	19	49	29	133	0	0	0	0	0	30	0	351	0.00109872	0.318182
d__Bacteria	k__unclassified_d__Bacteria	p__Proteobacteria	c__Deltaproteobacteria	o__Desulfovibrionales	f__Desulfovibrionaceae	g__Desulfovibrio	s__Desulfovibrio_desulfuricans	ASV212	0	0	89	0	25	130	0	5	0	0	0	8	7	6	46	0	0	9	0	0	17	0	342	0.00107055	0.454545
d__Bacteria	k__unclassified_d__Bacteria	p__Firmicutes	c__Clostridia	o__Eubacteriales	f__Oscillospiraceae	g__unclassified_f__Oscillospiraceae	s__unclassified_f__Oscillospiraceae	ASV70	28	0	0	32	0	0	12	28	0	0	15	78	128	37	20	0	0	11	22	0	0	0	411	0.00128654	0.5
d__Bacteria	k__unclassified_d__Bacteria	p__Bacteroidota	c__Bacteroidia	o__Bacteroidales	f__Muribaculaceae	g__unclassified_f__Muribaculaceae	s__unclassified_f__Muribaculaceae	ASV187	27	0	0	0	0	0	29	0	0	176	45	48	66	5	9	0	0	0	0	0	0	0	405	0.00126776	0.363636
d__Bacteria	k__unclassified_d__Bacteria	p__Bacteroidota	c__Bacteroidia	o__Bacteroidales	f__Muribaculaceae	g__Duncaniella	s__Duncaniella_freteri	ASV125	13	21	30	23	6	22	29	10	0	23	40	47	23	14	20	0	23	0	19	10	0	0	373	0.00116759	0.772727
d__Bacteria	k__unclassified_d__Bacteria	p__Firmicutes	c__Clostridia	o__Eubacteriales	f__unclassified_o__Eubacteriales	g__unclassified_o__Eubacteriales	s__unclassified_o__Eubacteriales	ASV221	0	0	0	0	0	0	0	0	0	5	0	58	0	6	0	0	0	0	3	0	0	8	80	0.000250421	0.227273
d__Bacteria	k__unclassified_d__Bacteria	p__Firmicutes	c__Clostridia	o__Eubacteriales	f__Oscillospiraceae	g__unclassified_f__Oscillospiraceae	s__unclassified_f__Oscillospiraceae	ASV394	85	0	0	0	0	0	0	0	0	0	8	16	0	0	0	0	0	0	20	0	0	0	129	0.000403804	0.181818
d__Bacteria	k__unclassified_d__Bacteria	p__Firmicutes	c__Clostridia	o__Eubacteriales	f__unclassified_o__Eubacteriales	g__unclassified_o__Eubacteriales	s__unclassified_o__Eubacteriales	ASV150	0	0	0	0	0	0	0	0	0	0	0	55	0	13	0	0	0	0	0	15	6	0	89	0.000278593	0.181818
d__Bacteria	k__unclassified_d__Bacteria	p__Firmicutes	c__Clostridia	o__Eubacteriales	f__Oscillospiraceae	g__unclassified_f__Oscillospiraceae	s__unclassified_f__Oscillospiraceae	ASV720	336	0	0	0	0	0	0	0	0	0	0	0	0	0	0	0	0	0	0	0	0	0	336	0.00105177	0.0454545
d__Bacteria	k__unclassified_d__Bacteria	p__Bacteroidota	c__Bacteroidia	o__Bacteroidales	f__Muribaculaceae	g__Duncaniella	s__Duncaniella_freteri	ASV213	0	8	13	16	0	0	6	21	75	7	18	0	9	4	0	98	57	9	0	0	4	13	358	0.00112063	0.681818
d__Bacteria	k__unclassified_d__Bacteria	p__Bacteroidota	c__Bacteroidia	o__Bacteroidales	f__Muribaculaceae	g__Duncaniella	s__Duncaniella_freteri	ASV405	0	0	0	17	0	35	40	20	58	13	0	14	0	0	16	61	24	0	28	20	0	10	356	0.00111437	0.590909
d__Bacteria	k__unclassified_d__Bacteria	p__Firmicutes	c__Clostridia	o__Eubacteriales	f__unclassified_o__Eubacteriales	g__unclassified_o__Eubacteriales	s__unclassified_o__Eubacteriales	ASV416	0	0	0	39	0	0	0	40	0	0	0	11	8	0	4	0	2	11	0	10	5	17	147	0.000460149	0.454545
d__Bacteria	k__unclassified_d__Bacteria	p__Proteobacteria	c__Epsilonproteobacteria	o__Campylobacterales	f__Helicobacteraceae	g__Helicobacter	s__Helicobacter_rodentium	ASV341	0	0	0	0	44	0	0	0	0	77	0	38	272	0	29	0	0	0	0	0	0	0	460	0.00143992	0.227273
d__Bacteria	k__unclassified_d__Bacteria	p__Firmicutes	c__Clostridia	o__Eubacteriales	f__Oscillospiraceae	g__Neglectibacter	s__Neglectibacter_timonensis	ASV196	0	0	0	58	0	0	0	21	28	24	0	10	18	9	0	0	0	0	17	0	17	0	202	0.000632313	0.409091
d__Bacteria	k__unclassified_d__Bacteria	p__Firmicutes	c__Clostridia	o__Eubacteriales	f__unclassified_o__Eubacteriales	g__unclassified_o__Eubacteriales	s__unclassified_o__Eubacteriales	ASV115	0	24	14	16	26	32	15	0	0	9	20	24	19	20	20	17	0	0	19	8	0	8	291	0.000910906	0.727273
d__Bacteria	k__unclassified_d__Bacteria	p__Bacteroidota	c__Bacteroidia	o__Bacteroidales	f__Muribaculaceae	g__Duncaniella	s__Duncaniella_freteri	ASV466	18	30	75	40	26	0	32	34	10	17	33	8	16	0	23	23	18	0	38	0	0	0	441	0.00138045	0.727273
d__Bacteria	k__unclassified_d__Bacteria	p__Bacteroidota	c__Bacteroidia	o__Bacteroidales	f__Muribaculaceae	g__Duncaniella	s__Duncaniella_freteri	ASV645	19	24	0	0	0	18	37	30	50	27	0	0	11	0	20	50	35	0	19	0	0	0	340	0.00106429	0.545455
d__Bacteria	k__unclassified_d__Bacteria	p__Firmicutes	c__Bacilli	o__Lactobacillales	f__Lactobacillaceae	g__Ligilactobacillus	s__Ligilactobacillus_murinus	ASV360	0	0	0	0	0	0	0	0	7	186	54	22	142	0	0	0	0	0	0	0	0	0	411	0.00128654	0.227273
d__Bacteria	k__unclassified_d__Bacteria	p__Firmicutes	c__Clostridia	o__Eubacteriales	f__Oscillospiraceae	g__unclassified_f__Oscillospiraceae	s__[Eubacterium]_siraeum	ASV290	40	0	0	0	95	0	0	0	0	0	0	41	24	4	19	0	0	0	11	0	0	0	234	0.000732481	0.318182
d__Bacteria	k__unclassified_d__Bacteria	p__Bacteroidota	c__Bacteroidia	o__Bacteroidales	f__Muribaculaceae	g__Duncaniella	s__Duncaniella_freteri	ASV152	0	0	0	39	0	29	52	0	25	21	0	19	28	14	25	39	37	0	32	23	0	19	402	0.00125837	0.636364
d__Bacteria	k__unclassified_d__Bacteria	p__Bacteroidota	c__Bacteroidia	o__Bacteroidales	f__Muribaculaceae	g__Muribaculum	s__Muribaculum_intestinale	ASV1032	0	0	0	0	0	0	0	0	103	0	40	0	0	0	0	129	49	0	0	0	0	0	321	0.00100481	0.181818
d__Bacteria	k__unclassified_d__Bacteria	p__Firmicutes	c__Clostridia	o__Eubacteriales	f__unclassified_o__Eubacteriales	g__unclassified_o__Eubacteriales	s__unclassified_o__Eubacteriales	ASV348	36	4	0	11	0	0	0	1	0	5	47	34	47	0	27	0	0	5	13	0	11	15	256	0.000801347	0.590909
d__Bacteria	k__unclassified_d__Bacteria	p__Bacteroidota	c__Bacteroidia	o__Bacteroidales	f__Muribaculaceae	g__Muribaculum	s__Muribaculum_intestinale	ASV969	0	0	0	41	0	31	0	0	71	0	35	0	0	0	0	108	42	0	0	0	0	0	328	0.00102673	0.272727
d__Bacteria	k__unclassified_d__Bacteria	p__Bacteroidota	c__Bacteroidia	o__Bacteroidales	f__Muribaculaceae	g__Duncaniella	s__Duncaniella_freteri	ASV137	0	0	40	38	0	13	103	26	8	19	26	2	9	13	7	12	0	0	21	14	0	0	351	0.00109872	0.681818
d__Bacteria	k__unclassified_d__Bacteria	p__Bacteroidota	c__Bacteroidia	o__Bacteroidales	f__Muribaculaceae	g__unclassified_f__Muribaculaceae	s__unclassified_f__Muribaculaceae	ASV612	0	0	0	0	0	0	0	20	43	0	27	0	0	0	0	62	18	49	86	27	10	0	342	0.00107055	0.409091
d__Bacteria	k__unclassified_d__Bacteria	p__Firmicutes	c__Clostridia	o__Eubacteriales	f__Oscillospiraceae	g__unclassified_f__Oscillospiraceae	s__unclassified_f__Oscillospiraceae	ASV71	80	0	0	0	15	27	0	16	0	7	18	11	0	45	39	3	0	0	0	0	0	0	261	0.000816999	0.454545
d__Bacteria	k__unclassified_d__Bacteria	p__Firmicutes	c__Bacilli	o__Lactobacillales	f__Lactobacillaceae	g__Limosilactobacillus	s__Limosilactobacillus_reuteri	ASV484	9	43	0	84	0	14	20	71	0	7	22	7	20	0	9	3	32	0	0	15	19	0	375	0.00117385	0.681818
d__Bacteria	k__unclassified_d__Bacteria	p__Proteobacteria	c__Deltaproteobacteria	o__Desulfovibrionales	f__Desulfovibrionaceae	g__Mailhella	s__Mailhella_massiliensis	ASV204	0	0	89	27	0	36	0	42	10	17	46	0	21	8	14	0	24	0	0	0	0	0	334	0.00104551	0.5
d__Bacteria	k__unclassified_d__Bacteria	p__Bacteroidota	c__Bacteroidia	o__Bacteroidales	f__Muribaculaceae	g__Muribaculum	s__Muribaculum_intestinale	ASV457	0	0	0	0	47	9	53	0	0	44	66	11	0	0	23	17	0	0	0	0	0	0	270	0.000845171	0.363636
d__Bacteria	k__unclassified_d__Bacteria	p__Firmicutes	c__Erysipelotrichia	o__Erysipelotrichales	f__Erysipelotrichaceae	g__Allobaculum	s__Allobaculum_stercoricanis	ASV879	0	0	0	0	0	0	61	0	83	0	0	0	0	0	0	84	116	0	0	0	0	0	344	0.00107681	0.181818
d__Bacteria	k__unclassified_d__Bacteria	p__Firmicutes	c__Clostridia	o__Eubacteriales	f__unclassified_o__Eubacteriales	g__unclassified_o__Eubacteriales	s__unclassified_o__Eubacteriales	ASV163	41	0	6	6	10	0	5	0	6	21	26	45	17	12	20	0	0	0	19	25	21	13	293	0.000917167	0.727273
d__Bacteria	k__unclassified_d__Bacteria	p__Firmicutes	c__Clostridia	o__Eubacteriales	f__Lachnospiraceae	g__unclassified_f__Lachnospiraceae	s__unclassified_f__Lachnospiraceae	ASV1124	0	0	0	0	0	0	0	0	0	0	0	0	0	0	0	0	0	0	426	0	0	0	426	0.00133349	0.0454545
d__Bacteria	k__unclassified_d__Bacteria	p__Firmicutes	c__Clostridia	o__Eubacteriales	f__Lachnospiraceae	g__unclassified_f__Lachnospiraceae	s__unclassified_f__Lachnospiraceae	ASV80	9	37	0	8	21	0	6	0	21	24	5	19	0	31	33	0	10	20	0	35	52	52	383	0.00119889	0.727273
d__Bacteria	k__unclassified_d__Bacteria	p__Firmicutes	c__Erysipelotrichia	o__Erysipelotrichales	f__Turicibacteraceae	g__Turicibacter	s__Turicibacter_sanguinis	ASV411	0	45	0	0	0	41	24	96	0	20	23	14	32	0	39	0	13	0	0	0	0	0	347	0.0010862	0.454545
d__Bacteria	k__unclassified_d__Bacteria	p__Proteobacteria	c__Deltaproteobacteria	o__Desulfovibrionales	f__Desulfovibrionaceae	g__Mailhella	s__Mailhella_massiliensis	ASV376	4	8	82	25	0	23	0	18	0	16	32	16	30	0	19	3	16	0	0	0	5	17	314	0.000982903	0.681818
d__Bacteria	k__unclassified_d__Bacteria	p__Bacteroidota	c__Bacteroidia	o__Bacteroidales	f__Muribaculaceae	g__Duncaniella	s__Duncaniella_freteri	ASV109	0	0	0	0	0	42	38	53	27	20	36	19	21	19	14	0	0	0	23	0	0	43	355	0.00111124	0.545455
d__Bacteria	k__unclassified_d__Bacteria	p__Firmicutes	c__Bacilli	o__Lactobacillales	f__Lactobacillaceae	g__Lactobacillus	s__unclassified_g__Lactobacillus	ASV364	25	0	0	0	0	18	0	33	0	64	0	25	13	0	0	0	14	0	6	0	11	5	214	0.000669876	0.454545
d__Bacteria	k__unclassified_d__Bacteria	p__Firmicutes	c__Clostridia	o__Eubacteriales	f__Lachnospiraceae	g__unclassified_f__Lachnospiraceae	s__unclassified_f__Lachnospiraceae	ASV445	0	0	0	62	0	0	2	84	2	0	0	13	20	0	0	0	1	0	0	0	17	0	201	0.000629183	0.363636
d__Bacteria	k__unclassified_d__Bacteria	p__Bacteroidota	c__Bacteroidia	o__Bacteroidales	f__Muribaculaceae	g__Duncaniella	s__Duncaniella_freteri	ASV143	51	0	47	54	0	0	0	38	28	0	23	24	16	16	11	16	24	0	0	0	0	0	348	0.00108933	0.545455
d__Bacteria	k__unclassified_d__Bacteria	p__Firmicutes	c__Bacilli	o__Lactobacillales	f__Lactobacillaceae	g__Limosilactobacillus	s__Limosilactobacillus_reuteri	ASV42	0	0	0	0	0	0	0	0	0	69	53	0	96	71	17	25	42	0	0	0	0	0	373	0.00116759	0.318182
d__Bacteria	k__unclassified_d__Bacteria	p__Firmicutes	c__Bacilli	o__Lactobacillales	f__Lactobacillaceae	g__Limosilactobacillus	s__Limosilactobacillus_reuteri	ASV857	0	64	0	35	0	43	39	80	58	0	17	0	0	0	17	0	0	0	0	11	0	0	364	0.00113942	0.409091
d__Bacteria	k__unclassified_d__Bacteria	p__Bacteroidota	c__Bacteroidia	o__Bacteroidales	f__Muribaculaceae	g__Duncaniella	s__Duncaniella_freteri	ASV1031	0	0	0	0	0	0	0	0	98	0	0	0	0	0	0	157	28	0	0	0	0	0	283	0.000885864	0.136364
d__Bacteria	k__unclassified_d__Bacteria	p__Firmicutes	c__Clostridia	o__Eubacteriales	f__Oscillospiraceae	g__unclassified_f__Oscillospiraceae	s__unclassified_f__Oscillospiraceae	ASV318	0	0	0	30	113	15	8	51	0	0	0	105	10	0	28	0	0	0	46	0	0	0	406	0.00127089	0.409091
d__Bacteria	k__unclassified_d__Bacteria	p__Bacteroidota	c__Bacteroidia	o__Bacteroidales	f__Muribaculaceae	g__Duncaniella	s__Duncaniella_freteri	ASV622	11	15	33	20	0	22	28	11	16	0	44	0	0	0	12	18	13	0	16	0	0	0	259	0.000810738	0.590909
d__Bacteria	k__unclassified_d__Bacteria	p__Bacteroidota	c__Bacteroidia	o__Bacteroidales	f__Prevotellaceae	g__Prevotella	s__unclassified_g__Prevotella	ASV346	0	16	18	26	0	12	44	0	0	47	23	29	0	0	7	0	0	27	37	4	0	12	302	0.000945339	0.590909
d__Bacteria	k__unclassified_d__Bacteria	p__Firmicutes	c__Bacilli	o__Lactobacillales	f__Lactobacillaceae	g__Limosilactobacillus	s__Limosilactobacillus_reuteri	ASV154	14	35	11	62	16	0	0	79	0	10	22	0	26	9	15	11	30	8	5	0	29	19	401	0.00125524	0.772727
d__Bacteria	k__unclassified_d__Bacteria	p__Firmicutes	c__Clostridia	o__Eubacteriales	f__Oscillospiraceae	g__unclassified_f__Oscillospiraceae	s__unclassified_f__Oscillospiraceae	ASV262	51	0	0	6	4	13	18	16	0	11	9	19	19	2	13	0	3	0	15	9	13	27	248	0.000776305	0.772727
d__Bacteria	k__unclassified_d__Bacteria	p__Proteobacteria	c__Deltaproteobacteria	o__Desulfovibrionales	f__Desulfovibrionaceae	g__Mailhella	s__Mailhella_massiliensis	ASV372	0	0	70	16	0	42	23	0	0	20	43	24	21	0	18	0	14	0	0	0	0	0	291	0.000910906	0.454545
d__Bacteria	k__unclassified_d__Bacteria	p__Firmicutes	c__Clostridia	o__Eubacteriales	f__Oscillospiraceae	g__Oscillibacter	s__Oscillibacter_valericigenes	ASV148	12	7	0	6	107	0	0	0	0	17	10	20	33	13	68	0	13	0	0	0	0	0	306	0.00095786	0.5
d__Bacteria	k__unclassified_d__Bacteria	p__Bacteroidota	c__Bacteroidia	o__Bacteroidales	f__Muribaculaceae	g__Duncaniella	s__Duncaniella_freteri	ASV824	0	16	43	21	0	20	44	10	21	14	32	0	16	0	0	21	12	0	26	0	0	0	296	0.000926558	0.590909
d__Bacteria	k__unclassified_d__Bacteria	p__Bacteroidota	c__Bacteroidia	o__Bacteroidales	f__Muribaculaceae	g__unclassified_f__Muribaculaceae	s__unclassified_f__Muribaculaceae	ASV153	0	0	0	0	0	0	0	0	0	13	0	22	12	13	12	0	0	20	12	20	12	16	152	0.0004758	0.454545
d__Bacteria	k__unclassified_d__Bacteria	p__Proteobacteria	c__Deltaproteobacteria	o__Desulfovibrionales	f__Desulfovibrionaceae	g__Mailhella	s__Mailhella_massiliensis	ASV987	0	0	82	16	0	45	0	21	19	19	41	0	0	0	19	0	26	16	0	12	0	0	316	0.000989163	0.5
d__Bacteria	k__unclassified_d__Bacteria	p__Firmicutes	c__Clostridia	o__Eubacteriales	f__Clostridiaceae	g__Clostridium	s__unclassified_g__Clostridium	ASV600	0	0	28	0	0	0	19	52	0	0	0	0	0	0	0	0	0	0	0	0	0	0	99	0.000309896	0.136364
d__Bacteria	k__unclassified_d__Bacteria	p__Firmicutes	c__Clostridia	o__Eubacteriales	f__Lachnospiraceae	g__unclassified_f__Lachnospiraceae	s__unclassified_f__Lachnospiraceae	ASV336	24	0	0	0	48	0	0	0	0	0	9	44	19	0	13	0	0	0	12	0	0	22	191	0.00059788	0.363636
d__Bacteria	k__unclassified_d__Bacteria	p__Firmicutes	c__Bacilli	o__Lactobacillales	f__Lactobacillaceae	g__Ligilactobacillus	s__Ligilactobacillus_murinus	ASV323	71	0	0	0	0	26	0	16	0	20	0	82	18	0	0	0	0	0	0	0	0	0	233	0.000729351	0.272727
d__Bacteria	k__unclassified_d__Bacteria	p__Firmicutes	c__Bacilli	o__Lactobacillales	f__Lactobacillaceae	g__Lactobacillus	s__Lactobacillus_gasseri	ASV361	6	0	0	0	0	0	0	0	0	34	5	28	65	0	28	0	79	0	5	0	0	0	250	0.000782566	0.363636
d__Bacteria	k__unclassified_d__Bacteria	p__Bacteroidota	c__Bacteroidia	o__Bacteroidales	f__Muribaculaceae	g__Duncaniella	s__Duncaniella_freteri	ASV26	0	0	0	0	0	0	86	0	0	0	0	0	0	74	40	0	0	0	0	0	0	0	200	0.000626053	0.136364
d__Bacteria	k__unclassified_d__Bacteria	p__Firmicutes	c__Clostridia	o__Eubacteriales	f__Eubacteriaceae	g__Eubacterium	s__Eubacterium_xylanophilum	ASV607	22	0	0	0	0	0	0	0	0	0	0	0	0	0	0	0	0	0	0	22	8	34	86	0.000269203	0.181818
d__Bacteria	k__unclassified_d__Bacteria	p__Firmicutes	c__Clostridia	o__Eubacteriales	f__Oscillospiraceae	g__unclassified_f__Oscillospiraceae	s__unclassified_f__Oscillospiraceae	ASV330	11	0	0	0	0	0	0	0	0	22	13	56	99	0	0	0	0	0	39	0	0	0	240	0.000751263	0.272727
d__Bacteria	k__unclassified_d__Bacteria	p__Firmicutes	c__Clostridia	o__Eubacteriales	f__Oscillospiraceae	g__unclassified_f__Oscillospiraceae	s__unclassified_f__Oscillospiraceae	ASV144	12	0	0	0	19	0	0	0	14	18	0	32	0	13	15	0	0	3	0	0	6	0	132	0.000413195	0.409091
d__Bacteria	k__unclassified_d__Bacteria	p__Bacteroidota	c__Bacteroidia	o__Bacteroidales	f__Rikenellaceae	g__Alistipes	s__unclassified_g__Alistipes	ASV81	0	0	0	0	29	0	0	0	0	45	0	40	49	33	34	0	0	29	21	23	17	31	351	0.00109872	0.5
d__Bacteria	k__unclassified_d__Bacteria	p__Bacteroidota	c__Bacteroidia	o__Bacteroidales	f__Muribaculaceae	g__Duncaniella	s__Duncaniella_freteri	ASV344	54	0	44	45	0	0	0	34	13	0	22	35	8	0	17	17	0	0	0	0	0	0	289	0.000904646	0.454545
d__Bacteria	k__unclassified_d__Bacteria	p__Firmicutes	c__Clostridia	o__Eubacteriales	f__Oscillospiraceae	g__unclassified_f__Oscillospiraceae	s__unclassified_f__Oscillospiraceae	ASV242	0	0	0	30	0	29	7	41	0	28	0	35	86	3	13	0	0	0	0	0	0	0	272	0.000851431	0.409091
d__Bacteria	k__unclassified_d__Bacteria	p__Bacteroidota	c__Bacteroidia	o__Bacteroidales	f__Muribaculaceae	g__unclassified_f__Muribaculaceae	s__unclassified_f__Muribaculaceae	ASV161	0	0	0	0	0	0	0	0	0	0	0	0	0	14	9	0	0	0	20	36	11	39	129	0.000403804	0.272727
d__Bacteria	k__unclassified_d__Bacteria	p__Bacteroidota	c__Bacteroidia	o__Bacteroidales	f__Muribaculaceae	g__Duncaniella	s__Duncaniella_freteri	ASV617	0	0	0	0	0	0	0	0	0	12	7	0	0	0	0	0	0	27	24	0	33	32	135	0.000422585	0.272727
d__Bacteria	k__unclassified_d__Bacteria	p__Bacteroidota	c__Bacteroidia	o__Bacteroidales	f__Muribaculaceae	g__unclassified_f__Muribaculaceae	s__unclassified_f__Muribaculaceae	ASV132	0	0	0	0	0	0	0	0	0	0	0	0	0	17	15	0	0	0	20	26	21	0	99	0.000309896	0.227273
d__Bacteria	k__unclassified_d__Bacteria	p__Bacteroidota	c__Bacteroidia	o__Bacteroidales	f__Muribaculaceae	g__Duncaniella	s__Duncaniella_freteri	ASV630	0	0	0	55	0	49	30	38	0	0	6	0	0	0	15	0	0	0	0	0	0	0	193	0.000604141	0.272727
d__Bacteria	k__unclassified_d__Bacteria	p__Bacteroidota	c__Bacteroidia	o__Bacteroidales	f__Bacteroidaceae	g__Bacteroides	s__Bacteroides_acidifaciens	ASV391	0	0	0	18	0	0	0	0	40	0	0	16	13	0	0	32	44	0	0	24	15	22	224	0.000701179	0.409091
d__Bacteria	k__unclassified_d__Bacteria	p__Bacteroidota	c__Bacteroidia	o__Bacteroidales	f__Muribaculaceae	g__Muribaculum	s__Muribaculum_intestinale	ASV426	13	25	11	23	0	0	0	22	45	3	17	14	0	0	0	65	39	0	0	0	0	0	277	0.000867083	0.5
d__Bacteria	k__unclassified_d__Bacteria	p__Bacteroidota	c__Bacteroidia	o__Bacteroidales	f__Muribaculaceae	g__Duncaniella	s__Duncaniella_freteri	ASV141	0	45	0	0	75	0	66	0	4	16	0	0	0	17	16	0	0	0	49	0	0	0	288	0.000901516	0.363636
d__Bacteria	k__unclassified_d__Bacteria	p__Bacteroidota	c__Bacteroidia	o__Bacteroidales	f__Muribaculaceae	g__Muribaculum	s__Muribaculum_intestinale	ASV102	0	0	0	19	0	0	0	21	54	0	0	8	0	22	16	48	38	22	0	18	0	0	266	0.00083265	0.454545
d__Bacteria	k__unclassified_d__Bacteria	p__Bacteroidota	c__Bacteroidia	o__Bacteroidales	f__Muribaculaceae	g__Duncaniella	s__Duncaniella_freteri	ASV86	5	31	0	0	0	0	46	0	0	17	0	22	14	29	33	0	0	15	0	0	0	20	232	0.000726221	0.454545
d__Bacteria	k__unclassified_d__Bacteria	p__Firmicutes	c__Clostridia	o__Eubacteriales	f__Lachnospiraceae	g__unclassified_f__Lachnospiraceae	s__unclassified_f__Lachnospiraceae	ASV721	47	0	10	0	0	0	3	0	0	0	0	0	0	0	0	0	0	20	13	70	0	72	235	0.000735612	0.318182
d__Bacteria	k__unclassified_d__Bacteria	p__Firmicutes	c__Clostridia	o__Eubacteriales	f__Oscillospiraceae	g__unclassified_f__Oscillospiraceae	s__unclassified_f__Oscillospiraceae	ASV145	32	0	0	0	0	0	0	0	0	0	0	28	22	13	0	0	0	0	0	0	9	0	104	0.000325547	0.227273
d__Bacteria	k__unclassified_d__Bacteria	p__Firmicutes	c__Clostridia	o__Eubacteriales	f__Lachnospiraceae	g__unclassified_f__Lachnospiraceae	s__unclassified_f__Lachnospiraceae	ASV926	0	0	69	28	0	192	14	17	0	0	0	0	28	0	0	10	6	0	0	0	0	0	364	0.00113942	0.363636
d__Bacteria	k__unclassified_d__Bacteria	p__Firmicutes	c__Clostridia	o__Eubacteriales	f__Clostridiaceae	g__Clostridium	s__unclassified_g__Clostridium	ASV603	0	0	15	0	0	17	0	32	0	0	0	0	0	0	0	0	0	0	0	0	0	0	64	0.000200337	0.136364
d__Bacteria	k__unclassified_d__Bacteria	p__Firmicutes	c__Bacilli	o__Lactobacillales	f__Lactobacillaceae	g__Limosilactobacillus	s__Limosilactobacillus_reuteri	ASV893	0	51	0	50	31	48	34	52	0	0	36	0	0	0	12	9	0	0	0	0	0	0	323	0.00101107	0.409091
d__Bacteria	k__unclassified_d__Bacteria	p__Firmicutes	c__Clostridia	o__Eubacteriales	f__Oscillospiraceae	g__unclassified_f__Oscillospiraceae	s__unclassified_f__Oscillospiraceae	ASV338	12	0	0	0	0	0	0	0	0	20	12	36	108	0	0	0	0	0	37	0	0	0	225	0.000704309	0.272727
d__Bacteria	k__unclassified_d__Bacteria	p__Firmicutes	c__Bacilli	o__Lactobacillales	f__Lactobacillaceae	g__Lactobacillus	s__Lactobacillus_johnsonii	ASV898	0	0	87	0	0	0	32	0	0	0	0	0	0	0	0	0	0	108	48	64	91	0	430	0.00134601	0.272727
d__Bacteria	k__unclassified_d__Bacteria	p__Firmicutes	c__Clostridia	o__Eubacteriales	f__Oscillospiraceae	g__unclassified_f__Oscillospiraceae	s__unclassified_f__Oscillospiraceae	ASV371	27	0	0	0	0	14	0	3	0	10	12	19	23	0	0	0	0	18	7	19	0	26	178	0.000557187	0.5
d__Bacteria	k__unclassified_d__Bacteria	p__Bacteroidota	c__Bacteroidia	o__Bacteroidales	f__Muribaculaceae	g__Duncaniella	s__Duncaniella_freteri	ASV415	20	0	0	0	0	0	0	19	0	23	19	8	20	0	0	24	8	26	15	0	0	0	182	0.000569708	0.454545
d__Bacteria	k__unclassified_d__Bacteria	p__Bacteroidota	c__Bacteroidia	o__Bacteroidales	f__Muribaculaceae	g__Duncaniella	s__Duncaniella_freteri	ASV449	0	0	47	40	0	0	20	20	15	25	33	8	0	0	0	21	0	43	23	0	0	0	295	0.000923428	0.5
d__Bacteria	k__unclassified_d__Bacteria	p__Bacteroidota	c__Bacteroidia	o__Bacteroidales	f__Muribaculaceae	g__unclassified_f__Muribaculaceae	s__unclassified_f__Muribaculaceae	ASV636	0	0	0	0	0	0	0	0	29	0	0	0	0	0	36	53	46	21	0	0	0	0	185	0.000579099	0.227273
d__Bacteria	k__unclassified_d__Bacteria	p__Firmicutes	c__Clostridia	o__Eubacteriales	f__Lachnospiraceae	g__unclassified_f__Lachnospiraceae	s__unclassified_f__Lachnospiraceae	ASV722	30	0	0	0	0	23	0	0	0	0	0	0	0	0	0	0	0	19	18	58	58	44	250	0.000782566	0.318182
d__Bacteria	k__unclassified_d__Bacteria	p__Firmicutes	c__Clostridia	o__Eubacteriales	f__Oscillospiraceae	g__unclassified_f__Oscillospiraceae	s__unclassified_f__Oscillospiraceae	ASV95	0	0	0	0	0	0	0	0	0	0	0	14	28	22	21	0	0	0	0	0	0	0	85	0.000266072	0.181818
d__Bacteria	k__unclassified_d__Bacteria	p__Bacteroidota	c__Bacteroidia	o__Bacteroidales	f__Prevotellaceae	g__Prevotella	s__unclassified_g__Prevotella	ASV20	58	0	0	0	0	0	0	0	3	18	0	26	0	115	7	0	0	0	0	0	0	0	227	0.00071057	0.272727
d__Bacteria	k__unclassified_d__Bacteria	p__Firmicutes	c__Erysipelotrichia	o__Erysipelotrichales	f__Erysipelotrichaceae	g__Allobaculum	s__Allobaculum_stercoricanis	ASV884	0	0	0	0	0	0	57	0	52	0	0	0	0	0	0	47	78	0	0	0	0	0	234	0.000732481	0.181818
d__Bacteria	k__unclassified_d__Bacteria	p__Firmicutes	c__Clostridia	o__Eubacteriales	f__Lachnospiraceae	g__Eisenbergiella	s__unclassified_g__Eisenbergiella	ASV653	39	0	0	0	0	0	0	0	0	0	0	0	0	0	0	0	0	19	13	57	0	47	175	0.000547796	0.227273
d__Bacteria	k__unclassified_d__Bacteria	p__Firmicutes	c__Bacilli	o__Lactobacillales	f__Lactobacillaceae	g__Ligilactobacillus	s__Ligilactobacillus_murinus	ASV317	55	0	0	0	0	0	0	0	0	0	0	111	37	0	0	0	0	0	0	0	0	0	203	0.000635443	0.136364
d__Bacteria	k__unclassified_d__Bacteria	p__Bacteroidota	c__Bacteroidia	o__Bacteroidales	f__Muribaculaceae	g__Duncaniella	s__Duncaniella_freteri	ASV615	18	0	0	23	0	0	0	20	33	0	0	0	0	0	0	33	21	0	0	23	9	0	180	0.000563447	0.363636
d__Bacteria	k__unclassified_d__Bacteria	p__Proteobacteria	c__Betaproteobacteria	o__Burkholderiales	f__Sutterellaceae	g__Turicimonas	s__Turicimonas_muris	ASV882	0	0	0	0	0	0	56	0	57	0	0	0	0	0	5	61	49	0	0	0	0	0	228	0.0007137	0.227273
d__Bacteria	k__unclassified_d__Bacteria	p__Bacteroidota	c__Bacteroidia	o__Bacteroidales	f__Muribaculaceae	g__unclassified_f__Muribaculaceae	s__unclassified_f__Muribaculaceae	ASV619	0	0	0	0	0	0	0	0	0	7	7	0	4	0	0	0	0	31	32	34	29	13	157	0.000491451	0.363636
d__Bacteria	k__unclassified_d__Bacteria	p__Bacteroidota	c__Bacteroidia	o__Bacteroidales	f__Muribaculaceae	g__Duncaniella	s__Duncaniella_freteri	ASV352	0	0	0	0	0	0	47	0	0	0	79	33	27	0	0	29	0	0	0	0	0	0	215	0.000673006	0.227273
d__Bacteria	k__unclassified_d__Bacteria	p__Bacteroidota	c__Bacteroidia	o__Bacteroidales	f__Muribaculaceae	g__Duncaniella	s__Duncaniella_freteri	ASV474	0	15	52	40	0	0	29	23	14	19	21	7	0	0	0	15	0	0	35	0	0	0	270	0.000845171	0.5
d__Bacteria	k__unclassified_d__Bacteria	p__Firmicutes	c__Clostridia	o__Eubacteriales	f__Lachnospiraceae	g__Eisenbergiella	s__unclassified_g__Eisenbergiella	ASV725	31	0	6	0	0	7	0	0	0	0	0	0	0	0	0	0	0	15	14	71	28	50	222	0.000694918	0.363636
d__Bacteria	k__unclassified_d__Bacteria	p__Firmicutes	c__Clostridia	o__Eubacteriales	f__Oscillospiraceae	g__unclassified_f__Oscillospiraceae	s__unclassified_f__Oscillospiraceae	ASV648	49	0	0	7	109	0	8	0	0	0	7	0	0	0	0	0	0	0	0	29	3	32	244	0.000763784	0.363636
d__Bacteria	k__unclassified_d__Bacteria	p__Bacteroidota	c__Bacteroidia	o__Bacteroidales	f__Muribaculaceae	g__unclassified_f__Muribaculaceae	s__unclassified_f__Muribaculaceae	ASV104	0	0	0	0	0	0	0	0	0	0	0	0	0	25	13	0	0	27	0	0	15	0	80	0.000250421	0.181818
d__Bacteria	k__unclassified_d__Bacteria	p__Firmicutes	c__Clostridia	o__Eubacteriales	f__Oscillospiraceae	g__unclassified_f__Oscillospiraceae	s__unclassified_f__Oscillospiraceae	ASV402	0	0	18	0	0	24	0	0	0	0	0	18	0	0	0	0	0	15	20	45	18	59	217	0.000679267	0.363636
d__Bacteria	k__unclassified_d__Bacteria	p__Firmicutes	c__Bacilli	o__Lactobacillales	f__Lactobacillaceae	g__Lactobacillus	s__Lactobacillus_gasseri	ASV403	0	0	113	0	0	72	43	0	0	0	49	17	29	0	0	0	0	0	0	0	0	0	323	0.00101107	0.272727
d__Bacteria	k__unclassified_d__Bacteria	p__Bacteroidota	c__Bacteroidia	o__Bacteroidales	f__Muribaculaceae	g__unclassified_f__Muribaculaceae	s__unclassified_f__Muribaculaceae	ASV192	0	0	0	0	0	0	0	0	0	8	0	8	3	6	8	0	0	18	0	0	25	20	96	0.000300505	0.363636
d__Bacteria	k__unclassified_d__Bacteria	p__Firmicutes	c__Bacilli	o__Lactobacillales	f__Lactobacillaceae	g__Limosilactobacillus	s__Limosilactobacillus_reuteri	ASV891	0	64	0	37	27	23	33	52	0	0	27	0	0	0	0	10	13	0	9	0	0	0	295	0.000923428	0.454545
d__Bacteria	k__unclassified_d__Bacteria	p__Bacteroidota	c__Bacteroidia	o__Bacteroidales	f__Rikenellaceae	g__Alistipes	s__Alistipes_finegoldii	ASV203	4	0	0	15	23	20	34	2	0	6	22	21	0	3	11	0	0	0	9	0	0	0	170	0.000532145	0.545455
d__Bacteria	k__unclassified_d__Bacteria	p__Firmicutes	c__Clostridia	o__Eubacteriales	f__Clostridiaceae	g__Clostridium	s__unclassified_g__Clostridium	ASV609	0	0	0	0	0	22	0	24	0	0	0	0	8	0	0	0	0	0	0	0	0	0	54	0.000169034	0.136364
d__Bacteria	k__unclassified_d__Bacteria	p__Firmicutes	c__Clostridia	o__Eubacteriales	f__Clostridiaceae	g__Clostridium	s__unclassified_g__Clostridium	ASV85	0	0	40	47	0	58	54	54	0	0	0	0	0	33	0	0	0	0	0	0	0	0	286	0.000895255	0.272727
d__Bacteria	k__unclassified_d__Bacteria	p__Proteobacteria	c__Gammaproteobacteria	o__Enterobacterales	f__Yersiniaceae	g__Serratia	s__Serratia_symbiotica	ASV340	25	0	0	0	0	0	0	9	0	0	0	43	30	0	24	21	28	0	0	0	0	0	180	0.000563447	0.318182
d__Bacteria	k__unclassified_d__Bacteria	p__Firmicutes	c__Clostridia	o__Eubacteriales	f__Oscillospiraceae	g__Neglectibacter	s__Neglectibacter_timonensis	ASV389	20	0	0	0	0	12	0	14	0	22	0	15	0	0	0	0	0	16	0	0	9	0	108	0.000338068	0.318182
d__Bacteria	k__unclassified_d__Bacteria	p__Bacteroidota	c__Bacteroidia	o__Bacteroidales	f__Muribaculaceae	g__unclassified_f__Muribaculaceae	s__unclassified_f__Muribaculaceae	ASV635	0	0	0	0	0	0	0	0	0	0	0	0	11	0	0	0	0	15	28	49	30	0	133	0.000416325	0.227273
d__Bacteria	k__unclassified_d__Bacteria	p__Firmicutes	c__Clostridia	o__Eubacteriales	f__Lachnospiraceae	g__unclassified_f__Lachnospiraceae	s__unclassified_f__Lachnospiraceae	ASV916	0	0	83	0	0	219	20	0	0	0	0	0	0	0	0	21	0	0	0	9	0	0	352	0.00110185	0.227273
d__Bacteria	k__unclassified_d__Bacteria	p__Firmicutes	c__Clostridia	o__Eubacteriales	f__Clostridiaceae	g__Clostridium	s__unclassified_g__Clostridium	ASV605	0	0	0	0	0	12	0	36	0	0	0	0	0	0	0	0	0	0	0	0	0	0	48	0.000150253	0.0909091
d__Bacteria	k__unclassified_d__Bacteria	p__Bacteroidota	c__Bacteroidia	o__Bacteroidales	f__Muribaculaceae	g__unclassified_f__Muribaculaceae	s__unclassified_f__Muribaculaceae	ASV136	0	0	0	0	0	0	0	0	0	0	0	7	0	16	14	0	0	0	0	0	0	0	37	0.00011582	0.136364
d__Bacteria	k__unclassified_d__Bacteria	p__Firmicutes	c__Erysipelotrichia	o__Erysipelotrichales	f__Erysipelotrichaceae	g__Faecalibaculum	s__Faecalibaculum_rodentium	ASV993	0	0	0	12	6	0	0	24	0	0	0	0	3	0	0	0	24	0	15	0	0	0	84	0.000262942	0.272727
d__Bacteria	k__unclassified_d__Bacteria	p__Bacteroidota	c__Bacteroidia	o__Bacteroidales	f__Rikenellaceae	g__Alistipes	s__unclassified_g__Alistipes	ASV94	0	0	0	0	26	0	0	0	10	0	11	65	29	29	23	0	0	0	20	0	0	0	213	0.000666746	0.363636
d__Bacteria	k__unclassified_d__Bacteria	p__Firmicutes	c__Clostridia	o__Eubacteriales	f__Lachnospiraceae	g__unclassified_f__Lachnospiraceae	s__unclassified_f__Lachnospiraceae	ASV628	0	0	0	0	0	0	0	28	0	0	0	0	17	0	0	0	0	11	0	0	22	0	78	0.00024416	0.181818
d__Bacteria	k__unclassified_d__Bacteria	p__Firmicutes	c__Bacilli	o__Lactobacillales	f__Lactobacillaceae	g__Limosilactobacillus	s__Limosilactobacillus_reuteri	ASV231	0	51	0	19	12	14	32	26	0	0	46	0	36	3	5	12	18	0	0	0	0	0	274	0.000857692	0.545455
d__Bacteria	k__unclassified_d__Bacteria	p__Firmicutes	c__Erysipelotrichia	o__Erysipelotrichales	f__Erysipelotrichaceae	g__Allobaculum	s__Allobaculum_stercoricanis	ASV888	0	0	0	0	0	0	43	0	47	0	0	0	0	0	0	41	69	0	0	0	0	0	200	0.000626053	0.181818
d__Bacteria	k__unclassified_d__Bacteria	p__Firmicutes	c__Clostridia	o__Eubacteriales	f__Clostridiaceae	g__Clostridium	s__unclassified_g__Clostridium	ASV613	0	0	0	0	0	0	0	24	0	0	0	0	0	0	0	0	0	0	0	0	0	0	24	7.51263e-05	0.0454545
d__Bacteria	k__unclassified_d__Bacteria	p__Proteobacteria	c__Betaproteobacteria	o__Burkholderiales	f__Sutterellaceae	g__Parasutterella	s__Parasutterella_excrementihominis	ASV928	0	0	0	0	0	0	9	0	54	0	0	0	0	0	0	69	41	0	0	0	0	0	173	0.000541535	0.181818
d__Bacteria	k__unclassified_d__Bacteria	p__Firmicutes	c__Clostridia	o__Eubacteriales	f__Clostridiaceae	g__Clostridium	s__unclassified_g__Clostridium	ASV610	0	0	0	0	0	7	0	28	0	0	0	0	0	0	0	0	0	0	0	0	0	0	35	0.000109559	0.0909091
d__Bacteria	k__unclassified_d__Bacteria	p__Firmicutes	c__Clostridia	o__Eubacteriales	f__Lachnospiraceae	g__unclassified_f__Lachnospiraceae	s__unclassified_f__Lachnospiraceae	ASV923	0	0	76	17	0	202	12	0	0	0	0	0	0	0	0	9	0	0	0	0	0	0	316	0.000989163	0.227273
d__Bacteria	k__unclassified_d__Bacteria	p__Bacteroidota	c__Bacteroidia	o__Bacteroidales	f__Muribaculaceae	g__Duncaniella	s__Duncaniella_freteri	ASV129	0	0	0	0	0	24	104	0	0	0	0	0	0	18	0	0	0	0	0	48	0	0	194	0.000607271	0.181818
d__Bacteria	k__unclassified_d__Bacteria	p__Bacteroidota	c__Bacteroidia	o__Bacteroidales	f__Muribaculaceae	g__Duncaniella	s__Duncaniella_freteri	ASV90	0	0	27	0	0	0	27	0	20	0	0	22	9	23	0	16	21	0	14	0	0	0	179	0.000560317	0.409091
d__Bacteria	k__unclassified_d__Bacteria	p__Firmicutes	c__Clostridia	o__Eubacteriales	f__Oscillospiraceae	g__unclassified_f__Oscillospiraceae	s__unclassified_f__Oscillospiraceae	ASV423	0	0	0	0	0	51	0	0	0	12	6	13	0	0	0	0	0	0	4	0	0	0	86	0.000269203	0.227273
d__Bacteria	k__unclassified_d__Bacteria	p__Bacteroidota	c__Bacteroidia	o__Bacteroidales	f__Muribaculaceae	g__Muribaculum	s__Muribaculum_intestinale	ASV382	20	0	0	0	0	0	0	0	32	25	0	25	20	0	0	0	15	0	0	25	0	0	162	0.000507103	0.318182
d__Bacteria	k__unclassified_d__Bacteria	p__Firmicutes	c__Clostridia	o__Eubacteriales	f__Oscillospiraceae	g__unclassified_f__Oscillospiraceae	s__unclassified_f__Oscillospiraceae	ASV629	15	0	0	0	0	42	2	0	0	0	0	0	22	0	0	0	0	0	0	0	0	0	81	0.000253551	0.181818
d__Bacteria	k__unclassified_d__Bacteria	p__Firmicutes	c__Clostridia	o__Eubacteriales	f__Oscillospiraceae	g__unclassified_f__Oscillospiraceae	s__unclassified_f__Oscillospiraceae	ASV379	5	23	0	0	37	0	0	0	0	8	0	16	6	0	30	0	0	15	0	5	63	0	208	0.000651095	0.454545
d__Bacteria	k__unclassified_d__Bacteria	p__Firmicutes	c__Clostridia	o__Eubacteriales	f__Oscillospiraceae	g__unclassified_f__Oscillospiraceae	s__unclassified_f__Oscillospiraceae	ASV668	0	3	0	22	0	0	9	12	0	3	11	0	18	0	0	0	0	0	10	0	6	0	94	0.000294245	0.409091
d__Bacteria	k__unclassified_d__Bacteria	p__Firmicutes	c__Clostridia	o__Eubacteriales	f__Lachnospiraceae	g__unclassified_f__Lachnospiraceae	s__unclassified_f__Lachnospiraceae	ASV920	0	0	60	16	0	202	13	0	0	0	0	0	0	0	0	0	0	0	0	0	0	0	291	0.000910906	0.181818
d__Bacteria	k__unclassified_d__Bacteria	p__Bacteroidota	c__Bacteroidia	o__Bacteroidales	f__Muribaculaceae	g__Muribaculum	s__Muribaculum_intestinale	ASV1038	0	0	0	0	0	0	0	0	41	0	25	0	0	0	0	59	32	0	0	0	0	0	157	0.000491451	0.181818
d__Bacteria	k__unclassified_d__Bacteria	p__Bacteroidota	c__Bacteroidia	o__Bacteroidales	f__Muribaculaceae	g__Duncaniella	s__Duncaniella_freteri	ASV113	6	0	7	0	0	0	0	0	3	7	7	22	18	16	14	1	0	8	11	0	4	0	124	0.000388153	0.590909
d__Bacteria	k__unclassified_d__Bacteria	p__Bacteroidota	c__Bacteroidia	o__Bacteroidales	f__Muribaculaceae	g__unclassified_f__Muribaculaceae	s__unclassified_f__Muribaculaceae	ASV438	0	0	51	20	0	41	26	8	0	17	33	12	14	0	0	12	0	0	0	0	0	0	234	0.000732481	0.454545
d__Bacteria	k__unclassified_d__Bacteria	p__Firmicutes	c__Bacilli	o__Lactobacillales	f__Lactobacillaceae	g__Ligilactobacillus	s__Ligilactobacillus_murinus	ASV821	0	0	0	0	0	107	0	0	0	0	0	0	0	0	0	0	0	86	47	0	0	0	240	0.000751263	0.136364
d__Bacteria	k__unclassified_d__Bacteria	p__Firmicutes	c__Clostridia	o__Eubacteriales	f__Oscillospiraceae	g__Oscillibacter	s__Oscillibacter_valericigenes	ASV202	10	0	0	0	0	0	0	0	0	0	0	5	6	8	0	0	0	13	8	17	7	20	94	0.000294245	0.409091
d__Bacteria	k__unclassified_d__Bacteria	p__Firmicutes	c__Erysipelotrichia	o__Erysipelotrichales	f__Erysipelotrichaceae	g__Ileibacterium	s__Ileibacterium_valens	ASV921	0	0	29	181	0	0	16	0	0	0	0	0	0	0	0	0	0	0	0	0	0	0	226	0.000707439	0.136364
d__Bacteria	k__unclassified_d__Bacteria	p__Firmicutes	c__Bacilli	o__Lactobacillales	f__Enterococcaceae	g__Enterococcus	s__Enterococcus_hirae	ASV77	0	0	0	31	0	51	0	39	0	0	0	26	22	29	0	0	0	0	0	0	0	0	198	0.000619792	0.272727
d__Bacteria	k__unclassified_d__Bacteria	p__Proteobacteria	c__Gammaproteobacteria	o__Enterobacterales	f__Enterobacteriaceae	g__Escherichia	s__Escherichia_fergusonii	ASV1037	0	0	0	0	0	0	0	0	54	0	0	0	0	0	0	41	88	0	0	0	0	0	183	0.000572838	0.136364
d__Bacteria	k__unclassified_d__Bacteria	p__Firmicutes	c__Clostridia	o__Eubacteriales	f__Oscillospiraceae	g__unclassified_f__Oscillospiraceae	s__unclassified_f__Oscillospiraceae	ASV247	17	4	0	0	7	0	0	2	0	1	0	20	10	2	5	0	0	4	0	0	12	0	84	0.000262942	0.5
d__Bacteria	k__unclassified_d__Bacteria	p__Bacteroidota	c__Bacteroidia	o__Bacteroidales	f__Muribaculaceae	g__Duncaniella	s__Duncaniella_freteri	ASV208	10	0	0	0	0	0	8	0	12	0	13	6	12	10	8	23	9	0	20	0	0	0	131	0.000410064	0.5
d__Bacteria	k__unclassified_d__Bacteria	p__Firmicutes	c__Clostridia	o__Eubacteriales	f__Oscillospiraceae	g__Lawsonibacter	s__Lawsonibacter_asaccharolyticus	ASV479	21	0	0	0	0	0	0	0	7	14	20	6	7	0	0	0	0	0	0	6	0	11	92	0.000287984	0.363636
d__Bacteria	k__unclassified_d__Bacteria	p__Firmicutes	c__Clostridia	o__Eubacteriales	f__Oscillospiraceae	g__unclassified_f__Oscillospiraceae	s__unclassified_f__Oscillospiraceae	ASV385	0	16	0	14	0	10	17	21	0	19	11	21	17	0	0	0	0	0	0	0	0	0	146	0.000457018	0.409091
d__Bacteria	k__unclassified_d__Bacteria	p__Bacteroidota	c__Bacteroidia	o__Bacteroidales	f__Prevotellaceae	g__Prevotella	s__unclassified_g__Prevotella	ASV425	0	0	0	18	0	0	25	0	0	13	15	15	9	0	0	0	0	20	24	0	0	0	139	0.000435107	0.363636
d__Bacteria	k__unclassified_d__Bacteria	p__Firmicutes	c__Clostridia	o__Eubacteriales	f__Oscillospiraceae	g__unclassified_f__Oscillospiraceae	s__unclassified_f__Oscillospiraceae	ASV439	0	25	0	5	10	0	17	0	0	4	8	13	14	0	0	0	0	0	0	0	7	0	103	0.000322417	0.409091
d__Bacteria	k__unclassified_d__Bacteria	p__Firmicutes	c__Clostridia	o__Eubacteriales	f__Oscillospiraceae	g__unclassified_f__Oscillospiraceae	s__unclassified_f__Oscillospiraceae	ASV508	0	14	0	0	86	0	0	0	0	0	12	5	0	0	31	0	14	0	0	0	0	0	162	0.000507103	0.272727
d__Bacteria	k__unclassified_d__Bacteria	p__Firmicutes	c__Erysipelotrichia	o__Erysipelotrichales	f__Erysipelotrichaceae	g__Allobaculum	s__Allobaculum_stercoricanis	ASV886	0	0	0	0	0	0	42	0	57	0	0	0	0	0	0	53	0	0	0	0	0	0	152	0.0004758	0.136364
d__Bacteria	k__unclassified_d__Bacteria	p__Firmicutes	c__Erysipelotrichia	o__Erysipelotrichales	f__Erysipelotrichaceae	g__Ileibacterium	s__Ileibacterium_valens	ASV904	0	32	0	133	0	0	24	0	0	0	0	0	0	0	0	0	0	0	0	0	12	0	201	0.000629183	0.181818
d__Bacteria	k__unclassified_d__Bacteria	p__Bacteroidota	c__Bacteroidia	o__Bacteroidales	f__Muribaculaceae	g__unclassified_f__Muribaculaceae	s__unclassified_f__Muribaculaceae	ASV831	0	0	17	0	0	18	74	0	0	18	12	0	0	0	0	0	0	0	30	8	0	0	177	0.000554057	0.318182
d__Bacteria	k__unclassified_d__Bacteria	p__Firmicutes	c__Clostridia	o__Eubacteriales	f__Lachnospiraceae	g__Eisenbergiella	s__unclassified_g__Eisenbergiella	ASV780	6	25	16	0	44	33	0	0	0	0	0	0	0	0	7	0	0	0	0	0	0	0	131	0.000410064	0.272727
d__Bacteria	k__unclassified_d__Bacteria	p__Firmicutes	c__Clostridia	o__Eubacteriales	f__Oscillospiraceae	g__unclassified_f__Oscillospiraceae	s__[Eubacterium]_siraeum	ASV367	11	11	0	0	56	0	0	0	0	0	0	21	15	0	6	0	0	0	0	0	0	0	120	0.000375632	0.272727
d__Bacteria	k__unclassified_d__Bacteria	p__Bacteroidota	c__Bacteroidia	o__Bacteroidales	f__Muribaculaceae	g__Duncaniella	s__Duncaniella_freteri	ASV197	9	5	0	18	0	0	11	39	0	8	28	0	8	7	0	4	2	0	0	0	0	8	147	0.000460149	0.545455
d__Bacteria	k__unclassified_d__Bacteria	p__Firmicutes	c__Bacilli	o__Lactobacillales	f__Lactobacillaceae	g__Ligilactobacillus	s__Ligilactobacillus_murinus	ASV885	0	66	0	0	71	0	42	0	0	0	0	0	0	0	0	0	20	0	0	0	0	0	199	0.000622922	0.181818
d__Bacteria	k__unclassified_d__Bacteria	p__Bacteroidota	c__Bacteroidia	o__Bacteroidales	f__Muribaculaceae	g__Muribaculum	s__Muribaculum_intestinale	ASV506	0	0	49	0	0	0	13	50	0	0	0	6	0	0	0	8	0	0	0	0	0	0	126	0.000394413	0.227273
d__Bacteria	k__unclassified_d__Bacteria	p__Firmicutes	c__Clostridia	o__Eubacteriales	f__Clostridiaceae	g__Clostridium	s__unclassified_g__Clostridium	ASV894	0	0	65	27	0	53	36	57	0	0	0	0	0	0	0	0	0	0	0	0	0	0	238	0.000745003	0.227273
d__Bacteria	k__unclassified_d__Bacteria	p__Bacteroidota	c__Bacteroidia	o__Bacteroidales	f__Rikenellaceae	g__Alistipes	s__unclassified_g__Alistipes	ASV184	3	0	0	0	0	11	22	0	6	16	6	31	11	10	6	0	0	5	20	9	0	7	163	0.000510233	0.636364
d__Bacteria	k__unclassified_d__Bacteria	p__Firmicutes	c__Bacilli	o__Lactobacillales	f__Lactobacillaceae	g__Ligilactobacillus	s__Ligilactobacillus_murinus	ASV320	56	0	0	0	0	0	0	0	0	0	0	84	0	0	0	0	0	0	0	0	0	0	140	0.000438237	0.0909091
d__Bacteria	k__unclassified_d__Bacteria	p__Bacteroidota	c__Bacteroidia	o__Bacteroidales	f__Muribaculaceae	g__unclassified_f__Muribaculaceae	s__unclassified_f__Muribaculaceae	ASV796	4	0	0	0	21	29	7	0	18	0	31	0	7	0	0	25	26	0	12	0	0	0	180	0.000563447	0.454545
d__Bacteria	k__unclassified_d__Bacteria	p__Bacteroidota	c__Bacteroidia	o__Bacteroidales	f__Muribaculaceae	g__Duncaniella	s__Duncaniella_freteri	ASV182	12	24	0	0	21	0	17	0	9	0	0	0	0	10	0	11	0	0	0	0	0	0	104	0.000325547	0.318182
d__Bacteria	k__unclassified_d__Bacteria	p__Firmicutes	c__Bacilli	o__Lactobacillales	f__Lactobacillaceae	g__Lactobacillus	s__Lactobacillus_johnsonii	ASV1510	0	47	0	0	0	0	0	0	0	0	0	0	0	0	0	0	0	62	0	50	49	58	266	0.00083265	0.227273
d__Bacteria	k__unclassified_d__Bacteria	p__Firmicutes	c__Clostridia	o__Eubacteriales	f__Oscillospiraceae	g__Ruminococcus	s__Ruminococcus_flavefaciens	ASV177	0	0	0	0	0	0	0	0	0	6	0	39	0	11	12	0	0	0	0	0	0	0	68	0.000212858	0.181818
d__Bacteria	k__unclassified_d__Bacteria	p__Firmicutes	c__Clostridia	o__Eubacteriales	f__Oscillospiraceae	g__unclassified_f__Oscillospiraceae	s__unclassified_f__Oscillospiraceae	ASV355	0	0	0	14	21	0	0	0	0	0	0	22	9	0	15	0	0	7	19	25	0	35	167	0.000522754	0.409091
d__Bacteria	k__unclassified_d__Bacteria	p__Firmicutes	c__Bacilli	o__Lactobacillales	f__Lactobacillaceae	g__Limosilactobacillus	s__Limosilactobacillus_reuteri	ASV849	0	39	14	0	20	0	22	32	0	0	0	0	0	0	0	5	34	0	0	0	0	0	166	0.000519624	0.318182
d__Bacteria	k__unclassified_d__Bacteria	p__Firmicutes	c__Clostridia	o__Eubacteriales	f__unclassified_o__Eubacteriales	g__unclassified_o__Eubacteriales	s__unclassified_o__Eubacteriales	ASV626	0	0	3	14	15	0	12	0	0	0	0	0	0	0	0	0	0	0	0	11	18	0	73	0.000228509	0.272727
d__Bacteria	k__unclassified_d__Bacteria	p__Firmicutes	c__Clostridia	o__Eubacteriales	f__Oscillospiraceae	g__unclassified_f__Oscillospiraceae	s__unclassified_f__Oscillospiraceae	ASV146	0	0	0	0	0	0	0	0	0	0	0	0	10	14	21	0	0	0	0	0	0	0	45	0.000140862	0.136364
d__Bacteria	k__unclassified_d__Bacteria	p__Firmicutes	c__Clostridia	o__Eubacteriales	f__Oscillospiraceae	g__unclassified_f__Oscillospiraceae	s__unclassified_f__Oscillospiraceae	ASV1409	0	0	0	0	0	49	0	103	0	0	0	0	0	0	0	0	0	0	0	0	0	0	152	0.0004758	0.0909091
d__Bacteria	k__unclassified_d__Bacteria	p__Firmicutes	c__Clostridia	o__Eubacteriales	f__Oscillospiraceae	g__unclassified_f__Oscillospiraceae	s__[Eubacterium]_siraeum	ASV342	0	0	34	0	0	58	0	0	0	0	0	34	20	0	0	0	0	0	0	0	0	0	146	0.000457018	0.181818
d__Bacteria	k__unclassified_d__Bacteria	p__Bacteroidota	c__Bacteroidia	o__Bacteroidales	f__Muribaculaceae	g__Duncaniella	s__Duncaniella_freteri	ASV121	19	0	0	0	0	11	77	0	0	0	0	0	0	19	0	0	0	0	0	0	0	0	126	0.000394413	0.181818
d__Bacteria	k__unclassified_d__Bacteria	p__Firmicutes	c__Clostridia	o__Eubacteriales	f__Lachnospiraceae	g__unclassified_f__Lachnospiraceae	s__unclassified_f__Lachnospiraceae	ASV500	0	0	0	17	13	0	0	0	0	0	0	6	0	0	16	0	0	0	8	23	0	30	113	0.00035372	0.318182
d__Bacteria	k__unclassified_d__Bacteria	p__Firmicutes	c__Clostridia	o__Eubacteriales	f__unclassified_o__Eubacteriales	g__unclassified_o__Eubacteriales	s__unclassified_o__Eubacteriales	ASV651	27	0	0	0	28	0	0	0	0	0	0	0	0	0	0	0	0	0	12	6	6	8	87	0.000272333	0.272727
d__Bacteria	k__unclassified_d__Bacteria	p__Bacteroidota	c__Bacteroidia	o__Bacteroidales	f__Muribaculaceae	g__Duncaniella	s__Duncaniella_freteri	ASV919	0	0	46	0	0	0	17	0	10	0	40	0	0	0	0	15	28	0	0	0	0	0	156	0.000488321	0.272727
d__Bacteria	k__unclassified_d__Bacteria	p__Firmicutes	c__Clostridia	o__Eubacteriales	f__Lachnospiraceae	g__Roseburia	s__unclassified_g__Roseburia	ASV960	0	0	0	115	0	0	0	54	0	0	0	0	0	0	0	0	0	0	0	0	0	0	169	0.000529014	0.0909091
d__Bacteria	k__unclassified_d__Bacteria	p__Firmicutes	c__Clostridia	o__Eubacteriales	f__Lachnospiraceae	g__Roseburia	s__unclassified_g__Roseburia	ASV950	0	0	0	125	0	0	2	63	0	0	0	0	0	0	0	0	0	0	0	0	0	0	190	0.00059475	0.136364
d__Bacteria	k__unclassified_d__Bacteria	p__Firmicutes	c__Clostridia	o__Eubacteriales	f__Oscillospiraceae	g__unclassified_f__Oscillospiraceae	s__unclassified_f__Oscillospiraceae	ASV345	0	0	0	0	0	0	0	0	23	28	13	43	61	0	0	0	0	0	0	0	0	0	168	0.000525884	0.227273
d__Bacteria	k__unclassified_d__Bacteria	p__Firmicutes	c__Clostridia	o__Eubacteriales	f__Oscillospiraceae	g__unclassified_f__Oscillospiraceae	s__unclassified_f__Oscillospiraceae	ASV351	0	0	0	0	19	0	0	0	0	0	9	26	0	0	3	0	0	9	12	22	12	13	125	0.000391283	0.409091
d__Bacteria	k__unclassified_d__Bacteria	p__Bacteroidota	c__Bacteroidia	o__Bacteroidales	f__Muribaculaceae	g__Muribaculum	s__Muribaculum_intestinale	ASV83	0	0	0	0	0	0	0	0	12	46	0	0	0	29	26	0	0	0	33	0	0	0	146	0.000457018	0.227273
d__Bacteria	k__unclassified_d__Bacteria	p__Bacteroidota	c__Bacteroidia	o__Bacteroidales	f__Muribaculaceae	g__Muribaculum	s__Muribaculum_intestinale	ASV523	0	0	0	0	0	6	0	19	14	7	0	2	0	0	0	25	32	0	0	0	0	0	105	0.000328678	0.318182
d__Bacteria	k__unclassified_d__Bacteria	p__Verrucomicrobia	c__Verrucomicrobiae	o__Verrucomicrobiales	f__Akkermansiaceae	g__Akkermansia	s__Akkermansia_muciniphila	ASV1282	0	0	0	0	0	0	0	0	0	0	0	0	0	0	14	16	0	0	0	0	0	0	30	9.39079e-05	0.0909091
d__Bacteria	k__unclassified_d__Bacteria	p__Firmicutes	c__Clostridia	o__Eubacteriales	f__Lachnospiraceae	g__unclassified_f__Lachnospiraceae	s__unclassified_f__Lachnospiraceae	ASV225	12	0	32	0	0	62	0	0	0	0	0	25	2	5	7	0	0	0	0	0	18	0	163	0.000510233	0.363636
d__Bacteria	k__unclassified_d__Bacteria	p__Firmicutes	c__Bacilli	o__Lactobacillales	f__Lactobacillaceae	g__Ligilactobacillus	s__Ligilactobacillus_murinus	ASV1498	0	125	0	0	0	0	0	0	0	0	0	0	0	0	0	0	0	93	0	0	0	0	218	0.000682397	0.0909091
d__Bacteria	k__unclassified_d__Bacteria	p__Firmicutes	c__Clostridia	o__Eubacteriales	f__Oscillospiraceae	g__unclassified_f__Oscillospiraceae	s__unclassified_f__Oscillospiraceae	ASV131	0	0	0	0	8	0	0	0	2	8	0	24	6	18	17	0	0	0	0	0	0	0	83	0.000259812	0.318182
d__Bacteria	k__unclassified_d__Bacteria	p__Firmicutes	c__Clostridia	o__Eubacteriales	f__Lachnospiraceae	g__unclassified_f__Lachnospiraceae	s__unclassified_f__Lachnospiraceae	ASV975	0	0	0	36	0	0	0	49	0	0	0	0	0	0	3	0	0	0	0	0	0	6	94	0.000294245	0.181818
d__Bacteria	k__unclassified_d__Bacteria	p__Firmicutes	c__Bacilli	o__Lactobacillales	f__Aerococcaceae	g__Aerococcus	s__Aerococcus_viridans	ASV1149	0	0	0	0	0	0	0	0	0	0	0	0	0	0	0	0	0	0	8	0	0	0	8	2.50421e-05	0.0454545
d__Bacteria	k__unclassified_d__Bacteria	p__Bacteroidota	c__Bacteroidia	o__Bacteroidales	f__Prevotellaceae	g__Prevotella	s__unclassified_g__Prevotella	ASV659	0	0	0	10	0	0	35	0	0	17	5	0	0	0	0	0	9	15	23	6	0	0	120	0.000375632	0.363636
d__Bacteria	k__unclassified_d__Bacteria	p__Bacteroidota	c__Bacteroidia	o__Bacteroidales	f__Bacteroidaceae	g__Bacteroides	s__Bacteroides_acidifaciens	ASV1046	0	0	0	0	0	16	0	0	15	24	18	0	0	0	0	19	21	0	0	0	0	0	113	0.00035372	0.272727
d__Bacteria	k__unclassified_d__Bacteria	p__Firmicutes	c__Clostridia	o__Eubacteriales	f__Oscillospiraceae	g__unclassified_f__Oscillospiraceae	s__unclassified_f__Oscillospiraceae	ASV185	0	0	0	0	0	9	0	23	0	16	0	14	27	9	0	0	0	0	0	0	0	0	98	0.000306766	0.272727
d__Bacteria	k__unclassified_d__Bacteria	p__Bacteroidota	c__Bacteroidia	o__Bacteroidales	f__Bacteroidaceae	g__Bacteroides	s__Bacteroides_acidifaciens	ASV760	7	0	0	0	0	0	0	12	27	0	0	0	0	0	0	24	23	0	19	0	0	0	112	0.000350589	0.272727
d__Bacteria	k__unclassified_d__Bacteria	p__Proteobacteria	c__Betaproteobacteria	o__Burkholderiales	f__Sutterellaceae	g__Turicimonas	s__Turicimonas_muris	ASV889	0	0	0	0	0	11	33	0	32	0	0	0	0	0	0	33	12	0	0	0	0	0	121	0.000378762	0.227273
d__Bacteria	k__unclassified_d__Bacteria	p__Bacteroidota	c__Bacteroidia	o__Bacteroidales	f__Muribaculaceae	g__Duncaniella	s__Duncaniella_freteri	ASV167	0	0	0	0	0	18	82	0	0	0	0	0	0	14	0	0	0	0	0	0	0	17	131	0.000410064	0.181818
d__Bacteria	k__unclassified_d__Bacteria	p__Firmicutes	c__Clostridia	o__Eubacteriales	f__unclassified_o__Eubacteriales	g__unclassified_o__Eubacteriales	s__unclassified_o__Eubacteriales	ASV1080	0	0	0	0	14	0	0	0	0	0	0	0	0	0	0	0	0	0	0	0	0	0	14	4.38237e-05	0.0454545
d__Bacteria	k__unclassified_d__Bacteria	p__Bacteroidota	c__Bacteroidia	o__Bacteroidales	f__Muribaculaceae	g__Duncaniella	s__Duncaniella_freteri	ASV828	0	0	0	0	0	0	0	0	18	0	0	0	0	0	0	23	20	0	0	0	0	6	67	0.000209728	0.181818
d__Bacteria	k__unclassified_d__Bacteria	p__Firmicutes	c__Clostridia	o__Eubacteriales	f__Oscillospiraceae	g__unclassified_f__Oscillospiraceae	s__unclassified_f__Oscillospiraceae	ASV98	29	0	0	7	0	0	0	0	0	0	0	24	0	16	14	0	0	0	0	0	0	0	90	0.000281724	0.227273
d__Bacteria	k__unclassified_d__Bacteria	p__Firmicutes	c__Clostridia	o__Eubacteriales	f__Lachnospiraceae	g__Roseburia	s__unclassified_g__Roseburia	ASV962	0	0	0	108	0	0	0	51	0	0	0	0	0	0	0	0	0	0	0	0	0	0	159	0.000497712	0.0909091
d__Bacteria	k__unclassified_d__Bacteria	p__Firmicutes	c__Clostridia	o__Eubacteriales	f__Oscillospiraceae	g__unclassified_f__Oscillospiraceae	s__unclassified_f__Oscillospiraceae	ASV431	0	0	0	33	0	12	0	29	0	8	20	10	33	0	0	0	0	0	0	0	0	0	145	0.000453888	0.318182
d__Bacteria	k__unclassified_d__Bacteria	p__Firmicutes	c__unclassified_p__Firmicutes	o__unclassified_p__Firmicutes	f__unclassified_p__Firmicutes	g__unclassified_p__Firmicutes	s__unclassified_p__Firmicutes	ASV945	0	0	0	0	0	0	3	0	47	0	0	0	0	0	0	41	7	0	0	0	0	0	98	0.000306766	0.181818
d__Bacteria	k__unclassified_d__Bacteria	p__Firmicutes	c__Clostridia	o__Eubacteriales	f__Oscillospiraceae	g__unclassified_f__Oscillospiraceae	s__unclassified_f__Oscillospiraceae	ASV687	0	0	0	0	0	0	0	0	0	4	5	0	0	0	0	0	0	0	4	19	8	19	59	0.000184686	0.272727
d__Bacteria	k__unclassified_d__Bacteria	p__Firmicutes	c__Clostridia	o__Eubacteriales	f__unclassified_o__Eubacteriales	g__unclassified_o__Eubacteriales	s__unclassified_o__Eubacteriales	ASV373	13	0	0	12	0	0	5	0	0	5	0	21	21	0	0	0	0	4	0	9	6	11	107	0.000334938	0.454545
d__Bacteria	k__unclassified_d__Bacteria	p__Firmicutes	c__Bacilli	o__Bacillales	f__Staphylococcaceae	g__Jeotgalicoccus	s__unclassified_g__Jeotgalicoccus	ASV887	0	0	0	0	0	0	35	0	0	0	0	0	0	0	0	0	0	0	0	0	0	0	35	0.000109559	0.0454545
d__Bacteria	k__unclassified_d__Bacteria	p__Firmicutes	c__Clostridia	o__Eubacteriales	f__unclassified_o__Eubacteriales	g__unclassified_o__Eubacteriales	s__unclassified_o__Eubacteriales	ASV302	11	18	0	0	0	10	0	10	0	0	0	11	10	3	10	0	0	0	34	0	0	0	117	0.000366241	0.409091
d__Bacteria	k__unclassified_d__Bacteria	p__Bacteroidota	c__Bacteroidia	o__Bacteroidales	f__Muribaculaceae	g__Duncaniella	s__Duncaniella_freteri	ASV436	35	0	0	0	0	0	0	0	0	8	0	11	0	0	0	0	0	0	9	28	0	0	91	0.000284854	0.227273
d__Bacteria	k__unclassified_d__Bacteria	p__Firmicutes	c__Clostridia	o__Eubacteriales	f__Oscillospiraceae	g__Oscillibacter	s__Oscillibacter_valericigenes	ASV833	0	15	0	16	0	0	0	8	0	0	0	0	0	0	0	0	0	10	0	0	0	0	49	0.000153383	0.181818
d__Bacteria	k__unclassified_d__Bacteria	p__Proteobacteria	c__Betaproteobacteria	o__Burkholderiales	f__Sutterellaceae	g__Parasutterella	s__Parasutterella_excrementihominis	ASV1039	0	0	0	0	0	0	0	0	35	0	6	0	0	0	0	61	0	0	0	0	0	0	102	0.000319287	0.136364
d__Bacteria	k__unclassified_d__Bacteria	p__Firmicutes	c__Clostridia	o__Eubacteriales	f__Lachnospiraceae	g__unclassified_f__Lachnospiraceae	s__unclassified_f__Lachnospiraceae	ASV973	0	0	0	39	0	0	0	39	0	0	0	0	0	0	4	0	0	0	0	0	0	0	82	0.000256682	0.136364
d__Bacteria	k__unclassified_d__Bacteria	p__Bacteroidota	c__Bacteroidia	o__Bacteroidales	f__Muribaculaceae	g__Muribaculum	s__Muribaculum_intestinale	ASV1114	0	0	0	0	0	0	0	0	0	5	0	0	0	0	0	0	0	0	0	0	0	0	5	1.56513e-05	0.0454545
d__Bacteria	k__unclassified_d__Bacteria	p__Firmicutes	c__Clostridia	o__Eubacteriales	f__Oscillospiraceae	g__Monoglobus	s__Monoglobus_pectinilyticus	ASV1021	0	0	10	3	0	31	0	48	0	6	21	0	7	0	0	0	0	0	0	0	0	6	132	0.000413195	0.363636
d__Bacteria	k__unclassified_d__Bacteria	p__Bacteroidota	c__Bacteroidia	o__Bacteroidales	f__Muribaculaceae	g__Duncaniella	s__Duncaniella_freteri	ASV395	0	0	0	0	0	0	0	0	18	0	26	15	0	0	0	41	17	0	0	0	0	0	117	0.000366241	0.227273
d__Bacteria	k__unclassified_d__Bacteria	p__Firmicutes	c__Clostridia	o__Eubacteriales	f__unclassified_o__Eubacteriales	g__unclassified_o__Eubacteriales	s__unclassified_o__Eubacteriales	ASV377	45	0	0	0	0	0	0	0	0	0	0	18	16	0	26	0	0	0	0	0	0	0	105	0.000328678	0.181818
d__Bacteria	k__unclassified_d__Bacteria	p__Firmicutes	c__Bacilli	o__Lactobacillales	f__Lactobacillaceae	g__Ligilactobacillus	s__Ligilactobacillus_murinus	ASV594	0	0	0	0	0	0	0	0	0	0	32	0	0	0	0	0	0	0	0	0	0	0	32	0.000100168	0.0454545
d__Bacteria	k__unclassified_d__Bacteria	p__Firmicutes	c__Clostridia	o__Eubacteriales	f__Oscillospiraceae	g__Lawsonibacter	s__Lawsonibacter_asaccharolyticus	ASV618	0	0	0	0	0	0	0	0	0	0	0	0	0	0	0	0	0	0	49	0	31	0	80	0.000250421	0.0909091
d__Bacteria	k__unclassified_d__Bacteria	p__Firmicutes	c__Bacilli	o__Lactobacillales	f__Lactobacillaceae	g__Limosilactobacillus	s__Limosilactobacillus_reuteri	ASV103	0	10	0	0	0	0	0	0	0	0	19	0	20	23	23	0	28	0	0	0	0	0	123	0.000385022	0.272727
d__Bacteria	k__unclassified_d__Bacteria	p__Firmicutes	c__Clostridia	o__Eubacteriales	f__Lachnospiraceae	g__Roseburia	s__unclassified_g__Roseburia	ASV965	0	0	0	95	0	0	0	41	0	0	0	0	0	0	0	0	0	0	0	0	0	0	136	0.000425716	0.0909091
d__Bacteria	k__unclassified_d__Bacteria	p__Bacteroidota	c__Bacteroidia	o__Bacteroidales	f__Muribaculaceae	g__Duncaniella	s__Duncaniella_freteri	ASV1041	0	0	0	0	0	0	0	0	25	6	6	0	0	0	0	18	14	0	9	19	0	12	109	0.000341199	0.363636
d__Bacteria	k__unclassified_d__Bacteria	p__Bacteroidota	c__Bacteroidia	o__Bacteroidales	f__Muribaculaceae	g__Muribaculum	s__Muribaculum_intestinale	ASV97	0	0	0	0	0	0	0	0	0	0	10	36	0	25	27	0	0	0	0	0	0	0	98	0.000306766	0.181818
d__Bacteria	k__unclassified_d__Bacteria	p__Bacteroidota	c__Bacteroidia	o__Bacteroidales	f__Muribaculaceae	g__unclassified_f__Muribaculaceae	s__unclassified_f__Muribaculaceae	ASV472	0	0	0	0	0	0	0	0	18	0	20	9	0	0	0	34	15	0	0	0	0	0	96	0.000300505	0.227273
d__Bacteria	k__unclassified_d__Bacteria	p__Firmicutes	c__Clostridia	o__Eubacteriales	f__unclassified_o__Eubacteriales	g__unclassified_o__Eubacteriales	s__unclassified_o__Eubacteriales	ASV189	0	0	12	9	0	43	10	0	2	0	18	13	4	7	7	5	0	0	0	0	0	0	130	0.000406934	0.5
d__Bacteria	k__unclassified_d__Bacteria	p__Bacteroidota	c__Bacteroidia	o__Bacteroidales	f__Bacteroidaceae	g__Bacteroides	s__Bacteroides_caecimuris	ASV1019	0	0	20	3	0	0	0	0	32	0	0	0	0	0	0	27	19	0	11	0	0	8	120	0.000375632	0.318182
d__Bacteria	k__unclassified_d__Bacteria	p__Bacteroidota	c__Bacteroidia	o__Bacteroidales	f__Muribaculaceae	g__unclassified_f__Muribaculaceae	s__unclassified_f__Muribaculaceae	ASV413	36	0	0	0	0	0	0	0	0	16	0	11	12	0	10	0	0	0	0	0	0	0	85	0.000266072	0.227273
d__Bacteria	k__unclassified_d__Bacteria	p__Bacteroidota	c__Bacteroidia	o__Bacteroidales	f__Muribaculaceae	g__Muribaculum	s__Muribaculum_intestinale	ASV73	0	0	0	0	35	0	0	0	0	0	0	21	0	37	19	0	0	0	0	0	0	0	112	0.000350589	0.181818
d__Bacteria	k__unclassified_d__Bacteria	p__Firmicutes	c__Clostridia	o__Eubacteriales	f__Lachnospiraceae	g__unclassified_f__Lachnospiraceae	s__unclassified_f__Lachnospiraceae	ASV160	0	19	0	0	0	0	0	0	0	0	0	0	0	11	0	0	0	19	0	16	0	18	83	0.000259812	0.227273
d__Bacteria	k__unclassified_d__Bacteria	p__Firmicutes	c__unclassified_p__Firmicutes	o__unclassified_p__Firmicutes	f__unclassified_p__Firmicutes	g__unclassified_p__Firmicutes	s__unclassified_p__Firmicutes	ASV362	0	0	0	0	0	0	5	0	0	0	5	23	4	0	0	0	0	0	14	0	0	9	60	0.000187816	0.272727
d__Bacteria	k__unclassified_d__Bacteria	p__Firmicutes	c__Clostridia	o__Eubacteriales	f__Eubacteriaceae	g__Eubacterium	s__Eubacterium_xylanophilum	ASV737	21	0	0	0	0	6	0	21	0	0	0	0	0	0	0	0	0	0	0	0	0	0	48	0.000150253	0.136364
d__Bacteria	k__unclassified_d__Bacteria	p__Firmicutes	c__Clostridia	o__Eubacteriales	f__Oscillospiraceae	g__unclassified_f__Oscillospiraceae	s__[Eubacterium]_siraeum	ASV378	0	0	0	14	0	77	0	16	0	0	1	17	22	0	0	0	0	0	0	0	0	0	147	0.000460149	0.272727
d__Bacteria	k__unclassified_d__Bacteria	p__Bacteroidota	c__Bacteroidia	o__Bacteroidales	f__Muribaculaceae	g__Duncaniella	s__Duncaniella_freteri	ASV892	0	0	0	0	0	0	32	0	0	14	29	0	0	0	0	0	27	0	0	0	0	0	102	0.000319287	0.181818
d__Bacteria	k__unclassified_d__Bacteria	p__Bacteroidota	c__Bacteroidia	o__Bacteroidales	f__Muribaculaceae	g__Duncaniella	s__Duncaniella_freteri	ASV243	39	0	0	0	0	0	0	0	0	14	0	4	6	3	10	0	0	0	0	0	0	0	76	0.0002379	0.272727
d__Bacteria	k__unclassified_d__Bacteria	p__Firmicutes	c__Clostridia	o__Eubacteriales	f__Oscillospiraceae	g__unclassified_f__Oscillospiraceae	s__unclassified_f__Oscillospiraceae	ASV32	0	0	0	0	0	0	0	0	0	0	0	0	0	79	36	0	0	0	0	0	0	0	115	0.00035998	0.0909091
d__Bacteria	k__unclassified_d__Bacteria	p__Deferribacteres	c__Deferribacteres	o__Deferribacterales	f__Mucispirillaceae	g__Mucispirillum	s__Mucispirillum_schaedleri	ASV325	0	17	0	42	0	0	0	5	0	0	0	54	0	0	0	0	0	0	0	0	0	0	118	0.000369371	0.181818
d__Bacteria	k__unclassified_d__Bacteria	p__Firmicutes	c__Clostridia	o__Eubacteriales	f__Oscillospiraceae	g__Flavonifractor	s__Flavonifractor_plautii	ASV147	0	0	0	0	0	0	0	0	0	0	0	12	0	11	9	0	0	0	8	0	10	0	50	0.000156513	0.227273
d__Bacteria	k__unclassified_d__Bacteria	p__Firmicutes	c__Clostridia	o__Eubacteriales	f__Oscillospiraceae	g__unclassified_f__Oscillospiraceae	s__unclassified_f__Oscillospiraceae	ASV422	6	0	8	8	17	17	8	0	0	9	14	8	3	0	9	0	0	0	11	0	0	13	131	0.000410064	0.590909
d__Bacteria	k__unclassified_d__Bacteria	p__Bacteroidota	c__Bacteroidia	o__Bacteroidales	f__Bacteroidaceae	g__Bacteroides	s__Bacteroides_caecimuris	ASV917	0	0	0	17	0	16	15	23	0	0	48	0	0	0	0	0	0	0	0	0	0	0	119	0.000372501	0.227273
d__Bacteria	k__unclassified_d__Bacteria	p__Firmicutes	c__Erysipelotrichia	o__Erysipelotrichales	f__Erysipelotrichaceae	g__Ileibacterium	s__Ileibacterium_valens	ASV961	0	0	55	106	0	0	0	0	0	0	0	0	0	0	0	0	0	0	0	0	0	0	161	0.000503972	0.0909091
d__Bacteria	k__unclassified_d__Bacteria	p__Bacteroidota	c__Bacteroidia	o__Bacteroidales	f__Muribaculaceae	g__Muribaculum	s__Muribaculum_intestinale	ASV881	0	0	0	0	0	47	52	0	0	0	0	0	0	0	0	0	0	0	0	0	0	0	99	0.000309896	0.0909091
d__Bacteria	k__unclassified_d__Bacteria	p__Bacteroidota	c__Bacteroidia	o__Bacteroidales	f__Muribaculaceae	g__unclassified_f__Muribaculaceae	s__unclassified_f__Muribaculaceae	ASV130	43	0	0	0	11	0	0	0	0	6	0	10	10	18	16	0	0	0	0	0	0	0	114	0.00035685	0.318182
d__Bacteria	k__unclassified_d__Bacteria	p__Firmicutes	c__Bacilli	o__Lactobacillales	f__Lactobacillaceae	g__Ligilactobacillus	s__Ligilactobacillus_murinus	ASV625	0	0	0	0	0	0	0	0	0	0	0	0	0	0	0	0	0	0	0	0	0	14	14	4.38237e-05	0.0454545
d__Bacteria	k__unclassified_d__Bacteria	p__Firmicutes	c__Bacilli	o__Lactobacillales	f__Lactobacillaceae	g__Lactobacillus	s__unclassified_g__Lactobacillus	ASV1501	0	65	0	0	0	0	0	0	0	0	0	0	0	0	0	0	0	66	0	62	0	0	193	0.000604141	0.136364
d__Bacteria	k__unclassified_d__Bacteria	p__Bacteroidota	c__Bacteroidia	o__Bacteroidales	f__Muribaculaceae	g__Duncaniella	s__Duncaniella_freteri	ASV843	0	0	0	17	0	0	0	0	22	0	0	0	0	0	0	43	0	0	0	0	0	0	82	0.000256682	0.136364
d__Bacteria	k__unclassified_d__Bacteria	p__Bacteroidota	c__Bacteroidia	o__Bacteroidales	f__Bacteroidaceae	g__Bacteroides	s__Bacteroides_acidifaciens	ASV822	0	0	0	0	0	0	0	0	25	0	0	0	0	0	0	23	17	12	0	0	0	0	77	0.00024103	0.181818
d__Bacteria	k__unclassified_d__Bacteria	p__Firmicutes	c__Clostridia	o__Eubacteriales	f__Eubacteriales_Family_XIII._Incertae_Sedis	g__Anaerovorax	s__Anaerovorax_odorimutans	ASV548	14	0	0	0	0	0	3	0	0	0	0	5	0	0	0	0	0	0	6	0	14	0	42	0.000131471	0.227273
d__Bacteria	k__unclassified_d__Bacteria	p__Bacteroidota	c__Bacteroidia	o__Bacteroidales	f__Muribaculaceae	g__Duncaniella	s__Duncaniella_freteri	ASV502	0	0	0	0	0	0	48	14	9	0	0	8	0	0	15	0	0	0	0	0	0	0	94	0.000294245	0.227273
d__Bacteria	k__unclassified_d__Bacteria	p__Proteobacteria	c__Betaproteobacteria	o__Burkholderiales	f__Sutterellaceae	g__Turicimonas	s__Turicimonas_muris	ASV214	0	0	0	0	0	0	27	0	23	0	0	0	0	4	0	37	0	0	0	0	0	0	91	0.000284854	0.181818
d__Bacteria	k__unclassified_d__Bacteria	p__Firmicutes	c__Bacilli	o__Lactobacillales	f__Lactobacillaceae	g__Ligilactobacillus	s__Ligilactobacillus_murinus	ASV606	0	0	0	0	0	0	0	0	0	26	0	0	25	0	0	0	0	0	0	0	0	0	51	0.000159643	0.0909091
d__Bacteria	k__unclassified_d__Bacteria	p__Firmicutes	c__Clostridia	o__Eubacteriales	f__Eubacteriaceae	g__Eubacterium	s__Eubacterium_xylanophilum	ASV331	0	0	0	0	0	17	16	0	0	0	8	51	26	0	0	0	0	0	0	0	0	0	118	0.000369371	0.227273
d__Bacteria	k__unclassified_d__Bacteria	p__Firmicutes	c__Clostridia	o__Eubacteriales	f__Oscillospiraceae	g__unclassified_f__Oscillospiraceae	s__unclassified_f__Oscillospiraceae	ASV207	0	0	0	0	0	0	0	0	0	0	0	0	3	4	0	0	0	0	0	17	0	0	24	7.51263e-05	0.136364
d__Bacteria	k__unclassified_d__Bacteria	p__Firmicutes	c__Clostridia	o__Eubacteriales	f__Oscillospiraceae	g__unclassified_f__Oscillospiraceae	s__unclassified_f__Oscillospiraceae	ASV366	0	0	0	0	0	0	0	0	0	29	13	22	51	0	0	0	0	0	0	0	0	0	115	0.00035998	0.181818
d__Bacteria	k__unclassified_d__Bacteria	p__Firmicutes	c__Clostridia	o__Eubacteriales	f__Oscillospiraceae	g__unclassified_f__Oscillospiraceae	s__unclassified_f__Oscillospiraceae	ASV369	8	0	0	0	0	0	0	0	0	11	18	22	29	0	10	0	0	0	0	0	0	0	98	0.000306766	0.272727
d__Bacteria	k__unclassified_d__Bacteria	p__Firmicutes	c__Bacilli	o__Lactobacillales	f__Lactobacillaceae	g__Limosilactobacillus	s__Limosilactobacillus_reuteri	ASV900	0	0	0	54	0	0	27	36	0	0	0	0	0	0	0	0	0	0	0	0	0	0	117	0.000366241	0.136364
d__Bacteria	k__unclassified_d__Bacteria	p__Firmicutes	c__Bacilli	o__Lactobacillales	f__Lactobacillaceae	g__Lactobacillus	s__unclassified_g__Lactobacillus	ASV1125	0	67	61	0	0	0	0	0	0	0	0	0	0	0	0	0	0	0	44	0	0	0	172	0.000538405	0.136364
d__Bacteria	k__unclassified_d__Bacteria	p__Firmicutes	c__Bacilli	o__Lactobacillales	f__Lactobacillaceae	g__Ligilactobacillus	s__Ligilactobacillus_murinus	ASV1464	0	0	0	0	0	0	0	32	0	0	0	0	0	0	0	0	0	0	0	75	0	43	150	0.000469539	0.136364
d__Bacteria	k__unclassified_d__Bacteria	p__Firmicutes	c__Bacilli	o__Lactobacillales	f__Lactobacillaceae	g__unclassified_f__Lactobacillaceae	s__unclassified_f__Lactobacillaceae	ASV1129	0	0	0	0	0	0	0	0	0	0	0	0	0	0	0	0	0	56	33	0	75	0	164	0.000513363	0.136364
d__Bacteria	k__unclassified_d__Bacteria	p__Bacteroidota	c__Bacteroidia	o__Bacteroidales	f__Muribaculaceae	g__unclassified_f__Muribaculaceae	s__unclassified_f__Muribaculaceae	ASV142	0	0	0	0	0	0	15	0	0	25	13	0	0	14	0	0	0	0	0	0	0	0	67	0.000209728	0.181818
d__Bacteria	k__unclassified_d__Bacteria	p__Firmicutes	c__Erysipelotrichia	o__Erysipelotrichales	f__Erysipelotrichaceae	g__Allobaculum	s__Allobaculum_stercoricanis	ASV883	0	0	0	0	0	0	54	0	0	0	0	0	0	0	0	31	0	0	0	0	0	0	85	0.000266072	0.0909091
d__Bacteria	k__unclassified_d__Bacteria	p__Firmicutes	c__Clostridia	o__Eubacteriales	f__Oscillospiraceae	g__unclassified_f__Oscillospiraceae	s__unclassified_f__Oscillospiraceae	ASV870	0	0	0	5	0	0	0	0	0	0	0	0	8	0	0	0	0	0	0	0	0	0	13	4.06934e-05	0.0909091
d__Bacteria	k__unclassified_d__Bacteria	p__Bacteroidota	c__Bacteroidia	o__Bacteroidales	f__Muribaculaceae	g__Duncaniella	s__Duncaniella_freteri	ASV979	0	0	0	28	0	24	0	57	0	0	0	0	0	0	0	0	0	0	0	0	0	0	109	0.000341199	0.136364
d__Bacteria	k__unclassified_d__Bacteria	p__Firmicutes	c__Bacilli	o__Lactobacillales	f__Lactobacillaceae	g__Lactobacillus	s__Lactobacillus_johnsonii	ASV1132	0	98	0	0	0	13	0	0	0	0	0	0	0	0	0	0	0	0	31	27	0	0	169	0.000529014	0.181818
d__Bacteria	k__unclassified_d__Bacteria	p__Firmicutes	c__Clostridia	o__Eubacteriales	f__Oscillospiraceae	g__unclassified_f__Oscillospiraceae	s__unclassified_f__Oscillospiraceae	ASV356	5	0	0	14	0	0	0	12	0	5	6	28	12	0	0	0	0	0	0	0	3	0	85	0.000266072	0.363636
d__Bacteria	k__unclassified_d__Bacteria	p__Firmicutes	c__Clostridia	o__Eubacteriales	f__Oscillospiraceae	g__unclassified_f__Oscillospiraceae	s__unclassified_f__Oscillospiraceae	ASV649	0	0	0	0	0	0	0	0	0	6	34	0	0	0	0	0	0	5	0	23	0	13	81	0.000253551	0.227273
d__Bacteria	k__unclassified_d__Bacteria	p__Firmicutes	c__Erysipelotrichia	o__Erysipelotrichales	f__Erysipelotrichaceae	g__Allobaculum	s__Allobaculum_stercoricanis	ASV1033	0	0	0	0	0	0	0	0	101	0	0	0	0	0	0	0	0	0	0	0	0	0	101	0.000316157	0.0454545
d__Bacteria	k__unclassified_d__Bacteria	p__Bacteroidota	c__Bacteroidia	o__Bacteroidales	f__Muribaculaceae	g__Duncaniella	s__Duncaniella_freteri	ASV118	20	0	0	0	0	0	0	0	0	0	0	0	0	21	17	0	0	0	0	0	0	0	58	0.000181555	0.136364
d__Bacteria	k__unclassified_d__Bacteria	p__Bacteroidota	c__Bacteroidia	o__Bacteroidales	f__Muribaculaceae	g__Duncaniella	s__Duncaniella_freteri	ASV1135	0	0	0	0	0	0	0	0	0	0	0	0	0	0	11	10	0	27	17	0	0	0	65	0.000203467	0.181818
d__Bacteria	k__unclassified_d__Bacteria	p__Firmicutes	c__Bacilli	o__Lactobacillales	f__Lactobacillaceae	g__Ligilactobacillus	s__Ligilactobacillus_murinus	ASV2005	0	0	0	0	0	0	0	0	0	0	0	0	0	0	0	0	0	68	0	0	87	0	155	0.000485191	0.0909091
d__Bacteria	k__unclassified_d__Bacteria	p__Bacteroidota	c__Bacteroidia	o__Bacteroidales	f__Muribaculaceae	g__Muribaculum	s__Muribaculum_intestinale	ASV381	13	0	0	0	0	0	0	0	0	18	0	20	0	0	0	0	0	0	0	0	0	0	51	0.000159643	0.136364
d__Bacteria	k__unclassified_d__Bacteria	p__Bacteroidota	c__Bacteroidia	o__Bacteroidales	f__Muribaculaceae	g__Duncaniella	s__Duncaniella_freteri	ASV970	0	0	0	45	0	30	0	39	0	0	0	0	0	0	0	0	0	0	0	0	0	0	114	0.00035685	0.136364
d__Bacteria	k__unclassified_d__Bacteria	p__Firmicutes	c__Clostridia	o__Eubacteriales	f__Oscillospiraceae	g__unclassified_f__Oscillospiraceae	s__unclassified_f__Oscillospiraceae	ASV499	0	0	0	0	0	0	0	0	0	0	0	3	0	0	0	0	0	0	19	18	0	25	65	0.000203467	0.181818
d__Bacteria	k__unclassified_d__Bacteria	p__Firmicutes	c__Clostridia	o__Eubacteriales	f__Clostridiaceae	g__Clostridium	s__unclassified_g__Clostridium	ASV783	6	28	0	6	0	16	23	18	1	0	0	0	0	0	1	3	12	0	0	0	0	0	114	0.00035685	0.454545
d__Bacteria	k__unclassified_d__Bacteria	p__Firmicutes	c__Clostridia	o__Eubacteriales	f__Oscillospiraceae	g__unclassified_f__Oscillospiraceae	s__unclassified_f__Oscillospiraceae	ASV390	12	0	0	0	0	0	0	0	0	15	21	17	20	0	0	0	10	0	0	0	0	0	95	0.000297375	0.272727
d__Bacteria	k__unclassified_d__Bacteria	p__Firmicutes	c__Clostridia	o__Eubacteriales	f__unclassified_o__Eubacteriales	g__unclassified_o__Eubacteriales	s__unclassified_o__Eubacteriales	ASV169	4	0	0	3	0	0	2	0	0	0	0	11	27	7	15	0	0	0	0	0	0	7	76	0.0002379	0.363636
d__Bacteria	k__unclassified_d__Bacteria	p__Firmicutes	c__Clostridia	o__Eubacteriales	f__Oscillospiraceae	g__Oscillibacter	s__Oscillibacter_valericigenes	ASV644	0	0	0	0	0	23	0	0	0	0	34	0	0	0	0	0	0	0	0	0	0	0	57	0.000178425	0.0909091
d__Bacteria	k__unclassified_d__Bacteria	p__Bacteroidota	c__Bacteroidia	o__Bacteroidales	f__Muribaculaceae	g__Muribaculum	s__Muribaculum_intestinale	ASV480	10	0	0	0	0	0	0	0	0	16	0	7	0	0	0	0	0	0	0	0	0	0	33	0.000103299	0.136364
d__Bacteria	k__unclassified_d__Bacteria	p__Firmicutes	c__Clostridia	o__Eubacteriales	f__Clostridiaceae	g__Clostridium	s__unclassified_g__Clostridium	ASV639	0	0	0	0	0	0	0	0	0	0	0	0	4	0	0	0	0	0	0	0	0	0	4	1.25211e-05	0.0454545
d__Bacteria	k__unclassified_d__Bacteria	p__Bacteroidota	c__Bacteroidia	o__Bacteroidales	f__Muribaculaceae	g__Duncaniella	s__Duncaniella_freteri	ASV91	0	0	0	0	0	0	0	0	13	0	0	0	0	29	9	19	0	0	0	0	0	0	70	0.000219118	0.181818
d__Bacteria	k__unclassified_d__Bacteria	p__Firmicutes	c__Clostridia	o__Eubacteriales	f__Lachnospiraceae	g__unclassified_f__Lachnospiraceae	s__unclassified_f__Lachnospiraceae	ASV447	0	0	0	0	0	0	0	24	0	0	0	10	0	0	0	0	0	0	0	0	11	11	56	0.000175295	0.181818
d__Bacteria	k__unclassified_d__Bacteria	p__Firmicutes	c__Clostridia	o__Eubacteriales	f__Oscillospiraceae	g__unclassified_f__Oscillospiraceae	s__unclassified_f__Oscillospiraceae	ASV674	0	0	0	0	0	0	0	6	0	0	29	0	4	0	0	2	0	0	0	7	0	9	57	0.000178425	0.272727
d__Bacteria	k__unclassified_d__Bacteria	p__Firmicutes	c__Bacilli	o__Lactobacillales	f__Lactobacillaceae	g__Lactobacillus	s__Lactobacillus_johnsonii	ASV1127	0	0	0	0	0	0	0	0	0	0	0	0	0	0	0	0	0	0	41	62	0	61	164	0.000513363	0.136364
d__Bacteria	k__unclassified_d__Bacteria	p__Firmicutes	c__Clostridia	o__Eubacteriales	f__Lachnospiraceae	g__unclassified_f__Lachnospiraceae	s__unclassified_f__Lachnospiraceae	ASV1141	0	0	0	0	0	35	0	0	0	0	0	0	0	0	0	0	0	0	9	56	0	17	117	0.000366241	0.181818
d__Bacteria	k__unclassified_d__Bacteria	p__Firmicutes	c__Clostridia	o__Eubacteriales	f__Oscillospiraceae	g__unclassified_f__Oscillospiraceae	s__unclassified_f__Oscillospiraceae	ASV122	0	0	0	5	0	0	0	0	0	0	0	27	0	25	10	0	0	8	0	0	9	4	88	0.000275463	0.318182
d__Bacteria	k__unclassified_d__Bacteria	p__Firmicutes	c__Clostridia	o__Eubacteriales	f__Oscillospiraceae	g__unclassified_f__Oscillospiraceae	s__unclassified_f__Oscillospiraceae	ASV496	0	0	0	0	0	0	0	0	0	0	0	5	0	0	0	0	0	9	53	0	6	33	106	0.000331808	0.227273
d__Bacteria	k__unclassified_d__Bacteria	p__Firmicutes	c__Clostridia	o__Eubacteriales	f__Oscillospiraceae	g__unclassified_f__Oscillospiraceae	s__unclassified_f__Oscillospiraceae	ASV399	0	0	0	4	0	0	0	9	0	0	4	17	7	0	0	0	0	0	0	21	22	0	84	0.000262942	0.318182
d__Bacteria	k__unclassified_d__Bacteria	p__Firmicutes	c__Clostridia	o__Eubacteriales	f__Oscillospiraceae	g__unclassified_f__Oscillospiraceae	s__unclassified_f__Oscillospiraceae	ASV365	0	0	6	0	0	5	0	0	0	8	7	27	41	0	2	0	0	0	0	0	0	0	96	0.000300505	0.318182
d__Bacteria	k__unclassified_d__Bacteria	p__Firmicutes	c__Clostridia	o__Eubacteriales	f__Eubacteriaceae	g__Eubacterium	s__Eubacterium_xylanophilum	ASV180	0	0	0	31	0	0	0	28	0	0	0	2	0	12	27	0	0	0	5	0	0	0	105	0.000328678	0.272727
d__Bacteria	k__unclassified_d__Bacteria	p__Firmicutes	c__Clostridia	o__Eubacteriales	f__Oscillospiraceae	g__unclassified_f__Oscillospiraceae	s__unclassified_f__Oscillospiraceae	ASV443	9	0	0	9	0	0	8	0	0	0	0	11	19	0	0	0	0	0	0	8	0	0	64	0.000200337	0.272727
d__Bacteria	k__unclassified_d__Bacteria	p__Bacteroidota	c__Bacteroidia	o__Bacteroidales	f__Muribaculaceae	g__Duncaniella	s__Duncaniella_freteri	ASV1002	0	0	0	11	0	0	0	0	21	0	0	0	0	0	0	28	9	5	0	0	0	0	74	0.000231639	0.227273
d__Bacteria	k__unclassified_d__Bacteria	p__Firmicutes	c__Bacilli	o__Lactobacillales	f__Lactobacillaceae	g__Ligilactobacillus	s__Ligilactobacillus_murinus	ASV1506	0	54	0	0	0	0	0	0	0	0	0	0	0	0	0	0	0	0	0	0	72	0	126	0.000394413	0.0909091
d__Bacteria	k__unclassified_d__Bacteria	p__Deferribacteres	c__Deferribacteres	o__Deferribacterales	f__Mucispirillaceae	g__Mucispirillum	s__Mucispirillum_schaedleri	ASV328	0	0	0	26	9	0	1	0	0	0	3	61	0	0	0	0	0	0	0	0	0	0	100	0.000313026	0.227273
d__Bacteria	k__unclassified_d__Bacteria	p__Firmicutes	c__Erysipelotrichia	o__Erysipelotrichales	f__Erysipelotrichaceae	g__Ileibacterium	s__Ileibacterium_valens	ASV963	0	10	0	98	0	0	0	0	0	0	0	0	0	0	0	0	0	0	0	0	0	0	108	0.000338068	0.0909091
d__Bacteria	k__unclassified_d__Bacteria	p__Firmicutes	c__Clostridia	o__Eubacteriales	f__Lachnospiraceae	g__unclassified_f__Lachnospiraceae	s__unclassified_f__Lachnospiraceae	ASV739	16	0	0	0	0	0	3	24	0	0	0	0	0	0	0	0	0	0	0	0	0	0	43	0.000134601	0.136364
d__Bacteria	k__unclassified_d__Bacteria	p__Bacteroidota	c__Bacteroidia	o__Bacteroidales	f__Muribaculaceae	g__unclassified_f__Muribaculaceae	s__unclassified_f__Muribaculaceae	ASV1042	0	0	0	0	0	0	0	0	22	0	14	0	0	0	0	41	0	0	0	0	0	0	77	0.00024103	0.136364
d__Bacteria	k__unclassified_d__Bacteria	p__Firmicutes	c__Clostridia	o__Eubacteriales	f__Eubacteriaceae	g__Anaerofustis	s__Anaerofustis_stercorihominis	ASV287	7	0	0	0	0	8	0	16	0	0	0	11	9	2	0	0	4	0	2	0	7	0	66	0.000206597	0.409091
d__Bacteria	k__unclassified_d__Bacteria	p__Bacteroidota	c__Bacteroidia	o__Bacteroidales	f__Rikenellaceae	g__Alistipes	s__unclassified_g__Alistipes	ASV1000	0	0	18	14	0	39	0	0	0	0	28	0	13	0	0	0	3	0	0	0	0	0	115	0.00035998	0.272727
d__Bacteria	k__unclassified_d__Bacteria	p__Firmicutes	c__Clostridia	o__Eubacteriales	f__Oscillospiraceae	g__unclassified_f__Oscillospiraceae	s__unclassified_f__Oscillospiraceae	ASV683	0	0	0	0	0	0	0	0	0	0	4	0	0	0	0	0	0	0	0	7	0	5	16	5.00842e-05	0.136364
d__Bacteria	k__unclassified_d__Bacteria	p__Firmicutes	c__Erysipelotrichia	o__Erysipelotrichales	f__Erysipelotrichaceae	g__Ileibacterium	s__Ileibacterium_valens	ASV964	0	17	0	107	0	0	0	0	0	0	0	0	0	0	0	0	0	0	0	0	0	0	124	0.000388153	0.0909091
d__Bacteria	k__unclassified_d__Bacteria	p__Firmicutes	c__Clostridia	o__Eubacteriales	f__Oscillospiraceae	g__Ruminococcus	s__Ruminococcus_flavefaciens	ASV689	59	0	0	0	0	0	0	0	0	0	0	0	0	0	0	0	0	0	5	0	0	0	64	0.000200337	0.0909091
d__Bacteria	k__unclassified_d__Bacteria	p__Firmicutes	c__Bacilli	o__Lactobacillales	f__Lactobacillaceae	g__Limosilactobacillus	s__Limosilactobacillus_reuteri	ASV1068	0	0	0	0	79	0	0	0	0	20	8	0	18	0	5	0	0	0	0	0	0	0	130	0.000406934	0.227273
d__Bacteria	k__unclassified_d__Bacteria	p__Deferribacteres	c__Deferribacteres	o__Deferribacterales	f__Mucispirillaceae	g__Mucispirillum	s__Mucispirillum_schaedleri	ASV329	0	0	0	27	11	0	0	0	0	0	0	59	0	0	0	0	0	0	0	0	0	0	97	0.000303635	0.136364
d__Bacteria	k__unclassified_d__Bacteria	p__Firmicutes	c__Clostridia	o__Eubacteriales	f__Lachnospiraceae	g__unclassified_f__Lachnospiraceae	s__unclassified_f__Lachnospiraceae	ASV515	0	0	11	17	0	39	0	17	0	0	0	7	7	0	0	0	0	0	0	0	0	0	98	0.000306766	0.272727
d__Bacteria	k__unclassified_d__Bacteria	p__Firmicutes	c__Bacilli	o__Lactobacillales	f__Enterococcaceae	g__Enterococcus	s__Enterococcus_hirae	ASV100	0	0	0	0	0	23	21	0	0	0	0	20	7	19	0	0	0	0	0	0	0	0	90	0.000281724	0.227273
d__Bacteria	k__unclassified_d__Bacteria	p__Bacteroidota	c__Bacteroidia	o__Bacteroidales	f__Muribaculaceae	g__Duncaniella	s__Duncaniella_freteri	ASV487	0	7	0	0	0	0	0	0	0	0	4	10	0	0	0	7	0	0	0	8	0	16	52	0.000162774	0.272727
d__Bacteria	k__unclassified_d__Bacteria	p__Firmicutes	c__Clostridia	o__Eubacteriales	f__Oscillospiraceae	g__unclassified_f__Oscillospiraceae	s__unclassified_f__Oscillospiraceae	ASV540	0	0	0	0	0	0	0	9	0	0	0	4	7	0	0	0	1	0	0	0	0	0	21	6.57355e-05	0.181818
d__Bacteria	k__unclassified_d__Bacteria	p__Firmicutes	c__Clostridia	o__Eubacteriales	f__Clostridiaceae	g__Clostridium	s__unclassified_g__Clostridium	ASV913	0	0	0	0	0	25	19	22	0	0	0	0	0	0	0	0	0	0	0	0	0	0	66	0.000206597	0.136364
d__Bacteria	k__unclassified_d__Bacteria	p__Firmicutes	c__Clostridia	o__Eubacteriales	f__unclassified_o__Eubacteriales	g__unclassified_o__Eubacteriales	s__unclassified_o__Eubacteriales	ASV940	0	0	27	0	0	99	6	0	0	0	0	0	0	0	0	0	0	0	0	0	0	0	132	0.000413195	0.136364
d__Bacteria	k__unclassified_d__Bacteria	p__Firmicutes	c__Clostridia	o__Eubacteriales	f__Lachnospiraceae	g__unclassified_f__Lachnospiraceae	s__unclassified_f__Lachnospiraceae	ASV460	0	0	0	0	0	0	13	30	9	0	0	7	0	0	0	0	0	0	0	0	0	0	59	0.000184686	0.181818
d__Bacteria	k__unclassified_d__Bacteria	p__Proteobacteria	c__Betaproteobacteria	o__Burkholderiales	f__Sutterellaceae	g__Turicimonas	s__Turicimonas_muris	ASV918	0	0	0	0	0	0	14	0	22	0	0	0	0	0	0	25	12	0	0	0	0	0	73	0.000228509	0.181818
d__Bacteria	k__unclassified_d__Bacteria	p__Firmicutes	c__Clostridia	o__Eubacteriales	f__unclassified_o__Eubacteriales	g__unclassified_o__Eubacteriales	s__unclassified_o__Eubacteriales	ASV991	0	0	0	11	8	0	0	0	0	0	6	0	8	0	10	0	0	0	0	24	6	28	101	0.000316157	0.363636
d__Bacteria	k__unclassified_d__Bacteria	p__Firmicutes	c__Clostridia	o__Eubacteriales	f__Oscillospiraceae	g__unclassified_f__Oscillospiraceae	s__unclassified_f__Oscillospiraceae	ASV1067	0	22	0	0	106	0	0	0	0	0	0	0	0	0	12	0	0	0	0	0	0	0	140	0.000438237	0.136364
d__Bacteria	k__unclassified_d__Bacteria	p__Firmicutes	c__Clostridia	o__Eubacteriales	f__Oscillospiraceae	g__unclassified_f__Oscillospiraceae	s__[Eubacterium]_siraeum	ASV1407	0	0	26	0	0	111	0	0	0	0	0	0	0	0	0	0	0	0	0	0	0	0	137	0.000428846	0.0909091
d__Bacteria	k__unclassified_d__Bacteria	p__Firmicutes	c__Bacilli	o__Lactobacillales	f__Lactobacillaceae	g__Limosilactobacillus	s__Limosilactobacillus_reuteri	ASV1133	0	0	0	0	0	0	0	71	0	0	0	0	0	0	0	0	0	0	15	0	0	0	86	0.000269203	0.0909091
d__Bacteria	k__unclassified_d__Bacteria	p__Bacteroidota	c__Bacteroidia	o__Bacteroidales	f__Muribaculaceae	g__unclassified_f__Muribaculaceae	s__unclassified_f__Muribaculaceae	ASV731	29	30	0	0	0	8	0	0	0	0	0	0	0	0	0	0	0	0	0	0	0	0	67	0.000209728	0.136364
d__Bacteria	k__unclassified_d__Bacteria	p__Bacteroidota	c__Bacteroidia	o__Bacteroidales	f__Muribaculaceae	g__Muribaculum	s__Muribaculum_intestinale	ASV825	0	17	0	0	0	0	0	0	0	7	0	0	0	0	0	0	0	0	0	0	0	0	24	7.51263e-05	0.0909091
d__Bacteria	k__unclassified_d__Bacteria	p__Firmicutes	c__Erysipelotrichia	o__Erysipelotrichales	f__Erysipelotrichaceae	g__Ileibacterium	s__Ileibacterium_valens	ASV931	0	0	0	90	0	0	10	0	0	0	0	0	0	0	0	0	0	0	0	0	0	0	100	0.000313026	0.0909091
d__Bacteria	k__unclassified_d__Bacteria	p__Firmicutes	c__Clostridia	o__Eubacteriales	f__Eubacteriaceae	g__Eubacterium	s__Eubacterium_xylanophilum	ASV624	0	0	0	0	0	0	0	0	0	6	0	0	0	0	0	0	0	0	0	11	0	0	17	5.32145e-05	0.0909091
d__Bacteria	k__unclassified_d__Bacteria	p__Firmicutes	c__Clostridia	o__Eubacteriales	f__Oscillospiraceae	g__unclassified_f__Oscillospiraceae	s__unclassified_f__Oscillospiraceae	ASV435	0	0	0	34	0	0	12	0	0	0	0	13	20	0	0	0	0	0	0	0	0	0	79	0.000247291	0.181818
d__Bacteria	k__unclassified_d__Bacteria	p__Firmicutes	c__Clostridia	o__Eubacteriales	f__Oscillospiraceae	g__unclassified_f__Oscillospiraceae	s__unclassified_f__Oscillospiraceae	ASV471	0	0	0	0	24	0	0	0	0	0	0	7	0	0	5	0	0	0	4	0	0	14	54	0.000169034	0.227273
d__Bacteria	k__unclassified_d__Bacteria	p__Bacteroidota	c__Bacteroidia	o__Bacteroidales	f__Muribaculaceae	g__Duncaniella	s__Duncaniella_freteri	ASV206	0	0	3	0	0	0	0	0	0	8	0	0	0	5	0	13	0	0	8	0	11	0	48	0.000150253	0.272727
d__Bacteria	k__unclassified_d__Bacteria	p__Bacteroidota	c__Bacteroidia	o__Bacteroidales	f__Muribaculaceae	g__Duncaniella	s__Duncaniella_freteri	ASV112	0	0	0	0	0	0	0	0	0	0	0	0	0	21	12	0	0	0	0	75	0	0	108	0.000338068	0.136364
d__Bacteria	k__unclassified_d__Bacteria	p__Firmicutes	c__Clostridia	o__Eubacteriales	f__Clostridiaceae	g__Clostridium	s__unclassified_g__Clostridium	ASV914	0	0	18	0	0	33	16	19	0	0	0	0	0	0	0	0	0	0	0	0	0	0	86	0.000269203	0.181818
d__Bacteria	k__unclassified_d__Bacteria	p__Firmicutes	c__Clostridia	o__Eubacteriales	f__Eubacteriales_Family_XIII._Incertae_Sedis	g__unclassified_f__Eubacteriales_Family_XIII._Incertae_Sedis	s__unclassified_f__Eubacteriales_Family_XIII._Incertae_Sedis	ASV453	0	2	0	7	7	0	0	0	0	0	0	12	5	0	0	0	0	0	4	0	5	0	42	0.000131471	0.318182
d__Bacteria	k__unclassified_d__Bacteria	p__Firmicutes	c__Erysipelotrichia	o__Erysipelotrichales	f__Erysipelotrichaceae	g__Ileibacterium	s__Ileibacterium_valens	ASV966	0	0	30	83	0	0	0	0	0	0	0	0	0	0	0	0	0	0	0	0	0	0	113	0.00035372	0.0909091
d__Bacteria	k__unclassified_d__Bacteria	p__Firmicutes	c__Clostridia	o__Eubacteriales	f__Lachnospiraceae	g__unclassified_f__Lachnospiraceae	s__unclassified_f__Lachnospiraceae	ASV663	0	0	0	0	0	0	0	0	1	0	0	0	0	0	0	0	0	0	0	0	6	0	7	2.19118e-05	0.0909091
d__Bacteria	k__unclassified_d__Bacteria	p__Bacteroidota	c__Bacteroidia	o__Bacteroidales	f__Rikenellaceae	g__Alistipes	s__unclassified_g__Alistipes	ASV732	25	0	0	12	0	0	0	0	0	0	0	0	0	0	0	0	0	0	0	0	0	0	37	0.00011582	0.0909091
d__Bacteria	k__unclassified_d__Bacteria	p__Firmicutes	c__Bacilli	o__Lactobacillales	f__Enterococcaceae	g__Enterococcus	s__Enterococcus_hirae	ASV89	0	0	0	0	0	16	0	0	19	0	0	8	0	24	0	0	0	0	0	0	0	0	67	0.000209728	0.181818
d__Bacteria	k__unclassified_d__Bacteria	p__Firmicutes	c__Bacilli	o__Lactobacillales	f__Lactobacillaceae	g__Ligilactobacillus	s__Ligilactobacillus_murinus	ASV1092	0	0	0	0	0	0	0	0	0	88	0	0	0	0	0	0	0	0	0	0	0	0	88	0.000275463	0.0454545
d__Bacteria	k__unclassified_d__Bacteria	p__Proteobacteria	c__Betaproteobacteria	o__Burkholderiales	f__Sutterellaceae	g__Turicimonas	s__Turicimonas_muris	ASV910	0	0	0	0	0	0	26	0	23	0	0	0	0	0	0	27	0	0	0	0	0	0	76	0.0002379	0.136364
d__Bacteria	k__unclassified_d__Bacteria	p__Firmicutes	c__Clostridia	o__Eubacteriales	f__Lachnospiraceae	g__unclassified_f__Lachnospiraceae	s__unclassified_f__Lachnospiraceae	ASV1137	0	0	0	0	0	36	0	0	0	0	0	0	0	0	0	0	0	18	17	0	0	0	71	0.000222249	0.136364
d__Bacteria	k__unclassified_d__Bacteria	p__Firmicutes	c__Erysipelotrichia	o__Erysipelotrichales	f__Erysipelotrichaceae	g__Faecalibaculum	s__Faecalibaculum_rodentium	ASV1861	0	0	0	0	0	0	0	0	0	0	12	0	0	0	0	0	0	0	0	0	0	0	12	3.75632e-05	0.0454545
d__Bacteria	k__unclassified_d__Bacteria	p__Firmicutes	c__Clostridia	o__Eubacteriales	f__Lachnospiraceae	g__unclassified_f__Lachnospiraceae	s__unclassified_f__Lachnospiraceae	ASV763	3	0	0	0	0	0	9	28	0	0	0	0	0	0	0	4	0	0	0	0	0	0	44	0.000137732	0.181818
d__Bacteria	k__unclassified_d__Bacteria	p__Firmicutes	c__Erysipelotrichia	o__Erysipelotrichales	f__Erysipelotrichaceae	g__Allobaculum	s__Allobaculum_stercoricanis	ASV1034	0	0	0	0	0	0	0	0	63	0	0	0	0	0	0	0	0	0	0	0	0	0	63	0.000197207	0.0454545
d__Bacteria	k__unclassified_d__Bacteria	p__Firmicutes	c__Bacilli	o__Lactobacillales	f__Lactobacillaceae	g__Ligilactobacillus	s__Ligilactobacillus_murinus	ASV1093	0	0	0	0	0	0	0	0	0	86	0	0	0	0	0	0	0	0	0	0	0	0	86	0.000269203	0.0454545
d__Bacteria	k__unclassified_d__Bacteria	p__Firmicutes	c__Clostridia	o__Eubacteriales	f__Oscillospiraceae	g__unclassified_f__Oscillospiraceae	s__unclassified_f__Oscillospiraceae	ASV664	0	0	0	14	0	23	0	0	0	0	4	0	9	0	0	0	0	0	0	0	0	0	50	0.000156513	0.181818
d__Bacteria	k__unclassified_d__Bacteria	p__Firmicutes	c__Clostridia	o__Eubacteriales	f__Oscillospiraceae	g__unclassified_f__Oscillospiraceae	s__unclassified_f__Oscillospiraceae	ASV417	0	0	0	0	0	0	0	9	0	0	3	12	10	0	5	0	0	0	19	0	0	0	58	0.000181555	0.272727
d__Bacteria	k__unclassified_d__Bacteria	p__Firmicutes	c__Bacilli	o__Lactobacillales	f__Lactobacillaceae	g__Lactobacillus	s__Lactobacillus_amylovorus	ASV450	0	0	0	0	0	0	0	0	0	0	0	10	16	0	10	15	23	0	0	0	0	0	74	0.000231639	0.227273
d__Bacteria	k__unclassified_d__Bacteria	p__Firmicutes	c__Bacilli	o__Lactobacillales	f__Lactobacillaceae	g__Limosilactobacillus	s__Limosilactobacillus_reuteri	ASV971	0	64	0	41	0	0	0	0	0	0	0	0	0	0	0	0	0	0	0	0	0	0	105	0.000328678	0.0909091
d__Bacteria	k__unclassified_d__Bacteria	p__Bacteroidota	c__Bacteroidia	o__Bacteroidales	f__Muribaculaceae	g__Duncaniella	s__Duncaniella_freteri	ASV640	0	0	15	0	0	0	0	0	0	11	0	0	0	0	0	11	0	0	0	0	0	0	37	0.00011582	0.136364
d__Bacteria	k__unclassified_d__Bacteria	p__Firmicutes	c__Clostridia	o__Eubacteriales	f__Oscillospiraceae	g__unclassified_f__Oscillospiraceae	s__unclassified_f__Oscillospiraceae	ASV723	30	0	0	0	0	0	0	0	0	0	0	0	0	0	0	0	0	0	0	0	0	0	30	9.39079e-05	0.0454545
d__Bacteria	k__unclassified_d__Bacteria	p__Firmicutes	c__Erysipelotrichia	o__Erysipelotrichales	f__Erysipelotrichaceae	g__Allobaculum	s__Allobaculum_stercoricanis	ASV1035	0	0	0	0	0	0	0	0	63	0	0	0	0	0	0	0	0	0	0	0	0	0	63	0.000197207	0.0454545
d__Bacteria	k__unclassified_d__Bacteria	p__Firmicutes	c__Clostridia	o__Eubacteriales	f__unclassified_o__Eubacteriales	g__unclassified_o__Eubacteriales	s__unclassified_o__Eubacteriales	ASV573	12	0	0	0	0	12	0	0	0	0	0	4	0	0	0	0	0	7	3	5	6	0	49	0.000153383	0.318182
d__Bacteria	k__unclassified_d__Bacteria	p__Firmicutes	c__Clostridia	o__Eubacteriales	f__Oscillospiraceae	g__unclassified_f__Oscillospiraceae	s__unclassified_f__Oscillospiraceae	ASV1284	0	0	0	0	0	0	0	0	0	0	0	0	0	0	19	0	0	0	0	0	0	0	19	5.9475e-05	0.0454545
d__Bacteria	k__unclassified_d__Bacteria	p__Firmicutes	c__Clostridia	o__Eubacteriales	f__Lachnospiraceae	g__Eisenbergiella	s__unclassified_g__Eisenbergiella	ASV735	17	0	0	0	0	0	0	0	0	0	0	0	0	0	0	0	0	0	14	5	0	0	36	0.000112689	0.136364
d__Bacteria	k__unclassified_d__Bacteria	p__Firmicutes	c__Clostridia	o__Eubacteriales	f__Lachnospiraceae	g__Mediterraneibacter	s__[Ruminococcus]_gnavus	ASV420	0	0	0	0	6	0	0	0	6	6	0	11	0	0	0	0	0	0	0	0	0	0	29	9.07776e-05	0.181818
d__Bacteria	k__unclassified_d__Bacteria	p__Firmicutes	c__Erysipelotrichia	o__Erysipelotrichales	f__Erysipelotrichaceae	g__Allobaculum	s__Allobaculum_stercoricanis	ASV1618	0	0	0	0	0	0	0	0	0	0	0	0	0	0	0	0	70	0	0	0	0	0	70	0.000219118	0.0454545
d__Bacteria	k__unclassified_d__Bacteria	p__Firmicutes	c__Erysipelotrichia	o__Erysipelotrichales	f__Erysipelotrichaceae	g__Allobaculum	s__Allobaculum_stercoricanis	ASV1036	0	0	0	0	0	0	0	0	60	0	0	0	0	0	0	0	0	0	0	0	0	0	60	0.000187816	0.0454545
d__Bacteria	k__unclassified_d__Bacteria	p__Firmicutes	c__Clostridia	o__Eubacteriales	f__Oscillospiraceae	g__unclassified_f__Oscillospiraceae	s__unclassified_f__Oscillospiraceae	ASV757	10	0	0	0	0	0	13	0	0	0	0	0	0	0	0	0	0	0	0	0	0	0	23	7.1996e-05	0.0909091
d__Bacteria	k__unclassified_d__Bacteria	p__Firmicutes	c__Clostridia	o__Eubacteriales	f__Christensenellaceae	g__Christensenella	s__unclassified_g__Christensenella	ASV858	0	0	17	0	0	48	0	0	0	0	8	0	0	0	0	0	0	0	0	0	0	0	73	0.000228509	0.136364
d__Bacteria	k__unclassified_d__Bacteria	p__Firmicutes	c__Erysipelotrichia	o__Erysipelotrichales	f__Erysipelotrichaceae	g__Faecalibaculum	s__Faecalibaculum_rodentium	ASV1105	0	0	0	0	0	13	0	0	0	10	15	0	0	0	0	0	0	0	0	0	0	0	38	0.00011895	0.136364
d__Bacteria	k__unclassified_d__Bacteria	p__Firmicutes	c__Clostridia	o__Eubacteriales	f__Oscillospiraceae	g__unclassified_f__Oscillospiraceae	s__unclassified_f__Oscillospiraceae	ASV363	0	0	0	0	0	0	0	12	0	0	0	29	19	0	0	0	0	0	0	0	0	0	60	0.000187816	0.136364
d__Bacteria	k__unclassified_d__Bacteria	p__Firmicutes	c__Clostridia	o__Eubacteriales	f__Eubacteriaceae	g__Eubacterium	s__Eubacterium_xylanophilum	ASV930	0	0	0	11	22	0	12	8	9	0	22	0	0	0	0	0	0	0	0	0	0	0	84	0.000262942	0.272727
d__Bacteria	k__unclassified_d__Bacteria	p__Firmicutes	c__Erysipelotrichia	o__Erysipelotrichales	f__Erysipelotrichaceae	g__Faecalibaculum	s__Faecalibaculum_rodentium	ASV621	0	0	0	0	0	0	0	0	0	10	0	0	0	0	0	0	0	0	0	0	0	0	10	3.13026e-05	0.0454545
d__Bacteria	k__unclassified_d__Bacteria	p__Firmicutes	c__Clostridia	o__Eubacteriales	f__Oscillospiraceae	g__unclassified_f__Oscillospiraceae	s__unclassified_f__Oscillospiraceae	ASV397	0	0	0	9	0	0	0	0	0	0	0	17	21	0	6	0	0	0	0	0	0	0	53	0.000165904	0.181818
d__Bacteria	k__unclassified_d__Bacteria	p__Firmicutes	c__Erysipelotrichia	o__Erysipelotrichales	f__Erysipelotrichaceae	g__Ileibacterium	s__Ileibacterium_valens	ASV967	0	0	20	75	0	0	0	0	0	0	0	0	0	0	0	0	0	0	0	0	0	0	95	0.000297375	0.0909091
d__Bacteria	k__unclassified_d__Bacteria	p__Firmicutes	c__Clostridia	o__Eubacteriales	f__Oscillospiraceae	g__unclassified_f__Oscillospiraceae	s__unclassified_f__Oscillospiraceae	ASV200	0	0	0	0	0	0	1	0	0	0	0	21	20	4	1	0	0	0	0	0	0	0	47	0.000147122	0.227273
d__Bacteria	k__unclassified_d__Bacteria	p__Firmicutes	c__Clostridia	o__Eubacteriales	f__Lachnospiraceae	g__unclassified_f__Lachnospiraceae	s__unclassified_f__Lachnospiraceae	ASV93	0	0	0	0	0	0	0	0	0	0	0	13	13	28	23	0	0	0	0	0	0	0	77	0.00024103	0.181818
d__Bacteria	k__unclassified_d__Bacteria	p__Bacteroidota	c__Bacteroidia	o__Bacteroidales	f__Muribaculaceae	g__Duncaniella	s__Duncaniella_freteri	ASV176	0	0	0	0	0	0	0	0	0	0	0	0	0	14	14	0	0	0	0	0	0	0	28	8.76474e-05	0.0909091
d__Bacteria	k__unclassified_d__Bacteria	p__Firmicutes	c__Clostridia	o__Eubacteriales	f__Oscillospiraceae	g__unclassified_f__Oscillospiraceae	s__unclassified_f__Oscillospiraceae	ASV680	7	0	0	4	0	0	0	5	0	0	0	0	1	0	0	0	0	0	0	0	9	0	26	8.13868e-05	0.227273
d__Bacteria	k__unclassified_d__Bacteria	p__Firmicutes	c__Bacilli	o__Lactobacillales	f__Lactobacillaceae	g__Limosilactobacillus	s__Limosilactobacillus_reuteri	ASV1499	0	99	0	0	0	0	0	0	0	0	0	0	0	0	0	0	0	0	0	0	0	0	99	0.000309896	0.0454545
d__Bacteria	k__unclassified_d__Bacteria	p__Bacteroidota	c__Bacteroidia	o__Bacteroidales	f__Muribaculaceae	g__Duncaniella	s__Duncaniella_freteri	ASV412	0	0	0	0	0	13	0	0	0	0	0	15	0	0	11	19	0	0	0	0	0	0	58	0.000181555	0.181818
d__Bacteria	k__unclassified_d__Bacteria	p__Firmicutes	c__Clostridia	o__Eubacteriales	f__Lachnospiraceae	g__unclassified_f__Lachnospiraceae	s__unclassified_f__Lachnospiraceae	ASV650	9	0	0	0	9	0	0	0	0	0	0	0	8	0	8	0	0	0	0	0	0	0	34	0.000106429	0.181818
d__Bacteria	k__unclassified_d__Bacteria	p__Firmicutes	c__Bacilli	o__Lactobacillales	f__Lactobacillaceae	g__Lactobacillus	s__Lactobacillus_johnsonii	ASV693	0	0	53	0	0	0	0	0	0	0	0	0	0	0	0	0	0	48	0	0	0	0	101	0.000316157	0.0909091
d__Bacteria	k__unclassified_d__Bacteria	p__Firmicutes	c__Clostridia	o__Eubacteriales	f__Oscillospiraceae	g__unclassified_f__Oscillospiraceae	s__unclassified_f__Oscillospiraceae	ASV486	0	0	62	0	0	29	2	0	0	0	0	7	0	0	0	0	0	0	0	0	0	0	100	0.000313026	0.181818
d__Bacteria	k__unclassified_d__Bacteria	p__Bacteroidota	c__Bacteroidia	o__Bacteroidales	f__Muribaculaceae	g__Duncaniella	s__Duncaniella_freteri	ASV911	0	7	0	0	0	0	18	5	0	0	0	0	0	0	0	18	14	0	0	0	0	0	62	0.000194076	0.227273
d__Bacteria	k__unclassified_d__Bacteria	p__Proteobacteria	c__Betaproteobacteria	o__Burkholderiales	f__Burkholderiaceae	g__Ralstonia	s__Ralstonia_pickettii	ASV842	0	0	18	4	0	8	0	0	0	0	0	0	0	0	0	0	0	19	0	21	0	23	93	0.000291114	0.272727
d__Bacteria	k__unclassified_d__Bacteria	p__Firmicutes	c__Clostridia	o__Eubacteriales	f__Oscillospiraceae	g__unclassified_f__Oscillospiraceae	s__unclassified_f__Oscillospiraceae	ASV404	14	0	0	0	0	0	0	0	0	0	0	15	18	0	0	0	0	0	0	26	0	0	73	0.000228509	0.181818
d__Bacteria	k__unclassified_d__Bacteria	p__Bacteroidota	c__Bacteroidia	o__Bacteroidales	f__Muribaculaceae	g__Duncaniella	s__Duncaniella_freteri	ASV841	0	0	0	0	0	0	0	0	15	0	0	0	0	0	10	8	0	0	0	0	0	0	33	0.000103299	0.136364
d__Bacteria	k__unclassified_d__Bacteria	p__Actinobacteria	c__Coriobacteriia	o__Eggerthellales	f__Eggerthellaceae	g__Adlercreutzia	s__Adlercreutzia_muris	ASV872	0	0	16	0	0	10	0	0	0	9	0	0	0	0	0	0	0	11	0	0	8	0	54	0.000169034	0.227273
d__Bacteria	k__unclassified_d__Bacteria	p__Firmicutes	c__Clostridia	o__Eubacteriales	f__Oscillospiraceae	g__unclassified_f__Oscillospiraceae	s__unclassified_f__Oscillospiraceae	ASV688	4	0	0	0	0	0	0	0	0	0	0	0	0	0	0	0	0	0	0	0	0	0	4	1.25211e-05	0.0454545
d__Bacteria	k__unclassified_d__Bacteria	p__Bacteroidota	c__Bacteroidia	o__Bacteroidales	f__Muribaculaceae	g__Duncaniella	s__Duncaniella_freteri	ASV1632	0	0	0	0	0	0	0	0	0	0	0	0	0	0	0	0	0	0	0	11	0	0	11	3.44329e-05	0.0454545
d__Bacteria	k__unclassified_d__Bacteria	p__Firmicutes	c__Bacilli	o__Lactobacillales	f__Lactobacillaceae	g__Limosilactobacillus	s__Limosilactobacillus_reuteri	ASV908	0	33	0	0	0	0	22	18	0	0	0	0	0	0	0	0	0	0	0	0	0	0	73	0.000228509	0.136364
d__Bacteria	k__unclassified_d__Bacteria	p__Firmicutes	c__Clostridia	o__Eubacteriales	f__unclassified_o__Eubacteriales	g__unclassified_o__Eubacteriales	s__unclassified_o__Eubacteriales	ASV616	0	0	0	0	0	0	0	0	0	0	0	0	12	0	0	0	0	0	0	0	0	0	12	3.75632e-05	0.0454545
d__Bacteria	k__unclassified_d__Bacteria	p__Firmicutes	c__Clostridia	o__Eubacteriales	f__unclassified_o__Eubacteriales	g__unclassified_o__Eubacteriales	s__unclassified_o__Eubacteriales	ASV485	0	0	0	3	9	0	0	0	0	0	7	10	0	0	0	0	0	0	0	0	0	0	29	9.07776e-05	0.181818
d__Bacteria	k__unclassified_d__Bacteria	p__Proteobacteria	c__Betaproteobacteria	o__Burkholderiales	f__Sutterellaceae	g__Parasutterella	s__Parasutterella_excrementihominis	ASV1040	0	0	0	0	0	0	0	0	24	0	0	0	0	0	0	27	0	0	0	0	0	0	51	0.000159643	0.0909091
d__Bacteria	k__unclassified_d__Bacteria	p__Firmicutes	c__Clostridia	o__Eubacteriales	f__unclassified_o__Eubacteriales	g__unclassified_o__Eubacteriales	s__unclassified_o__Eubacteriales	ASV383	0	9	0	9	0	24	0	0	0	0	0	21	0	0	0	0	0	0	0	0	0	25	88	0.000275463	0.227273
d__Bacteria	k__unclassified_d__Bacteria	p__Bacteroidota	c__Bacteroidia	o__Bacteroidales	f__Muribaculaceae	g__Duncaniella	s__Duncaniella_freteri	ASV211	0	0	0	0	0	0	17	0	0	0	0	0	0	4	0	9	0	0	0	0	0	0	30	9.39079e-05	0.136364
d__Bacteria	k__unclassified_d__Bacteria	p__Bacteroidota	c__Bacteroidia	o__Bacteroidales	f__Bacteroidaceae	g__Bacteroides	s__Bacteroides_faecichinchillae	ASV531	5	0	0	5	0	0	0	0	0	0	5	4	4	0	4	0	0	0	3	0	0	8	38	0.00011895	0.363636
d__Bacteria	k__unclassified_d__Bacteria	p__Firmicutes	c__Clostridia	o__Eubacteriales	f__Lachnospiraceae	g__unclassified_f__Lachnospiraceae	s__unclassified_f__Lachnospiraceae	ASV492	7	0	0	0	0	0	0	0	0	0	0	5	12	0	0	0	0	0	0	16	0	19	59	0.000184686	0.227273
d__Bacteria	k__unclassified_d__Bacteria	p__Firmicutes	c__Clostridia	o__Eubacteriales	f__Oscillospiraceae	g__unclassified_f__Oscillospiraceae	s__unclassified_f__Oscillospiraceae	ASV859	0	0	41	0	0	11	11	0	0	0	17	0	0	0	0	0	0	0	0	0	0	0	80	0.000250421	0.181818
d__Bacteria	k__unclassified_d__Bacteria	p__Firmicutes	c__Clostridia	o__Eubacteriales	f__Oscillospiraceae	g__Lawsonibacter	s__Lawsonibacter_asaccharolyticus	ASV641	0	0	0	0	0	0	0	0	0	0	5	0	0	0	0	0	0	7	0	8	0	19	39	0.00012208	0.181818
d__Bacteria	k__unclassified_d__Bacteria	p__Bacteroidota	c__Bacteroidia	o__Bacteroidales	f__Muribaculaceae	g__Duncaniella	s__Duncaniella_freteri	ASV244	0	0	4	0	0	3	0	0	0	0	0	0	0	5	0	0	0	7	15	0	0	0	34	0.000106429	0.227273
d__Bacteria	k__unclassified_d__Bacteria	p__Bacteroidota	c__Bacteroidia	o__Bacteroidales	f__Muribaculaceae	g__Duncaniella	s__Duncaniella_freteri	ASV237	0	0	0	0	0	0	16	0	0	16	0	7	0	2	0	0	9	22	0	0	0	0	72	0.000225379	0.272727
d__Bacteria	k__unclassified_d__Bacteria	p__Firmicutes	c__Clostridia	o__Eubacteriales	f__Oscillospiraceae	g__unclassified_f__Oscillospiraceae	s__unclassified_f__Oscillospiraceae	ASV174	0	0	0	28	0	0	0	0	0	0	0	7	11	11	6	0	0	0	0	0	0	0	63	0.000197207	0.227273
d__Bacteria	k__unclassified_d__Bacteria	p__Firmicutes	c__Clostridia	o__Eubacteriales	f__Oscillospiraceae	g__unclassified_f__Oscillospiraceae	s__unclassified_f__Oscillospiraceae	ASV657	0	0	0	0	0	4	0	0	0	0	0	0	0	0	0	0	0	0	0	19	0	39	62	0.000194076	0.136364
d__Bacteria	k__unclassified_d__Bacteria	p__Firmicutes	c__Clostridia	o__Eubacteriales	f__Oscillospiraceae	g__Lawsonibacter	s__Lawsonibacter_asaccharolyticus	ASV654	0	0	0	0	0	0	0	0	0	0	0	0	0	0	0	0	0	0	26	0	0	0	26	8.13868e-05	0.0454545
d__Bacteria	k__unclassified_d__Bacteria	p__Firmicutes	c__Bacilli	o__Lactobacillales	f__Lactobacillaceae	g__Limosilactobacillus	s__Limosilactobacillus_reuteri	ASV1515	0	19	0	0	0	0	0	0	0	0	0	0	0	0	0	0	0	0	0	19	28	31	97	0.000303635	0.181818
d__Bacteria	k__unclassified_d__Bacteria	p__Bacteroidota	c__Bacteroidia	o__Bacteroidales	f__Muribaculaceae	g__Muribaculum	s__Muribaculum_intestinale	ASV1055	0	0	0	0	0	0	0	0	7	0	8	0	0	0	0	14	0	0	0	0	0	0	29	9.07776e-05	0.136364
d__Bacteria	k__unclassified_d__Bacteria	p__Firmicutes	c__Clostridia	o__Eubacteriales	f__Lachnospiraceae	g__unclassified_f__Lachnospiraceae	s__unclassified_f__Lachnospiraceae	ASV1134	0	0	52	0	0	35	0	0	0	0	0	0	0	0	0	0	0	0	14	0	0	0	101	0.000316157	0.136364
d__Bacteria	k__unclassified_d__Bacteria	p__Firmicutes	c__Clostridia	o__Eubacteriales	f__Eubacteriales_Family_XIII._Incertae_Sedis	g__unclassified_f__Eubacteriales_Family_XIII._Incertae_Sedis	s__unclassified_f__Eubacteriales_Family_XIII._Incertae_Sedis	ASV568	0	0	0	0	0	0	0	0	0	0	0	2	4	0	16	0	0	0	10	0	4	7	43	0.000134601	0.272727
d__Bacteria	k__unclassified_d__Bacteria	p__Firmicutes	c__Bacilli	o__Lactobacillales	f__Lactobacillaceae	g__Limosilactobacillus	s__Limosilactobacillus_reuteri	ASV181	0	0	0	0	0	0	0	0	0	0	30	0	24	11	0	0	0	0	0	0	0	0	65	0.000203467	0.136364
d__Bacteria	k__unclassified_d__Bacteria	p__Firmicutes	c__Clostridia	o__Eubacteriales	f__Clostridiaceae	g__Clostridium	s__unclassified_g__Clostridium	ASV1424	0	0	0	0	0	23	0	35	0	0	0	0	0	0	0	0	0	0	0	0	0	0	58	0.000181555	0.0909091
d__Bacteria	k__unclassified_d__Bacteria	p__Firmicutes	c__Clostridia	o__Eubacteriales	f__Lachnospiraceae	g__unclassified_f__Lachnospiraceae	s__unclassified_f__Lachnospiraceae	ASV984	0	0	0	17	0	0	0	0	0	0	0	0	0	0	0	0	0	0	0	0	0	0	17	5.32145e-05	0.0454545
d__Bacteria	k__unclassified_d__Bacteria	p__Firmicutes	c__Clostridia	o__Eubacteriales	f__Oscillospiraceae	g__unclassified_f__Oscillospiraceae	s__unclassified_f__Oscillospiraceae	ASV562	44	0	0	0	0	7	0	0	0	0	0	3	0	0	0	1	0	0	0	0	0	0	55	0.000172164	0.181818
d__Bacteria	k__unclassified_d__Bacteria	p__Firmicutes	c__Clostridia	o__Eubacteriales	f__Lachnospiraceae	g__unclassified_f__Lachnospiraceae	s__unclassified_f__Lachnospiraceae	ASV661	0	0	0	0	0	0	0	32	0	0	0	0	0	0	0	0	0	0	0	0	0	0	32	0.000100168	0.0454545
d__Bacteria	k__unclassified_d__Bacteria	p__Firmicutes	c__Clostridia	o__Eubacteriales	f__Oscillospiraceae	g__unclassified_f__Oscillospiraceae	s__unclassified_f__Oscillospiraceae	ASV263	0	0	0	0	0	0	1	0	0	0	0	4	12	1	0	0	0	0	0	0	0	0	18	5.63447e-05	0.181818
d__Bacteria	k__unclassified_d__Bacteria	p__Firmicutes	c__Clostridia	o__Eubacteriales	f__Lachnospiraceae	g__Eisenbergiella	s__unclassified_g__Eisenbergiella	ASV745	14	0	0	0	0	26	0	0	0	0	0	0	0	0	0	0	0	0	0	0	0	0	40	0.000125211	0.0909091
d__Bacteria	k__unclassified_d__Bacteria	p__Bacteroidota	c__Bacteroidia	o__Bacteroidales	f__Prevotellaceae	g__Prevotella	s__Prevotella_stercorea	ASV728	33	0	0	0	0	0	0	0	0	0	0	0	0	0	0	0	0	0	0	0	0	0	33	0.000103299	0.0454545
d__Bacteria	k__unclassified_d__Bacteria	p__Firmicutes	c__Bacilli	o__Lactobacillales	f__Lactobacillaceae	g__Limosilactobacillus	s__Limosilactobacillus_reuteri	ASV1461	0	0	0	0	0	0	0	58	0	0	0	0	0	0	0	0	0	0	0	0	0	0	58	0.000181555	0.0454545
d__Bacteria	k__unclassified_d__Bacteria	p__Firmicutes	c__Clostridia	o__Eubacteriales	f__Lachnospiraceae	g__unclassified_f__Lachnospiraceae	s__unclassified_f__Lachnospiraceae	ASV733	25	10	0	0	0	0	0	0	0	0	0	0	0	0	0	0	0	0	0	0	0	0	35	0.000109559	0.0909091
d__Bacteria	k__unclassified_d__Bacteria	p__Firmicutes	c__Clostridia	o__Eubacteriales	f__Lachnospiraceae	g__Eisenbergiella	s__unclassified_g__Eisenbergiella	ASV744	15	0	0	0	0	0	0	0	0	0	0	0	0	0	0	0	0	0	0	3	0	0	18	5.63447e-05	0.0909091
d__Bacteria	k__unclassified_d__Bacteria	p__Firmicutes	c__Clostridia	o__Eubacteriales	f__Lachnospiraceae	g__unclassified_f__Lachnospiraceae	s__unclassified_f__Lachnospiraceae	ASV370	0	22	0	0	0	0	0	0	0	0	0	21	0	0	0	0	0	0	29	0	0	0	72	0.000225379	0.136364
d__Bacteria	k__unclassified_d__Bacteria	p__Firmicutes	c__Erysipelotrichia	o__Erysipelotrichales	f__Erysipelotrichaceae	g__Allobaculum	s__Allobaculum_stercoricanis	ASV880	0	0	0	0	0	0	64	0	0	0	0	0	0	0	0	0	0	0	0	0	0	0	64	0.000200337	0.0454545
d__Bacteria	k__unclassified_d__Bacteria	p__Bacteroidota	c__Bacteroidia	o__Bacteroidales	f__Muribaculaceae	g__Duncaniella	s__Duncaniella_freteri	ASV1094	0	0	0	0	0	0	0	15	0	34	0	0	0	0	0	0	0	0	12	0	0	0	61	0.000190946	0.136364
d__Bacteria	k__unclassified_d__Bacteria	p__Bacteroidota	c__Bacteroidia	o__Bacteroidales	f__Bacteroidaceae	g__Bacteroides	s__Bacteroides_caecimuris	ASV401	3	0	0	0	0	0	23	0	0	0	0	18	0	0	0	6	0	0	0	0	0	0	50	0.000156513	0.181818
d__Bacteria	k__unclassified_d__Bacteria	p__Bacteroidota	c__Bacteroidia	o__Bacteroidales	f__Tannerellaceae	g__Parabacteroides	s__Parabacteroides_distasonis	ASV245	0	0	0	0	0	0	0	2	7	0	0	8	7	4	5	7	5	0	0	0	0	0	45	0.000140862	0.363636
d__Bacteria	k__unclassified_d__Bacteria	p__Firmicutes	c__Clostridia	o__Eubacteriales	f__Christensenellaceae	g__Christensenella	s__unclassified_g__Christensenella	ASV754	14	0	0	0	0	37	0	0	0	0	0	0	0	0	0	0	0	0	11	0	0	0	62	0.000194076	0.136364
d__Bacteria	k__unclassified_d__Bacteria	p__Bacteroidota	c__Bacteroidia	o__Bacteroidales	f__Muribaculaceae	g__Duncaniella	s__Duncaniella_freteri	ASV441	0	0	0	0	0	0	0	0	0	0	0	11	0	0	13	0	0	7	14	0	0	0	45	0.000140862	0.181818
d__Bacteria	k__unclassified_d__Bacteria	p__Proteobacteria	c__Betaproteobacteria	o__Burkholderiales	f__Sutterellaceae	g__Parasutterella	s__Parasutterella_excrementihominis	ASV1045	0	0	0	0	0	0	0	0	17	0	0	0	0	0	0	20	0	0	0	0	0	0	37	0.00011582	0.0909091
d__Bacteria	k__unclassified_d__Bacteria	p__Firmicutes	c__Clostridia	o__Eubacteriales	f__Oscillospiraceae	g__unclassified_f__Oscillospiraceae	s__unclassified_f__Oscillospiraceae	ASV234	0	0	0	0	0	8	0	0	0	6	9	8	12	3	3	0	0	0	0	0	0	0	49	0.000153383	0.318182
d__Bacteria	k__unclassified_d__Bacteria	p__Firmicutes	c__Clostridia	o__Eubacteriales	f__Oscillospiraceae	g__unclassified_f__Oscillospiraceae	s__unclassified_f__Oscillospiraceae	ASV1452	0	3	0	0	0	3	0	0	0	0	0	0	0	0	0	0	0	11	0	0	0	21	38	0.00011895	0.181818
d__Bacteria	k__unclassified_d__Bacteria	p__Firmicutes	c__Clostridia	o__Eubacteriales	f__unclassified_o__Eubacteriales	g__unclassified_o__Eubacteriales	s__unclassified_o__Eubacteriales	ASV465	0	0	0	0	26	0	0	0	0	0	0	8	0	0	3	0	0	0	0	0	0	0	37	0.00011582	0.136364
d__Bacteria	k__unclassified_d__Bacteria	p__Firmicutes	c__Clostridia	o__Eubacteriales	f__Oscillospiraceae	g__Anaerotruncus	s__unclassified_g__Anaerotruncus	ASV1279	0	0	0	0	0	25	0	0	0	0	0	0	0	0	17	0	0	0	0	0	0	0	42	0.000131471	0.0909091
d__Bacteria	k__unclassified_d__Bacteria	p__Firmicutes	c__Bacilli	o__Lactobacillales	f__Enterococcaceae	g__Enterococcus	s__Enterococcus_hirae	ASV127	0	0	0	0	0	0	0	0	0	34	0	9	0	18	0	0	0	0	0	0	0	0	61	0.000190946	0.136364
d__Bacteria	k__unclassified_d__Bacteria	p__Firmicutes	c__Bacilli	o__Lactobacillales	f__Lactobacillaceae	g__Lactobacillus	s__unclassified_g__Lactobacillus	ASV1619	0	0	0	0	0	0	0	0	0	0	0	0	0	0	0	0	38	0	0	0	0	0	38	0.00011895	0.0454545
d__Bacteria	k__unclassified_d__Bacteria	p__Firmicutes	c__Clostridia	o__Eubacteriales	f__Clostridiaceae	g__Clostridium	s__unclassified_g__Clostridium	ASV915	0	0	0	0	0	22	13	29	0	0	0	0	0	0	0	0	0	0	0	0	0	0	64	0.000200337	0.136364
d__Bacteria	k__unclassified_d__Bacteria	p__Firmicutes	c__Clostridia	o__Eubacteriales	f__Oscillospiraceae	g__unclassified_f__Oscillospiraceae	s__unclassified_f__Oscillospiraceae	ASV427	0	0	0	0	0	0	0	0	0	0	0	12	0	0	6	0	0	0	0	0	5	0	23	7.1996e-05	0.136364
d__Bacteria	k__unclassified_d__Bacteria	p__Bacteroidota	c__Bacteroidia	o__Bacteroidales	f__Muribaculaceae	g__Muribaculum	s__Muribaculum_intestinale	ASV642	0	0	0	0	0	0	0	0	0	0	0	0	0	0	0	0	0	0	0	39	0	0	39	0.00012208	0.0454545
d__Bacteria	k__unclassified_d__Bacteria	p__Firmicutes	c__Clostridia	o__Eubacteriales	f__Lachnospiraceae	g__unclassified_f__Lachnospiraceae	s__unclassified_f__Lachnospiraceae	ASV1412	0	0	53	0	0	32	0	0	0	0	0	0	0	0	0	0	0	0	0	0	0	0	85	0.000266072	0.0909091
d__Bacteria	k__unclassified_d__Bacteria	p__Firmicutes	c__Clostridia	o__Eubacteriales	f__Oscillospiraceae	g__unclassified_f__Oscillospiraceae	s__unclassified_f__Oscillospiraceae	ASV832	0	0	0	0	0	0	0	0	0	0	0	0	0	0	0	0	0	0	0	0	0	6	6	1.87816e-05	0.0454545
d__Bacteria	k__unclassified_d__Bacteria	p__Firmicutes	c__Clostridia	o__Eubacteriales	f__Lachnospiraceae	g__unclassified_f__Lachnospiraceae	s__unclassified_f__Lachnospiraceae	ASV516	0	13	6	19	17	0	4	0	0	0	0	4	0	0	5	0	0	0	4	0	0	0	72	0.000225379	0.363636
d__Bacteria	k__unclassified_d__Bacteria	p__Firmicutes	c__Clostridia	o__Eubacteriales	f__Christensenellaceae	g__Christensenella	s__Christensenella_hongkongensis	ASV552	0	0	23	0	5	39	0	0	0	0	0	5	4	0	0	0	0	0	2	0	0	0	78	0.00024416	0.272727
d__Bacteria	k__unclassified_d__Bacteria	p__Proteobacteria	c__Betaproteobacteria	o__Burkholderiales	f__Sutterellaceae	g__Turicimonas	s__Turicimonas_muris	ASV1048	0	0	0	0	0	0	0	0	15	0	0	0	0	0	0	16	6	0	0	0	0	0	37	0.00011582	0.136364
d__Bacteria	k__unclassified_d__Bacteria	p__Firmicutes	c__Clostridia	o__Eubacteriales	f__unclassified_o__Eubacteriales	g__unclassified_o__Eubacteriales	s__unclassified_o__Eubacteriales	ASV305	0	0	0	0	0	0	0	0	0	4	0	10	15	1	3	0	0	0	0	0	0	0	33	0.000103299	0.227273
d__Bacteria	k__unclassified_d__Bacteria	p__Firmicutes	c__Clostridia	o__Eubacteriales	f__Clostridiaceae	g__Clostridium	s__unclassified_g__Clostridium	ASV927	0	0	0	0	0	18	13	15	0	0	0	0	0	0	0	0	0	0	0	0	0	0	46	0.000143992	0.136364
d__Bacteria	k__unclassified_d__Bacteria	p__Proteobacteria	c__Betaproteobacteria	o__Burkholderiales	f__Sutterellaceae	g__Turicimonas	s__Turicimonas_muris	ASV1050	0	0	0	0	0	0	0	0	18	0	11	0	0	0	0	21	0	0	0	0	2	0	52	0.000162774	0.181818
d__Bacteria	k__unclassified_d__Bacteria	p__Firmicutes	c__Clostridia	o__Eubacteriales	f__Lachnospiraceae	g__unclassified_f__Lachnospiraceae	s__unclassified_f__Lachnospiraceae	ASV1626	0	0	0	0	0	0	0	0	0	0	0	0	0	0	0	0	5	0	0	40	34	0	79	0.000247291	0.136364
d__Bacteria	k__unclassified_d__Bacteria	p__Firmicutes	c__Clostridia	o__Eubacteriales	f__unclassified_o__Eubacteriales	g__unclassified_o__Eubacteriales	s__unclassified_o__Eubacteriales	ASV861	0	0	8	0	6	0	0	0	0	0	0	0	12	0	0	0	0	0	0	0	0	0	26	8.13868e-05	0.136364
d__Bacteria	k__unclassified_d__Bacteria	p__Bacteroidota	c__Bacteroidia	o__Bacteroidales	f__Muribaculaceae	g__Muribaculum	s__Muribaculum_intestinale	ASV738	21	0	0	0	27	0	0	0	0	0	0	0	0	0	0	0	0	0	0	0	0	28	76	0.0002379	0.136364
d__Bacteria	k__unclassified_d__Bacteria	p__Firmicutes	c__Clostridia	o__Eubacteriales	f__Oscillospiraceae	g__unclassified_f__Oscillospiraceae	s__unclassified_f__Oscillospiraceae	ASV782	4	0	0	0	0	0	0	0	0	0	11	0	9	0	2	0	0	0	0	8	0	0	34	0.000106429	0.227273
d__Bacteria	k__unclassified_d__Bacteria	p__Candidatus_Melainabacteria	c__unclassified_p__Candidatus_Melainabacteria	o__Vampirovibrionales	f__unclassified_o__Vampirovibrionales	g__Vampirovibrio	s__Vampirovibrio_chlorellavorus	ASV475	13	0	0	0	0	0	0	0	0	0	0	9	0	0	16	0	0	0	0	0	0	0	38	0.00011895	0.136364
d__Bacteria	k__unclassified_d__Bacteria	p__Bacteroidota	c__Bacteroidia	o__Bacteroidales	f__Bacteroidaceae	g__Phocaeicola	s__Phocaeicola_sartorii	ASV749	14	0	0	0	0	0	0	0	0	0	0	0	0	0	0	0	0	6	0	0	0	0	20	6.26053e-05	0.0909091
d__Bacteria	k__unclassified_d__Bacteria	p__Firmicutes	c__Erysipelotrichia	o__Erysipelotrichales	f__Erysipelotrichaceae	g__Allobaculum	s__Allobaculum_stercoricanis	ASV1597	0	0	0	0	0	0	0	0	0	0	0	0	0	0	0	27	0	0	0	0	0	0	27	8.45171e-05	0.0454545
d__Bacteria	k__unclassified_d__Bacteria	p__Proteobacteria	c__Alphaproteobacteria	o__Rhodobacterales	f__Roseobacteraceae	g__Donghicola	s__Donghicola_eburneus	ASV1109	0	0	0	0	0	0	0	0	0	8	0	0	0	0	0	0	0	0	0	0	0	0	8	2.50421e-05	0.0454545
d__Bacteria	k__unclassified_d__Bacteria	p__Firmicutes	c__unclassified_p__Firmicutes	o__unclassified_p__Firmicutes	f__unclassified_p__Firmicutes	g__unclassified_p__Firmicutes	s__unclassified_p__Firmicutes	ASV473	0	0	0	0	0	0	3	0	0	20	21	7	7	0	0	0	0	0	0	0	0	0	58	0.000181555	0.227273
d__Bacteria	k__unclassified_d__Bacteria	p__Firmicutes	c__Clostridia	o__Eubacteriales	f__Oscillospiraceae	g__Flavonifractor	s__Flavonifractor_plautii	ASV481	0	0	0	0	0	0	0	0	0	0	0	9	0	0	10	0	0	0	0	0	0	0	19	5.9475e-05	0.0909091
d__Bacteria	k__unclassified_d__Bacteria	p__Firmicutes	c__Clostridia	o__Eubacteriales	f__Oscillospiraceae	g__unclassified_f__Oscillospiraceae	s__[Eubacterium]_siraeum	ASV518	0	0	0	13	0	44	0	0	0	0	6	3	0	0	0	0	0	0	0	0	0	0	66	0.000206597	0.181818
d__Bacteria	k__unclassified_d__Bacteria	p__Bacteroidota	c__Bacteroidia	o__Bacteroidales	f__Bacteroidaceae	g__Bacteroides	s__Bacteroides_acidifaciens	ASV126	0	0	0	0	0	0	43	0	0	0	0	0	0	19	0	0	0	0	0	0	0	0	62	0.000194076	0.0909091
d__Bacteria	k__unclassified_d__Bacteria	p__Firmicutes	c__Clostridia	o__Eubacteriales	f__Oscillospiraceae	g__unclassified_f__Oscillospiraceae	s__unclassified_f__Oscillospiraceae	ASV162	0	0	0	0	0	0	0	0	0	0	0	0	4	14	15	0	2	0	0	0	0	0	35	0.000109559	0.181818
d__Bacteria	k__unclassified_d__Bacteria	p__Firmicutes	c__Clostridia	o__Eubacteriales	f__Oscillospiraceae	g__unclassified_f__Oscillospiraceae	s__unclassified_f__Oscillospiraceae	ASV1060	0	0	0	0	0	0	0	0	3	18	23	0	0	0	0	0	0	0	0	0	0	0	44	0.000137732	0.136364
d__Bacteria	k__unclassified_d__Bacteria	p__Firmicutes	c__Clostridia	o__Eubacteriales	f__Lachnospiraceae	g__unclassified_f__Lachnospiraceae	s__unclassified_f__Lachnospiraceae	ASV840	0	0	0	0	0	0	0	0	0	0	0	0	0	0	0	0	0	0	21	0	0	39	60	0.000187816	0.0909091
d__Bacteria	k__unclassified_d__Bacteria	p__Firmicutes	c__Clostridia	o__Eubacteriales	f__Oscillospiraceae	g__unclassified_f__Oscillospiraceae	s__unclassified_f__Oscillospiraceae	ASV773	8	0	0	0	0	0	0	0	0	11	0	0	0	0	0	0	0	0	0	25	24	0	68	0.000212858	0.181818
d__Bacteria	k__unclassified_d__Bacteria	p__Firmicutes	c__Clostridia	o__Eubacteriales	f__Oscillospiraceae	g__unclassified_f__Oscillospiraceae	s__unclassified_f__Oscillospiraceae	ASV57	0	0	0	0	0	0	0	0	0	0	0	0	0	47	0	0	0	0	0	0	0	0	47	0.000147122	0.0454545
d__Bacteria	k__unclassified_d__Bacteria	p__Proteobacteria	c__Betaproteobacteria	o__Burkholderiales	f__Sutterellaceae	g__Parasutterella	s__Parasutterella_excrementihominis	ASV1043	0	0	0	0	0	0	0	0	23	0	0	0	0	0	0	12	0	0	0	0	0	0	35	0.000109559	0.0909091
d__Bacteria	k__unclassified_d__Bacteria	p__Firmicutes	c__Clostridia	o__Eubacteriales	f__Lachnospiraceae	g__unclassified_f__Lachnospiraceae	s__unclassified_f__Lachnospiraceae	ASV437	0	0	0	0	0	0	0	0	0	0	0	11	25	0	0	0	0	0	17	9	0	0	62	0.000194076	0.181818
d__Bacteria	k__unclassified_d__Bacteria	p__Firmicutes	c__Bacilli	o__Lactobacillales	f__Lactobacillaceae	g__Ligilactobacillus	s__Ligilactobacillus_murinus	ASV353	0	0	0	0	0	0	0	0	0	0	0	22	0	0	0	0	0	0	0	0	0	0	22	6.88658e-05	0.0454545
d__Bacteria	k__unclassified_d__Bacteria	p__Firmicutes	c__Bacilli	o__Lactobacillales	f__Lactobacillaceae	g__Limosilactobacillus	s__Limosilactobacillus_reuteri	ASV1462	0	0	0	0	0	0	0	61	0	0	0	0	0	0	0	0	0	0	0	0	0	0	61	0.000190946	0.0454545
d__Bacteria	k__unclassified_d__Bacteria	p__Firmicutes	c__Clostridia	o__Eubacteriales	f__Oscillospiraceae	g__unclassified_f__Oscillospiraceae	s__unclassified_f__Oscillospiraceae	ASV384	0	0	0	0	0	0	0	0	0	9	4	17	20	0	0	0	0	0	0	0	0	0	50	0.000156513	0.181818
d__Bacteria	k__unclassified_d__Bacteria	p__Firmicutes	c__Clostridia	o__Eubacteriales	f__Oscillospiraceae	g__unclassified_f__Oscillospiraceae	s__unclassified_f__Oscillospiraceae	ASV724	44	0	0	0	0	0	0	0	0	0	0	0	0	0	0	0	0	0	0	0	0	0	44	0.000137732	0.0454545
d__Bacteria	k__unclassified_d__Bacteria	p__Bacteroidota	c__Bacteroidia	o__Bacteroidales	f__Muribaculaceae	g__Duncaniella	s__Duncaniella_freteri	ASV120	0	0	0	0	0	0	0	0	0	23	0	0	0	17	9	0	0	0	0	0	0	0	49	0.000153383	0.136364
d__Bacteria	k__unclassified_d__Bacteria	p__Verrucomicrobia	c__Verrucomicrobiae	o__Verrucomicrobiales	f__Akkermansiaceae	g__Akkermansia	s__Akkermansia_muciniphila	ASV1044	0	0	0	0	0	0	0	0	21	0	0	0	0	0	0	0	0	0	38	0	0	0	59	0.000184686	0.0909091
d__Bacteria	k__unclassified_d__Bacteria	p__Bacteroidota	c__Bacteroidia	o__Bacteroidales	f__Muribaculaceae	g__Duncaniella	s__Duncaniella_freteri	ASV138	0	0	0	0	0	0	0	0	16	0	0	0	12	17	0	0	0	0	0	0	7	3	55	0.000172164	0.227273
d__Bacteria	k__unclassified_d__Bacteria	p__Firmicutes	c__Clostridia	o__Eubacteriales	f__Oscillospiraceae	g__unclassified_f__Oscillospiraceae	s__unclassified_f__Oscillospiraceae	ASV374	0	0	0	0	0	0	0	0	0	0	0	21	14	0	0	7	0	0	0	0	0	8	50	0.000156513	0.181818
d__Bacteria	k__unclassified_d__Bacteria	p__Firmicutes	c__Erysipelotrichia	o__Erysipelotrichales	f__Erysipelotrichaceae	g__Allobaculum	s__Allobaculum_stercoricanis	ASV1598	0	0	0	0	0	0	0	0	0	0	0	0	0	0	0	37	0	0	0	0	0	0	37	0.00011582	0.0454545
d__Bacteria	k__unclassified_d__Bacteria	p__Firmicutes	c__Clostridia	o__Eubacteriales	f__Lachnospiraceae	g__unclassified_f__Lachnospiraceae	s__unclassified_f__Lachnospiraceae	ASV1414	0	0	50	0	0	27	0	0	0	0	0	0	0	0	0	0	0	0	0	0	0	0	77	0.00024103	0.0909091
d__Bacteria	k__unclassified_d__Bacteria	p__Firmicutes	c__Bacilli	o__Lactobacillales	f__Lactobacillaceae	g__Ligilactobacillus	s__Ligilactobacillus_murinus	ASV2006	0	0	0	0	0	0	0	0	0	0	0	0	0	0	0	0	0	0	0	0	67	0	67	0.000209728	0.0454545
d__Bacteria	k__unclassified_d__Bacteria	p__Firmicutes	c__Clostridia	o__Eubacteriales	f__Oscillospiraceae	g__unclassified_f__Oscillospiraceae	s__unclassified_f__Oscillospiraceae	ASV101	0	0	0	0	0	0	0	0	0	0	0	8	0	24	16	0	0	0	0	0	0	0	48	0.000150253	0.136364
d__Bacteria	k__unclassified_d__Bacteria	p__Bacteroidota	c__Bacteroidia	o__Bacteroidales	f__Muribaculaceae	g__unclassified_f__Muribaculaceae	s__unclassified_f__Muribaculaceae	ASV667	0	0	0	0	0	0	0	0	0	0	0	0	0	0	2	0	0	0	0	0	0	0	2	6.26053e-06	0.0454545
d__Bacteria	k__unclassified_d__Bacteria	p__Firmicutes	c__Clostridia	o__Eubacteriales	f__unclassified_o__Eubacteriales	g__unclassified_o__Eubacteriales	s__unclassified_o__Eubacteriales	ASV1476	0	0	0	0	0	0	0	11	0	0	0	0	0	0	0	0	0	0	0	0	0	0	11	3.44329e-05	0.0454545
d__Bacteria	k__unclassified_d__Bacteria	p__Bacteroidota	c__Bacteroidia	o__Bacteroidales	f__Prevotellaceae	g__Prevotellamassilia	s__Prevotellamassilia_timonensis	ASV896	0	0	11	0	0	0	36	0	0	0	12	0	0	0	0	0	0	0	0	0	0	0	59	0.000184686	0.136364
d__Bacteria	k__unclassified_d__Bacteria	p__Firmicutes	c__Clostridia	o__Eubacteriales	f__Oscillospiraceae	g__unclassified_f__Oscillospiraceae	s__unclassified_f__Oscillospiraceae	ASV310	14	0	0	7	0	0	0	0	0	0	0	10	11	0	3	0	0	0	0	0	0	0	45	0.000140862	0.227273
d__Bacteria	k__unclassified_d__Bacteria	p__Firmicutes	c__Clostridia	o__Eubacteriales	f__Christensenellaceae	g__Christensenella	s__unclassified_g__Christensenella	ASV563	0	0	0	0	0	0	0	0	0	0	16	3	0	0	0	0	9	0	6	0	0	0	34	0.000106429	0.181818
d__Bacteria	k__unclassified_d__Bacteria	p__Bacteroidota	c__Bacteroidia	o__Bacteroidales	f__Muribaculaceae	g__Muribaculum	s__Muribaculum_intestinale	ASV935	0	0	0	0	0	0	6	0	8	0	0	0	0	0	0	10	11	0	0	0	0	0	35	0.000109559	0.181818
d__Bacteria	k__unclassified_d__Bacteria	p__Proteobacteria	c__Gammaproteobacteria	o__Enterobacterales	f__Enterobacteriaceae	g__Escherichia	s__Escherichia_fergusonii	ASV1601	0	0	0	0	0	0	0	0	0	0	0	0	0	0	0	17	0	0	0	44	0	0	61	0.000190946	0.0909091
d__Bacteria	k__unclassified_d__Bacteria	p__Firmicutes	c__Bacilli	o__Lactobacillales	f__Lactobacillaceae	g__Lactobacillus	s__Lactobacillus_johnsonii	ASV1500	0	66	0	0	0	0	0	0	0	0	0	0	0	0	0	0	0	0	0	0	0	0	66	0.000206597	0.0454545
d__Bacteria	k__unclassified_d__Bacteria	p__Firmicutes	c__Bacilli	o__Lactobacillales	f__Lactobacillaceae	g__Lactobacillus	s__Lactobacillus_johnsonii	ASV2115	0	0	0	0	0	0	0	0	0	0	0	0	0	0	0	0	0	74	0	0	0	0	74	0.000231639	0.0454545
d__Bacteria	k__unclassified_d__Bacteria	p__Bacteroidota	c__Bacteroidia	o__Bacteroidales	f__Muribaculaceae	g__Duncaniella	s__Duncaniella_freteri	ASV1599	0	0	0	0	0	0	0	0	0	0	0	0	0	0	0	33	0	0	0	0	0	0	33	0.000103299	0.0454545
d__Bacteria	k__unclassified_d__Bacteria	p__Firmicutes	c__Clostridia	o__Eubacteriales	f__Lachnospiraceae	g__unclassified_f__Lachnospiraceae	s__unclassified_f__Lachnospiraceae	ASV503	0	0	35	0	0	27	0	0	0	0	0	4	0	0	0	0	0	0	0	0	0	0	66	0.000206597	0.136364
d__Bacteria	k__unclassified_d__Bacteria	p__Firmicutes	c__Bacilli	o__Lactobacillales	f__Lactobacillaceae	g__Lactobacillus	s__Lactobacillus_gasseri	ASV1463	0	0	0	0	0	0	0	36	0	0	0	0	0	0	0	0	0	0	0	0	0	0	36	0.000112689	0.0454545
d__Bacteria	k__unclassified_d__Bacteria	p__Firmicutes	c__Bacilli	o__Lactobacillales	f__Lactobacillaceae	g__Lactobacillus	s__unclassified_g__Lactobacillus	ASV830	0	0	0	0	0	0	0	0	0	0	0	0	0	0	0	0	0	0	0	0	0	37	37	0.00011582	0.0454545
d__Bacteria	k__unclassified_d__Bacteria	p__Firmicutes	c__Clostridia	o__Eubacteriales	f__Oscillospiraceae	g__unclassified_f__Oscillospiraceae	s__unclassified_f__Oscillospiraceae	ASV1126	0	0	0	0	0	0	0	0	0	0	0	0	0	0	0	0	0	0	40	0	8	18	66	0.000206597	0.136364
d__Bacteria	k__unclassified_d__Bacteria	p__Firmicutes	c__Bacilli	o__Lactobacillales	f__Lactobacillaceae	g__Limosilactobacillus	s__Limosilactobacillus_reuteri	ASV1098	0	0	0	0	0	0	0	0	0	31	0	0	19	0	0	0	0	0	0	0	0	0	50	0.000156513	0.0909091
d__Bacteria	k__unclassified_d__Bacteria	p__Firmicutes	c__Clostridia	o__Eubacteriales	f__Oscillospiraceae	g__unclassified_f__Oscillospiraceae	s__unclassified_f__Oscillospiraceae	ASV151	0	0	0	12	0	0	0	0	0	0	7	6	0	10	0	0	0	0	0	0	0	0	35	0.000109559	0.181818
d__Bacteria	k__unclassified_d__Bacteria	p__Actinobacteria	c__Coriobacteriia	o__Coriobacteriales	f__Coriobacteriaceae	g__Parvibacter	s__Parvibacter_caecicola	ASV666	0	0	0	0	0	9	0	6	0	0	0	0	0	0	0	0	0	8	3	6	0	7	39	0.00012208	0.272727
d__Bacteria	k__unclassified_d__Bacteria	p__Firmicutes	c__Clostridia	o__Eubacteriales	f__Lachnospiraceae	g__unclassified_f__Lachnospiraceae	s__unclassified_f__Lachnospiraceae	ASV981	0	0	0	24	0	0	0	19	0	0	0	0	0	0	0	0	0	0	0	0	0	0	43	0.000134601	0.0909091
d__Bacteria	k__unclassified_d__Bacteria	p__Firmicutes	c__unclassified_p__Firmicutes	o__unclassified_p__Firmicutes	f__unclassified_p__Firmicutes	g__unclassified_p__Firmicutes	s__unclassified_p__Firmicutes	ASV1084	0	0	0	0	9	11	0	0	0	0	0	0	0	0	0	0	0	0	0	0	11	0	31	9.70381e-05	0.136364
d__Bacteria	k__unclassified_d__Bacteria	p__Firmicutes	c__Clostridia	o__Eubacteriales	f__Lachnospiraceae	g__unclassified_f__Lachnospiraceae	s__unclassified_f__Lachnospiraceae	ASV1417	0	0	47	0	0	24	0	0	0	0	0	0	0	0	0	0	0	0	0	0	0	0	71	0.000222249	0.0909091
d__Bacteria	k__unclassified_d__Bacteria	p__Firmicutes	c__Clostridia	o__Eubacteriales	f__Eubacteriales_Family_XIII._Incertae_Sedis	g__Ihubacter	s__Ihubacter_massiliensis	ASV494	0	0	11	0	0	26	4	1	0	0	0	7	4	0	5	0	0	0	0	0	0	0	58	0.000181555	0.318182
d__Bacteria	k__unclassified_d__Bacteria	p__Firmicutes	c__Clostridia	o__Eubacteriales	f__Lachnospiraceae	g__unclassified_f__Lachnospiraceae	s__unclassified_f__Lachnospiraceae	ASV1230	0	0	0	0	0	0	0	21	0	0	0	0	7	0	0	0	0	0	0	0	0	0	28	8.76474e-05	0.0909091
d__Bacteria	k__unclassified_d__Bacteria	p__Firmicutes	c__Clostridia	o__Eubacteriales	f__Lachnospiraceae	g__Mediterraneibacter	s__unclassified_g__Mediterraneibacter	ASV727	29	0	0	0	0	0	0	0	0	0	0	0	0	0	0	0	0	0	0	0	0	0	29	9.07776e-05	0.0454545
d__Bacteria	k__unclassified_d__Bacteria	p__Bacteroidota	c__Bacteroidia	o__Bacteroidales	f__Muribaculaceae	g__Duncaniella	s__Duncaniella_freteri	ASV1052	0	0	0	0	0	0	0	0	10	13	18	0	0	0	0	0	0	0	0	0	0	0	41	0.000128341	0.136364
d__Bacteria	k__unclassified_d__Bacteria	p__Firmicutes	c__Clostridia	o__Eubacteriales	f__Oscillospiraceae	g__unclassified_f__Oscillospiraceae	s__unclassified_f__Oscillospiraceae	ASV1630	0	0	0	0	0	0	0	0	0	0	13	0	0	0	0	0	1	0	0	0	21	0	35	0.000109559	0.136364
d__Bacteria	k__unclassified_d__Bacteria	p__Firmicutes	c__Clostridia	o__Eubacteriales	f__Oscillospiraceae	g__unclassified_f__Oscillospiraceae	s__unclassified_f__Oscillospiraceae	ASV669	4	0	0	0	0	24	0	0	0	0	0	0	0	0	0	0	5	0	0	0	0	0	33	0.000103299	0.136364
d__Bacteria	k__unclassified_d__Bacteria	p__Firmicutes	c__Bacilli	o__Lactobacillales	f__Lactobacillaceae	g__Ligilactobacillus	s__unclassified_g__Ligilactobacillus	ASV1818	0	0	0	0	0	0	0	0	0	0	0	0	0	0	0	0	0	0	0	80	0	0	80	0.000250421	0.0454545
d__Bacteria	k__unclassified_d__Bacteria	p__Firmicutes	c__Clostridia	o__Eubacteriales	f__Lachnospiraceae	g__unclassified_f__Lachnospiraceae	s__unclassified_f__Lachnospiraceae	ASV1153	0	0	0	0	0	4	0	0	0	0	10	0	0	0	0	0	0	0	7	0	0	10	31	9.70381e-05	0.181818
d__Bacteria	k__unclassified_d__Bacteria	p__Firmicutes	c__Clostridia	o__Eubacteriales	f__Oscillospiraceae	g__unclassified_f__Oscillospiraceae	s__unclassified_f__Oscillospiraceae	ASV495	5	0	0	0	0	0	0	0	0	0	0	5	0	0	0	0	0	6	0	17	0	3	36	0.000112689	0.227273
d__Bacteria	k__unclassified_d__Bacteria	p__Firmicutes	c__Clostridia	o__Eubacteriales	f__Oscillospiraceae	g__unclassified_f__Oscillospiraceae	s__unclassified_f__Oscillospiraceae	ASV201	0	0	0	0	0	0	7	0	0	0	0	7	0	5	0	0	0	0	0	0	11	0	30	9.39079e-05	0.181818
d__Bacteria	k__unclassified_d__Bacteria	p__Firmicutes	c__Clostridia	o__Eubacteriales	f__Lachnospiraceae	g__unclassified_f__Lachnospiraceae	s__unclassified_f__Lachnospiraceae	ASV974	0	0	0	30	0	25	0	0	0	0	0	0	0	0	0	0	0	0	0	0	0	0	55	0.000172164	0.0909091
d__Bacteria	k__unclassified_d__Bacteria	p__Firmicutes	c__Clostridia	o__Eubacteriales	f__Lachnospiraceae	g__unclassified_f__Lachnospiraceae	s__unclassified_f__Lachnospiraceae	ASV1237	0	0	0	0	0	0	0	28	0	0	0	0	6	0	0	0	0	0	0	0	0	0	34	0.000106429	0.0909091
d__Bacteria	k__unclassified_d__Bacteria	p__Firmicutes	c__Clostridia	o__Eubacteriales	f__Oscillospiraceae	g__Oscillibacter	s__Oscillibacter_valericigenes	ASV517	0	0	18	5	0	8	0	0	1	0	0	6	2	0	0	0	0	0	7	0	0	0	47	0.000147122	0.318182
d__Bacteria	k__unclassified_d__Bacteria	p__Bacteroidota	c__Bacteroidia	o__Bacteroidales	f__Muribaculaceae	g__unclassified_f__Muribaculaceae	s__unclassified_f__Muribaculaceae	ASV455	0	0	0	0	0	0	0	0	9	0	14	12	4	0	0	0	0	0	0	0	0	0	39	0.00012208	0.181818
d__Bacteria	k__unclassified_d__Bacteria	p__Firmicutes	c__Bacilli	o__Lactobacillales	f__Lactobacillaceae	g__Ligilactobacillus	s__Ligilactobacillus_murinus	ASV1502	0	69	0	0	0	0	0	0	0	0	0	0	0	0	0	0	0	0	0	0	0	0	69	0.000215988	0.0454545
d__Bacteria	k__unclassified_d__Bacteria	p__Firmicutes	c__Clostridia	o__Eubacteriales	f__Oscillospiraceae	g__unclassified_f__Oscillospiraceae	s__unclassified_f__Oscillospiraceae	ASV168	0	0	0	0	0	0	2	0	0	0	0	5	0	10	0	0	0	0	0	0	0	0	17	5.32145e-05	0.136364
d__Bacteria	k__unclassified_d__Bacteria	p__Firmicutes	c__Clostridia	o__Eubacteriales	f__Oscillospiraceae	g__unclassified_f__Oscillospiraceae	s__unclassified_f__Oscillospiraceae	ASV989	0	0	0	20	0	0	0	0	0	0	0	0	3	0	0	0	0	0	0	0	0	0	23	7.1996e-05	0.0909091
d__Bacteria	k__unclassified_d__Bacteria	p__Bacteroidota	c__Bacteroidia	o__Bacteroidales	f__Rikenellaceae	g__Alistipes	s__unclassified_g__Alistipes	ASV685	0	0	0	0	0	0	0	0	0	0	0	0	0	0	0	0	0	0	5	0	4	0	9	2.81724e-05	0.0909091
d__Bacteria	k__unclassified_d__Bacteria	p__Firmicutes	c__unclassified_p__Firmicutes	o__unclassified_p__Firmicutes	f__unclassified_p__Firmicutes	g__unclassified_p__Firmicutes	s__unclassified_p__Firmicutes	ASV665	0	0	0	0	0	0	0	10	0	0	0	0	0	0	0	0	0	0	0	0	0	0	10	3.13026e-05	0.0454545
d__Bacteria	k__unclassified_d__Bacteria	p__Firmicutes	c__Clostridia	o__Eubacteriales	f__Lachnospiraceae	g__unclassified_f__Lachnospiraceae	s__unclassified_f__Lachnospiraceae	ASV1416	0	0	43	0	0	28	0	0	0	0	0	0	0	0	0	0	0	0	0	0	0	0	71	0.000222249	0.0909091
d__Bacteria	k__unclassified_d__Bacteria	p__Firmicutes	c__Clostridia	o__Eubacteriales	f__Lachnospiraceae	g__Eisenbergiella	s__unclassified_g__Eisenbergiella	ASV1450	0	10	0	0	0	4	0	0	0	0	0	0	0	0	0	0	0	0	0	0	0	0	14	4.38237e-05	0.0909091
d__Bacteria	k__unclassified_d__Bacteria	p__Firmicutes	c__Clostridia	o__Eubacteriales	f__Christensenellaceae	g__Christensenella	s__Christensenella_timonensis	ASV999	0	0	0	12	0	3	0	18	0	3	0	0	0	0	0	0	0	0	0	0	0	0	36	0.000112689	0.181818
d__Bacteria	k__unclassified_d__Bacteria	p__Firmicutes	c__Clostridia	o__Eubacteriales	f__Eubacteriaceae	g__Eubacterium	s__Eubacterium_xylanophilum	ASV354	0	0	0	0	0	0	0	0	0	0	0	24	15	0	0	0	0	0	0	0	0	0	39	0.00012208	0.0909091
d__Bacteria	k__unclassified_d__Bacteria	p__Firmicutes	c__Clostridia	o__Eubacteriales	f__unclassified_o__Eubacteriales	g__unclassified_o__Eubacteriales	s__unclassified_o__Eubacteriales	ASV726	23	0	0	0	0	0	0	0	0	0	0	0	0	0	0	0	0	0	0	0	0	0	23	7.1996e-05	0.0454545
d__Bacteria	k__unclassified_d__Bacteria	p__Firmicutes	c__Clostridia	o__Eubacteriales	f__Oscillospiraceae	g__unclassified_f__Oscillospiraceae	s__[Eubacterium]_siraeum	ASV1408	0	0	8	0	0	61	0	0	0	0	0	0	0	0	0	0	0	0	0	0	0	0	69	0.000215988	0.0909091
d__Bacteria	k__unclassified_d__Bacteria	p__Firmicutes	c__Clostridia	o__Eubacteriales	f__Lachnospiraceae	g__unclassified_f__Lachnospiraceae	s__unclassified_f__Lachnospiraceae	ASV1665	0	0	70	0	0	0	0	0	0	0	0	0	0	0	0	0	0	0	0	0	0	0	70	0.000219118	0.0454545
d__Bacteria	k__unclassified_d__Bacteria	p__Firmicutes	c__Erysipelotrichia	o__Erysipelotrichales	f__Erysipelotrichaceae	g__Dubosiella	s__Dubosiella_newyorkensis	ASV810	2	0	0	0	0	0	0	0	0	0	0	0	0	0	0	0	0	0	0	0	0	0	2	6.26053e-06	0.0454545
d__Bacteria	k__unclassified_d__Bacteria	p__Firmicutes	c__Clostridia	o__Eubacteriales	f__Lachnospiraceae	g__unclassified_f__Lachnospiraceae	s__unclassified_f__Lachnospiraceae	ASV1226	0	19	0	0	0	0	0	0	0	0	0	0	27	0	0	0	0	0	0	0	0	0	46	0.000143992	0.0909091
d__Bacteria	k__unclassified_d__Bacteria	p__Firmicutes	c__Clostridia	o__Eubacteriales	f__Lachnospiraceae	g__Lacrimispora	s__unclassified_g__Lacrimispora	ASV1475	0	22	0	0	0	0	0	8	0	0	0	0	0	0	0	0	0	0	0	0	0	0	30	9.39079e-05	0.0909091
d__Bacteria	k__unclassified_d__Bacteria	p__Firmicutes	c__Clostridia	o__Eubacteriales	f__Lachnospiraceae	g__Lacrimispora	s__unclassified_g__Lacrimispora	ASV407	0	0	0	0	0	0	0	0	0	0	0	13	15	0	0	0	0	0	0	0	0	0	28	8.76474e-05	0.0909091
d__Bacteria	k__unclassified_d__Bacteria	p__Firmicutes	c__Bacilli	o__Lactobacillales	f__Lactobacillaceae	g__Lactobacillus	s__unclassified_g__Lactobacillus	ASV1131	0	0	0	0	0	0	0	0	0	0	0	0	0	0	0	0	0	32	26	0	0	0	58	0.000181555	0.0909091
d__Bacteria	k__unclassified_d__Bacteria	p__Firmicutes	c__Erysipelotrichia	o__Erysipelotrichales	f__Erysipelotrichaceae	g__Ileibacterium	s__Ileibacterium_valens	ASV968	0	0	0	44	0	0	0	0	0	0	0	0	0	0	0	0	0	0	0	0	0	0	44	0.000137732	0.0454545
d__Bacteria	k__unclassified_d__Bacteria	p__Proteobacteria	c__Gammaproteobacteria	o__Enterobacterales	f__Yersiniaceae	g__Serratia	s__Serratia_marcescens	ASV834	0	0	0	0	0	0	0	0	0	0	0	0	0	0	0	0	0	0	0	48	0	0	48	0.000150253	0.0454545
d__Bacteria	k__unclassified_d__Bacteria	p__Bacteroidota	c__Bacteroidia	o__Bacteroidales	f__Rikenellaceae	g__Alistipes	s__unclassified_g__Alistipes	ASV190	5	0	0	0	5	0	0	0	0	0	0	3	0	10	8	0	0	0	6	0	0	0	37	0.00011582	0.272727
d__Bacteria	k__unclassified_d__Bacteria	p__Firmicutes	c__Bacilli	o__Lactobacillales	f__Lactobacillaceae	g__Lactobacillus	s__Lactobacillus_johnsonii	ASV1503	0	58	0	0	0	0	0	0	0	0	0	0	0	0	0	0	0	0	0	0	0	0	58	0.000181555	0.0454545
d__Bacteria	k__unclassified_d__Bacteria	p__Firmicutes	c__Clostridia	o__Eubacteriales	f__Lachnospiraceae	g__unclassified_f__Lachnospiraceae	s__unclassified_f__Lachnospiraceae	ASV299	14	0	0	0	6	0	0	0	0	0	0	2	0	3	0	0	0	0	0	5	0	0	30	9.39079e-05	0.227273
d__Bacteria	k__unclassified_d__Bacteria	p__Firmicutes	c__Bacilli	o__Lactobacillales	f__Lactobacillaceae	g__Lactobacillus	s__unclassified_g__Lactobacillus	ASV1223	0	0	0	0	0	0	0	0	0	0	0	0	47	0	0	0	0	0	0	0	0	0	47	0.000147122	0.0454545
d__Bacteria	k__unclassified_d__Bacteria	p__Firmicutes	c__Clostridia	o__Eubacteriales	f__Lachnospiraceae	g__unclassified_f__Lachnospiraceae	s__unclassified_f__Lachnospiraceae	ASV1410	0	0	0	0	0	41	0	0	0	0	0	0	0	0	0	0	0	0	0	14	0	0	55	0.000172164	0.0909091
d__Bacteria	k__unclassified_d__Bacteria	p__Firmicutes	c__Bacilli	o__Lactobacillales	f__Lactobacillaceae	g__Ligilactobacillus	s__Ligilactobacillus_murinus	ASV1664	0	0	71	0	0	0	0	0	0	0	0	0	0	0	0	0	0	0	0	0	0	0	71	0.000222249	0.0454545
d__Bacteria	k__unclassified_d__Bacteria	p__Firmicutes	c__Clostridia	o__Eubacteriales	f__Oscillospiraceae	g__unclassified_f__Oscillospiraceae	s__unclassified_f__Oscillospiraceae	ASV1054	0	0	0	0	0	0	0	0	7	17	0	0	0	0	5	0	0	0	0	0	0	0	29	9.07776e-05	0.136364
d__Bacteria	k__unclassified_d__Bacteria	p__Firmicutes	c__Clostridia	o__Eubacteriales	f__Lachnospiraceae	g__unclassified_f__Lachnospiraceae	s__unclassified_f__Lachnospiraceae	ASV1432	0	0	8	0	0	14	0	0	0	0	0	0	0	0	0	0	0	0	0	0	0	0	22	6.88658e-05	0.0909091
d__Bacteria	k__unclassified_d__Bacteria	p__Firmicutes	c__Bacilli	o__Lactobacillales	f__Lactobacillaceae	g__Lactobacillus	s__unclassified_g__Lactobacillus	ASV2117	0	0	0	0	0	0	0	0	0	0	0	0	0	0	0	0	0	65	0	0	0	0	65	0.000203467	0.0454545
d__Bacteria	k__unclassified_d__Bacteria	p__Firmicutes	c__Clostridia	o__Eubacteriales	f__Oscillospiraceae	g__unclassified_f__Oscillospiraceae	s__unclassified_f__Oscillospiraceae	ASV1073	0	0	0	0	19	0	0	0	0	0	4	0	0	0	0	0	0	0	0	0	0	0	23	7.1996e-05	0.0909091
d__Bacteria	k__unclassified_d__Bacteria	p__Firmicutes	c__Clostridia	o__Eubacteriales	f__Lachnospiraceae	g__unclassified_f__Lachnospiraceae	s__unclassified_f__Lachnospiraceae	ASV451	0	0	0	0	0	22	0	0	0	0	0	15	0	0	0	0	0	0	0	0	0	0	37	0.00011582	0.0909091
d__Bacteria	k__unclassified_d__Bacteria	p__Firmicutes	c__Bacilli	o__Lactobacillales	f__Lactobacillaceae	g__Ligilactobacillus	s__Ligilactobacillus_murinus	ASV2116	0	0	0	0	0	0	0	0	0	0	0	0	0	0	0	0	0	68	0	0	0	0	68	0.000212858	0.0454545
d__Bacteria	k__unclassified_d__Bacteria	p__Firmicutes	c__Clostridia	o__Eubacteriales	f__Oscillospiraceae	g__unclassified_f__Oscillospiraceae	s__unclassified_f__Oscillospiraceae	ASV932	0	0	0	0	0	0	7	0	0	0	23	0	0	0	9	0	0	0	0	0	0	0	39	0.00012208	0.136364
d__Bacteria	k__unclassified_d__Bacteria	p__Firmicutes	c__Bacilli	o__Lactobacillales	f__Lactobacillaceae	g__Limosilactobacillus	s__Limosilactobacillus_reuteri	ASV1101	0	0	0	0	0	0	0	0	0	17	0	0	0	0	0	0	0	0	0	0	0	0	17	5.32145e-05	0.0454545
d__Bacteria	k__unclassified_d__Bacteria	p__Firmicutes	c__Bacilli	o__Lactobacillales	f__Lactobacillaceae	g__Lactobacillus	s__unclassified_g__Lactobacillus	ASV1504	0	59	0	0	0	0	0	0	0	0	0	0	0	0	0	0	0	0	0	0	0	0	59	0.000184686	0.0454545
d__Bacteria	k__unclassified_d__Bacteria	p__Firmicutes	c__Bacilli	o__Lactobacillales	f__Lactobacillaceae	g__Lactobacillus	s__unclassified_g__Lactobacillus	ASV1505	0	51	0	0	0	0	0	0	0	0	0	0	0	0	0	0	0	0	0	0	0	0	51	0.000159643	0.0454545
d__Bacteria	k__unclassified_d__Bacteria	p__Firmicutes	c__Bacilli	o__Lactobacillales	f__Lactobacillaceae	g__Lactobacillus	s__unclassified_g__Lactobacillus	ASV1057	0	0	0	0	0	0	0	0	6	0	0	0	10	0	0	0	17	0	0	0	0	0	33	0.000103299	0.136364
d__Bacteria	k__unclassified_d__Bacteria	p__Firmicutes	c__Clostridia	o__Eubacteriales	f__unclassified_o__Eubacteriales	g__unclassified_o__Eubacteriales	s__unclassified_o__Eubacteriales	ASV446	0	0	0	0	0	0	0	0	0	0	0	12	7	0	0	0	0	0	0	0	0	0	19	5.9475e-05	0.0909091
d__Bacteria	k__unclassified_d__Bacteria	p__Firmicutes	c__Clostridia	o__Eubacteriales	f__Oscillospiraceae	g__unclassified_f__Oscillospiraceae	s__unclassified_f__Oscillospiraceae	ASV678	0	0	0	0	27	14	0	11	0	0	0	0	0	0	0	0	0	0	0	0	0	0	52	0.000162774	0.136364
d__Bacteria	k__unclassified_d__Bacteria	p__Firmicutes	c__Bacilli	o__Lactobacillales	f__Lactobacillaceae	g__Lactobacillus	s__unclassified_g__Lactobacillus	ASV905	0	0	0	0	0	0	25	0	0	0	0	0	0	0	0	0	16	0	0	0	0	0	41	0.000128341	0.0909091
d__Bacteria	k__unclassified_d__Bacteria	p__Proteobacteria	c__Betaproteobacteria	o__Burkholderiales	f__Sutterellaceae	g__Parasutterella	s__Parasutterella_excrementihominis	ASV1049	0	0	0	0	0	0	0	0	15	0	0	0	0	0	0	13	0	0	0	0	0	0	28	8.76474e-05	0.0909091
d__Bacteria	k__unclassified_d__Bacteria	p__Bacteroidota	c__Bacteroidia	o__Bacteroidales	f__Muribaculaceae	g__unclassified_f__Muribaculaceae	s__unclassified_f__Muribaculaceae	ASV729	29	0	0	0	0	0	0	0	0	0	0	0	0	0	0	0	0	0	0	0	0	0	29	9.07776e-05	0.0454545
d__Bacteria	k__unclassified_d__Bacteria	p__Firmicutes	c__Clostridia	o__Eubacteriales	f__Lachnospiraceae	g__Eisenbergiella	s__unclassified_g__Eisenbergiella	ASV1901	0	0	0	0	0	0	0	0	0	0	0	0	0	0	0	0	0	7	0	0	0	0	7	2.19118e-05	0.0454545
d__Bacteria	k__unclassified_d__Bacteria	p__Firmicutes	c__Bacilli	o__Lactobacillales	f__Lactobacillaceae	g__Lactobacillus	s__Lactobacillus_johnsonii	ASV2007	0	0	0	0	0	0	0	0	0	0	0	0	0	0	0	0	0	0	0	0	55	0	55	0.000172164	0.0454545
d__Bacteria	k__unclassified_d__Bacteria	p__Firmicutes	c__Bacilli	o__Lactobacillales	f__Lactobacillaceae	g__Ligilactobacillus	s__Ligilactobacillus_murinus	ASV1072	0	29	0	0	26	0	0	0	0	0	0	0	0	0	0	0	0	0	0	0	0	0	55	0.000172164	0.0909091
d__Bacteria	k__unclassified_d__Bacteria	p__Firmicutes	c__Clostridia	o__Eubacteriales	f__Oscillospiraceae	g__Anaerotruncus	s__unclassified_g__Anaerotruncus	ASV1666	0	0	59	0	0	0	0	0	0	0	0	0	0	0	0	0	0	0	0	0	0	0	59	0.000184686	0.0454545
d__Bacteria	k__unclassified_d__Bacteria	p__Firmicutes	c__Clostridia	o__Eubacteriales	f__Oscillospiraceae	g__unclassified_f__Oscillospiraceae	s__unclassified_f__Oscillospiraceae	ASV947	0	0	0	0	0	0	4	0	0	0	0	0	0	0	0	0	0	15	0	0	0	0	19	5.9475e-05	0.0909091
d__Bacteria	k__unclassified_d__Bacteria	p__Firmicutes	c__Clostridia	o__Eubacteriales	f__Oscillospiraceae	g__unclassified_f__Oscillospiraceae	s__unclassified_f__Oscillospiraceae	ASV860	0	0	0	0	0	24	0	0	0	0	9	0	0	0	0	0	0	0	0	0	0	0	33	0.000103299	0.0909091
d__Bacteria	k__unclassified_d__Bacteria	p__Firmicutes	c__Clostridia	o__Eubacteriales	f__Oscillospiraceae	g__unclassified_f__Oscillospiraceae	s__unclassified_f__Oscillospiraceae	ASV386	0	0	0	0	0	0	0	0	0	0	0	17	18	0	0	0	0	0	0	0	0	0	35	0.000109559	0.0909091
d__Bacteria	k__unclassified_d__Bacteria	p__Firmicutes	c__Clostridia	o__Eubacteriales	f__Lachnospiraceae	g__Roseburia	s__Roseburia_hominis	ASV1560	0	0	0	0	0	0	0	0	0	0	0	0	0	0	0	0	0	0	0	0	0	43	43	0.000134601	0.0454545
d__Bacteria	k__unclassified_d__Bacteria	p__Firmicutes	c__Clostridia	o__Eubacteriales	f__Oscillospiraceae	g__unclassified_f__Oscillospiraceae	s__unclassified_f__Oscillospiraceae	ASV528	17	0	0	0	0	9	0	0	0	0	1	5	0	0	0	0	0	0	0	0	0	0	32	0.000100168	0.181818
d__Bacteria	k__unclassified_d__Bacteria	p__Verrucomicrobia	c__Verrucomicrobiae	o__Verrucomicrobiales	f__Akkermansiaceae	g__Akkermansia	s__Akkermansia_muciniphila	ASV890	0	0	0	0	0	0	29	0	0	0	0	0	0	0	0	0	0	0	0	0	0	0	29	9.07776e-05	0.0454545
d__Bacteria	k__unclassified_d__Bacteria	p__Firmicutes	c__Bacilli	o__Lactobacillales	f__Lactobacillaceae	g__Lactobacillus	s__Lactobacillus_johnsonii	ASV1507	0	50	0	0	0	0	0	0	0	0	0	0	0	0	0	0	0	0	0	0	0	0	50	0.000156513	0.0454545
d__Bacteria	k__unclassified_d__Bacteria	p__Firmicutes	c__Clostridia	o__Eubacteriales	f__Oscillospiraceae	g__Anaerotruncus	s__unclassified_g__Anaerotruncus	ASV1136	0	0	0	0	0	0	0	0	0	0	0	0	0	0	0	0	0	0	17	0	0	0	17	5.32145e-05	0.0454545
d__Bacteria	k__unclassified_d__Bacteria	p__Firmicutes	c__Clostridia	o__Eubacteriales	f__Oscillospiraceae	g__unclassified_f__Oscillospiraceae	s__unclassified_f__Oscillospiraceae	ASV761	4	5	0	6	0	0	6	0	0	0	0	0	10	0	0	0	0	0	0	0	0	0	31	9.70381e-05	0.227273
d__Bacteria	k__unclassified_d__Bacteria	p__Firmicutes	c__Clostridia	o__Eubacteriales	f__unclassified_o__Eubacteriales	g__unclassified_o__Eubacteriales	s__unclassified_o__Eubacteriales	ASV1323	0	0	0	0	0	0	0	0	0	0	10	0	0	0	2	0	17	0	0	0	0	0	29	9.07776e-05	0.136364
d__Bacteria	k__unclassified_d__Bacteria	p__Actinobacteria	c__Coriobacteriia	o__Eggerthellales	f__Eggerthellaceae	g__unclassified_f__Eggerthellaceae	s__unclassified_f__Eggerthellaceae	ASV514	0	0	0	0	0	0	0	0	0	0	6	6	7	0	0	0	0	0	3	0	0	0	22	6.88658e-05	0.181818
d__Bacteria	k__unclassified_d__Bacteria	p__Firmicutes	c__Clostridia	o__Eubacteriales	f__Lachnospiraceae	g__unclassified_f__Lachnospiraceae	s__unclassified_f__Lachnospiraceae	ASV995	0	0	0	15	0	0	0	0	0	0	0	0	0	0	0	0	0	0	0	0	0	0	15	4.69539e-05	0.0454545
d__Bacteria	k__unclassified_d__Bacteria	p__Firmicutes	c__Clostridia	o__Eubacteriales	f__unclassified_o__Eubacteriales	g__unclassified_o__Eubacteriales	s__unclassified_o__Eubacteriales	ASV742	15	0	0	0	0	0	0	0	0	0	0	0	0	0	0	0	0	0	0	0	0	0	15	4.69539e-05	0.0454545
d__Bacteria	k__unclassified_d__Bacteria	p__unclassified_d__Bacteria	c__unclassified_d__Bacteria	o__unclassified_d__Bacteria	f__unclassified_d__Bacteria	g__unclassified_d__Bacteria	s__unclassified_d__Bacteria	ASV286	4	0	0	4	0	0	0	14	0	0	8	0	0	4	0	0	0	0	0	0	1	0	35	0.000109559	0.272727
d__Bacteria	k__unclassified_d__Bacteria	p__Bacteroidota	c__Bacteroidia	o__Bacteroidales	f__Rikenellaceae	g__Alistipes	s__Alistipes_indistinctus	ASV691	0	0	0	5	0	0	2	0	0	4	2	0	0	0	0	0	0	0	4	0	4	0	21	6.57355e-05	0.272727
d__Bacteria	k__unclassified_d__Bacteria	p__Firmicutes	c__Bacilli	o__Lactobacillales	f__Streptococcaceae	g__Streptococcus	s__Streptococcus_acidominimus	ASV951	0	43	0	0	0	0	2	0	0	0	0	0	0	0	0	0	0	0	0	0	0	0	45	0.000140862	0.0909091
d__Bacteria	k__unclassified_d__Bacteria	p__Firmicutes	c__Clostridia	o__Eubacteriales	f__Oscillospiraceae	g__Flavonifractor	s__Flavonifractor_plautii	ASV758	14	0	0	0	0	0	0	0	0	0	0	0	0	0	0	0	0	6	0	0	0	9	29	9.07776e-05	0.136364
d__Bacteria	k__unclassified_d__Bacteria	p__Firmicutes	c__Clostridia	o__Eubacteriales	f__Oscillospiraceae	g__unclassified_f__Oscillospiraceae	s__unclassified_f__Oscillospiraceae	ASV198	0	0	0	0	0	0	0	0	0	5	0	6	0	5	0	0	0	0	0	0	0	0	16	5.00842e-05	0.136364
d__Bacteria	k__unclassified_d__Bacteria	p__Firmicutes	c__Bacilli	o__Lactobacillales	f__Lactobacillaceae	g__Ligilactobacillus	s__Ligilactobacillus_murinus	ASV922	0	30	0	0	0	0	17	0	0	0	0	0	0	0	0	0	0	0	0	0	0	0	47	0.000147122	0.0909091
d__Bacteria	k__unclassified_d__Bacteria	p__Firmicutes	c__Clostridia	o__Eubacteriales	f__Oscillospiraceae	g__unclassified_f__Oscillospiraceae	s__unclassified_f__Oscillospiraceae	ASV647	0	0	0	0	0	0	1	0	0	8	18	0	0	0	0	0	0	0	0	0	0	0	27	8.45171e-05	0.136364
d__Bacteria	k__unclassified_d__Bacteria	p__Firmicutes	c__Clostridia	o__Eubacteriales	f__Lachnospiraceae	g__Lacrimispora	s__unclassified_g__Lacrimispora	ASV1466	0	0	10	0	0	0	0	19	0	0	0	0	0	0	0	0	0	0	0	0	0	0	29	9.07776e-05	0.0909091
d__Bacteria	k__unclassified_d__Bacteria	p__Firmicutes	c__Clostridia	o__Eubacteriales	f__Oscillospiraceae	g__unclassified_f__Oscillospiraceae	s__unclassified_f__Oscillospiraceae	ASV736	20	0	0	0	0	0	0	9	0	0	0	0	0	0	0	0	0	0	0	0	0	0	29	9.07776e-05	0.0909091
d__Bacteria	k__unclassified_d__Bacteria	p__Firmicutes	c__Clostridia	o__Eubacteriales	f__Lachnospiraceae	g__unclassified_f__Lachnospiraceae	s__unclassified_f__Lachnospiraceae	ASV1667	0	0	59	0	0	0	0	0	0	0	0	0	0	0	0	0	0	0	0	0	0	0	59	0.000184686	0.0454545
d__Bacteria	k__unclassified_d__Bacteria	p__Firmicutes	c__Clostridia	o__Eubacteriales	f__Oscillospiraceae	g__unclassified_f__Oscillospiraceae	s__unclassified_f__Oscillospiraceae	ASV217	0	0	0	0	0	0	0	0	0	0	0	0	27	8	0	0	0	0	0	0	0	0	35	0.000109559	0.0909091
d__Bacteria	k__unclassified_d__Bacteria	p__Firmicutes	c__Erysipelotrichia	o__Erysipelotrichales	f__Erysipelotrichaceae	g__Dubosiella	s__Dubosiella_newyorkensis	ASV1508	0	46	0	0	0	0	0	0	0	0	0	0	0	0	0	0	0	0	0	0	0	0	46	0.000143992	0.0454545
d__Bacteria	k__unclassified_d__Bacteria	p__Firmicutes	c__Clostridia	o__Eubacteriales	f__Oscillospiraceae	g__Flavonifractor	s__Flavonifractor_plautii	ASV638	0	0	0	0	0	0	0	0	0	0	8	0	18	0	0	0	0	0	0	0	0	0	26	8.13868e-05	0.0909091
d__Bacteria	k__unclassified_d__Bacteria	p__Firmicutes	c__Clostridia	o__Eubacteriales	f__Oscillospiraceae	g__unclassified_f__Oscillospiraceae	s__unclassified_f__Oscillospiraceae	ASV501	0	0	0	0	0	16	0	8	0	0	10	8	0	0	0	0	0	0	0	0	0	0	42	0.000131471	0.181818
d__Bacteria	k__unclassified_d__Bacteria	p__Firmicutes	c__Clostridia	o__Eubacteriales	f__Oscillospiraceae	g__Neglectibacter	s__Neglectibacter_timonensis	ASV863	0	0	0	0	0	16	0	0	4	4	0	0	4	0	0	0	0	0	0	0	0	0	28	8.76474e-05	0.181818
d__Bacteria	k__unclassified_d__Bacteria	p__Proteobacteria	c__Gammaproteobacteria	o__Enterobacterales	f__Yersiniaceae	g__Serratia	s__Serratia_marcescens	ASV2118	0	0	0	0	0	0	0	0	0	0	0	0	0	0	0	0	0	53	0	0	0	0	53	0.000165904	0.0454545
d__Bacteria	k__unclassified_d__Bacteria	p__Firmicutes	c__Clostridia	o__Eubacteriales	f__unclassified_o__Eubacteriales	g__unclassified_o__Eubacteriales	s__unclassified_o__Eubacteriales	ASV998	0	0	19	9	0	0	0	0	0	0	0	0	0	0	12	0	0	0	0	0	0	0	40	0.000125211	0.136364
d__Bacteria	k__unclassified_d__Bacteria	p__Firmicutes	c__Bacilli	o__Lactobacillales	f__Lactobacillaceae	g__unclassified_f__Lactobacillaceae	s__unclassified_f__Lactobacillaceae	ASV1096	0	0	0	0	0	0	0	0	0	37	0	0	0	0	0	0	0	0	0	0	0	0	37	0.00011582	0.0454545
d__Bacteria	k__unclassified_d__Bacteria	p__Firmicutes	c__Clostridia	o__Eubacteriales	f__Oscillospiraceae	g__unclassified_f__Oscillospiraceae	s__unclassified_f__Oscillospiraceae	ASV835	0	0	0	0	9	0	0	0	0	0	0	0	0	0	0	0	0	0	0	0	0	0	9	2.81724e-05	0.0454545
d__Bacteria	k__unclassified_d__Bacteria	p__Firmicutes	c__Clostridia	o__Eubacteriales	f__Lachnospiraceae	g__Eisenbergiella	s__unclassified_g__Eisenbergiella	ASV827	0	0	0	0	0	0	0	0	3	3	0	0	0	0	0	0	0	0	0	0	3	0	9	2.81724e-05	0.136364
d__Bacteria	k__unclassified_d__Bacteria	p__Candidatus_Melainabacteria	c__unclassified_p__Candidatus_Melainabacteria	o__Vampirovibrionales	f__unclassified_o__Vampirovibrionales	g__Vampirovibrio	s__Vampirovibrio_chlorellavorus	ASV734	14	5	0	0	5	0	0	0	0	0	0	0	0	0	0	0	0	0	0	0	0	0	24	7.51263e-05	0.136364
d__Bacteria	k__unclassified_d__Bacteria	p__Firmicutes	c__Clostridia	o__Eubacteriales	f__Oscillospiraceae	g__unclassified_f__Oscillospiraceae	s__unclassified_f__Oscillospiraceae	ASV1276	0	0	0	0	0	0	0	0	0	0	0	0	0	0	33	0	0	0	0	0	0	0	33	0.000103299	0.0454545
d__Bacteria	k__unclassified_d__Bacteria	p__Firmicutes	c__Erysipelotrichia	o__Erysipelotrichales	f__Erysipelotrichaceae	g__Faecalibaculum	s__Faecalibaculum_rodentium	ASV776	11	0	0	0	0	0	0	0	0	0	0	0	0	0	0	22	0	0	0	0	0	0	33	0.000103299	0.0909091
d__Bacteria	k__unclassified_d__Bacteria	p__Bacteroidota	c__Bacteroidia	o__Bacteroidales	f__Muribaculaceae	g__Duncaniella	s__Duncaniella_freteri	ASV1051	0	0	0	0	0	0	0	0	11	0	0	0	0	0	0	16	0	0	0	0	0	0	27	8.45171e-05	0.0909091
d__Bacteria	k__unclassified_d__Bacteria	p__Bacteroidota	c__Bacteroidia	o__Bacteroidales	f__Muribaculaceae	g__Muribaculum	s__Muribaculum_intestinale	ASV1095	0	0	0	0	0	0	0	0	0	37	0	0	0	0	0	0	0	0	0	0	0	0	37	0.00011582	0.0454545
d__Bacteria	k__unclassified_d__Bacteria	p__Firmicutes	c__Clostridia	o__Eubacteriales	f__unclassified_o__Eubacteriales	g__unclassified_o__Eubacteriales	s__unclassified_o__Eubacteriales	ASV1225	0	0	0	0	0	0	0	0	0	0	0	0	31	0	0	0	0	0	0	0	0	0	31	9.70381e-05	0.0454545
d__Bacteria	k__unclassified_d__Bacteria	p__Firmicutes	c__Clostridia	o__Eubacteriales	f__Peptostreptococcaceae	g__Romboutsia	s__Romboutsia_ilealis	ASV1509	0	49	0	0	0	0	0	0	0	0	0	0	0	0	0	0	0	0	0	0	0	0	49	0.000153383	0.0454545
d__Bacteria	k__unclassified_d__Bacteria	p__Bacteroidota	c__Bacteroidia	o__Bacteroidales	f__Muribaculaceae	g__Duncaniella	s__Duncaniella_freteri	ASV907	0	0	0	0	0	0	19	0	0	0	13	0	0	0	0	0	0	0	0	0	0	0	32	0.000100168	0.0909091
d__Bacteria	k__unclassified_d__Bacteria	p__Firmicutes	c__Clostridia	o__Eubacteriales	f__Clostridiaceae	g__Clostridium	s__unclassified_g__Clostridium	ASV924	0	0	0	0	0	20	16	0	0	0	0	0	0	0	0	0	0	0	0	0	0	0	36	0.000112689	0.0909091
d__Bacteria	k__unclassified_d__Bacteria	p__Firmicutes	c__Clostridia	o__Eubacteriales	f__Oscillospiraceae	g__Lawsonibacter	s__Lawsonibacter_asaccharolyticus	ASV233	3	0	0	0	0	0	0	0	0	0	0	0	0	3	11	0	0	0	0	0	0	0	17	5.32145e-05	0.136364
d__Bacteria	k__unclassified_d__Bacteria	p__Bacteroidota	c__Bacteroidia	o__Bacteroidales	f__Muribaculaceae	g__Duncaniella	s__Duncaniella_freteri	ASV194	0	0	0	0	0	0	0	0	0	0	0	0	0	6	0	0	2	0	0	4	0	0	12	3.75632e-05	0.136364
d__Bacteria	k__unclassified_d__Bacteria	p__Firmicutes	c__Clostridia	o__Eubacteriales	f__Lachnospiraceae	g__Lacrimispora	s__unclassified_g__Lacrimispora	ASV854	0	0	0	28	0	0	0	0	0	0	0	0	0	0	0	0	0	0	0	0	0	11	39	0.00012208	0.0909091
d__Bacteria	k__unclassified_d__Bacteria	p__Firmicutes	c__Clostridia	o__Eubacteriales	f__Lachnospiraceae	g__Eisenbergiella	s__unclassified_g__Eisenbergiella	ASV557	2	0	0	5	0	0	0	1	0	0	0	1	0	0	0	0	0	0	2	0	0	0	11	3.44329e-05	0.227273
d__Bacteria	k__unclassified_d__Bacteria	p__Bacteroidota	c__Bacteroidia	o__Bacteroidales	f__Muribaculaceae	g__unclassified_f__Muribaculaceae	s__unclassified_f__Muribaculaceae	ASV866	0	0	0	0	0	0	0	0	4	0	0	0	0	0	0	7	0	8	0	7	0	0	26	8.13868e-05	0.181818
d__Bacteria	k__unclassified_d__Bacteria	p__Firmicutes	c__Clostridia	o__Eubacteriales	f__Lachnospiraceae	g__Enterocloster	s__unclassified_g__Enterocloster	ASV672	0	0	0	0	0	0	0	0	0	0	0	0	0	0	0	0	0	0	0	20	0	0	20	6.26053e-05	0.0454545
d__Bacteria	k__unclassified_d__Bacteria	p__Firmicutes	c__Clostridia	o__Eubacteriales	f__Oscillospiraceae	g__unclassified_f__Oscillospiraceae	s__unclassified_f__Oscillospiraceae	ASV468	0	0	0	0	0	0	5	0	0	0	0	7	8	0	11	0	0	0	0	0	0	0	31	9.70381e-05	0.181818
d__Bacteria	k__unclassified_d__Bacteria	p__Firmicutes	c__Erysipelotrichia	o__Erysipelotrichales	f__Erysipelotrichaceae	g__Faecalibaculum	s__Faecalibaculum_rodentium	ASV895	0	0	0	0	0	0	29	0	0	0	0	0	0	0	0	0	0	0	0	0	0	0	29	9.07776e-05	0.0454545
d__Bacteria	k__unclassified_d__Bacteria	p__Firmicutes	c__Bacilli	o__Lactobacillales	f__Lactobacillaceae	g__Limosilactobacillus	s__Limosilactobacillus_reuteri	ASV1277	0	0	0	0	0	0	0	0	0	0	0	0	0	0	34	0	0	0	0	0	0	0	34	0.000106429	0.0454545
d__Bacteria	k__unclassified_d__Bacteria	p__Firmicutes	c__Clostridia	o__Eubacteriales	f__Lachnospiraceae	g__Roseburia	s__Roseburia_hominis	ASV634	0	0	0	0	0	0	0	0	0	0	0	0	0	0	0	0	0	0	0	20	3	0	23	7.1996e-05	0.0909091
d__Bacteria	k__unclassified_d__Bacteria	p__Firmicutes	c__Clostridia	o__Eubacteriales	f__Lachnospiraceae	g__unclassified_f__Lachnospiraceae	s__unclassified_f__Lachnospiraceae	ASV829	0	0	0	0	0	0	0	3	0	4	0	0	0	0	0	0	0	0	0	0	0	0	7	2.19118e-05	0.0909091
d__Bacteria	k__unclassified_d__Bacteria	p__Firmicutes	c__Bacilli	o__Lactobacillales	f__Lactobacillaceae	g__Lactobacillus	s__Lactobacillus_johnsonii	ASV2119	0	0	0	0	0	0	0	0	0	0	0	0	0	0	0	0	0	54	0	0	0	0	54	0.000169034	0.0454545
d__Bacteria	k__unclassified_d__Bacteria	p__Firmicutes	c__Erysipelotrichia	o__Erysipelotrichales	f__Erysipelotrichaceae	g__Faecalibaculum	s__Faecalibaculum_rodentium	ASV1047	0	0	0	0	0	0	0	0	15	0	0	0	0	0	6	0	0	0	0	0	0	0	21	6.57355e-05	0.0909091
d__Bacteria	k__unclassified_d__Bacteria	p__Firmicutes	c__Clostridia	o__Eubacteriales	f__Oscillospiraceae	g__unclassified_f__Oscillospiraceae	s__unclassified_f__Oscillospiraceae	ASV1224	0	0	0	0	0	0	0	0	0	0	0	0	26	0	0	0	0	0	0	0	0	0	26	8.13868e-05	0.0454545
d__Bacteria	k__unclassified_d__Bacteria	p__Firmicutes	c__Clostridia	o__Eubacteriales	f__Lachnospiraceae	g__unclassified_f__Lachnospiraceae	s__unclassified_f__Lachnospiraceae	ASV398	0	0	0	0	0	25	1	0	0	0	0	21	0	0	0	0	0	0	0	0	0	0	47	0.000147122	0.136364
d__Bacteria	k__unclassified_d__Bacteria	p__Firmicutes	c__Erysipelotrichia	o__Erysipelotrichales	f__Erysipelotrichaceae	g__Dubosiella	s__Dubosiella_newyorkensis	ASV1069	0	0	0	0	58	0	0	0	0	0	0	0	0	0	0	0	0	0	0	0	0	0	58	0.000181555	0.0454545
d__Bacteria	k__unclassified_d__Bacteria	p__Firmicutes	c__Clostridia	o__Eubacteriales	f__Lachnospiraceae	g__unclassified_f__Lachnospiraceae	s__unclassified_f__Lachnospiraceae	ASV1433	0	0	0	0	0	12	0	16	0	0	0	0	0	0	0	0	0	0	0	0	0	0	28	8.76474e-05	0.0909091
d__Bacteria	k__unclassified_d__Bacteria	p__Bacteroidota	c__Bacteroidia	o__Bacteroidales	f__Muribaculaceae	g__Muribaculum	s__Muribaculum_intestinale	ASV2125	0	0	0	0	0	0	0	0	0	0	0	0	0	0	0	0	0	14	0	0	0	0	14	4.38237e-05	0.0454545
d__Bacteria	k__unclassified_d__Bacteria	p__Actinobacteria	c__Coriobacteriia	o__Eggerthellales	f__Eggerthellaceae	g__unclassified_f__Eggerthellaceae	s__unclassified_f__Eggerthellaceae	ASV853	0	0	0	0	0	0	0	0	0	0	0	0	0	0	7	0	0	0	0	6	0	0	13	4.06934e-05	0.0909091
d__Bacteria	k__unclassified_d__Bacteria	p__Firmicutes	c__Bacilli	o__Lactobacillales	f__Lactobacillaceae	g__Lactobacillus	s__unclassified_g__Lactobacillus	ASV972	0	0	0	36	0	0	0	0	0	0	0	0	0	0	0	0	0	0	0	0	0	0	36	0.000112689	0.0454545
d__Bacteria	k__unclassified_d__Bacteria	p__Firmicutes	c__Clostridia	o__Eubacteriales	f__Eubacteriaceae	g__Eubacterium	s__Eubacterium_coprostanoligenes	ASV1465	0	0	0	0	0	0	0	31	0	0	0	0	0	0	0	0	0	0	0	4	0	0	35	0.000109559	0.0909091
d__Bacteria	k__unclassified_d__Bacteria	p__Firmicutes	c__Bacilli	o__Lactobacillales	f__Lactobacillaceae	g__Ligilactobacillus	s__Ligilactobacillus_murinus	ASV1559	0	0	0	0	0	0	0	0	0	0	0	0	0	0	0	0	0	0	0	0	0	46	46	0.000143992	0.0454545
d__Bacteria	k__unclassified_d__Bacteria	p__Firmicutes	c__Clostridia	o__Eubacteriales	f__Lachnospiraceae	g__unclassified_f__Lachnospiraceae	s__unclassified_f__Lachnospiraceae	ASV400	0	12	0	0	0	0	0	0	0	0	0	14	0	0	0	0	0	0	0	0	0	13	39	0.00012208	0.136364
d__Bacteria	k__unclassified_d__Bacteria	p__Bacteroidota	c__Bacteroidia	o__Bacteroidales	f__Muribaculaceae	g__Duncaniella	s__Duncaniella_freteri	ASV646	0	0	0	0	0	0	17	0	0	0	0	0	0	0	0	0	0	0	0	0	0	0	17	5.32145e-05	0.0454545
d__Bacteria	k__unclassified_d__Bacteria	p__Firmicutes	c__Bacilli	o__Lactobacillales	f__Enterococcaceae	g__Enterococcus	s__Enterococcus_hirae	ASV128	0	0	0	0	0	0	0	0	0	0	0	9	0	14	0	0	0	0	0	0	0	0	23	7.1996e-05	0.0909091
d__Bacteria	k__unclassified_d__Bacteria	p__Bacteroidota	c__Bacteroidia	o__Bacteroidales	f__Muribaculaceae	g__Duncaniella	s__Duncaniella_freteri	ASV123	0	0	0	0	0	0	0	0	0	0	0	0	0	16	0	0	0	0	0	0	0	0	16	5.00842e-05	0.0454545
d__Bacteria	k__unclassified_d__Bacteria	p__Firmicutes	c__Bacilli	o__Lactobacillales	f__Lactobacillaceae	g__Lactobacillus	s__Lactobacillus_johnsonii	ASV1988	0	0	0	0	0	0	0	0	0	0	18	0	0	0	0	0	0	0	0	0	17	0	35	0.000109559	0.0909091
d__Bacteria	k__unclassified_d__Bacteria	p__Firmicutes	c__Clostridia	o__Eubacteriales	f__Oscillospiraceae	g__unclassified_f__Oscillospiraceae	s__unclassified_f__Oscillospiraceae	ASV677	0	0	20	0	0	10	0	0	0	0	0	0	0	0	0	0	0	0	3	0	0	0	33	0.000103299	0.136364
d__Bacteria	k__unclassified_d__Bacteria	p__Firmicutes	c__Clostridia	o__Eubacteriales	f__Lachnospiraceae	g__unclassified_f__Lachnospiraceae	s__unclassified_f__Lachnospiraceae	ASV504	0	0	0	0	16	0	0	0	0	0	0	8	0	0	9	0	0	0	0	0	0	0	33	0.000103299	0.136364
d__Bacteria	k__unclassified_d__Bacteria	p__Firmicutes	c__Clostridia	o__Eubacteriales	f__Eubacteriaceae	g__Anaerofustis	s__Anaerofustis_stercorihominis	ASV992	0	3	0	13	0	0	0	15	0	0	0	0	0	0	0	0	0	0	0	0	0	0	31	9.70381e-05	0.136364
d__Bacteria	k__unclassified_d__Bacteria	p__Actinobacteria	c__Coriobacteriia	o__Eggerthellales	f__Eggerthellaceae	g__Adlercreutzia	s__Adlercreutzia_muris	ASV676	0	0	0	10	0	0	0	0	5	0	8	0	0	0	0	0	0	0	0	0	0	0	23	7.1996e-05	0.136364
d__Bacteria	k__unclassified_d__Bacteria	p__Firmicutes	c__Clostridia	o__Eubacteriales	f__Peptostreptococcaceae	g__Romboutsia	s__Romboutsia_ilealis	ASV899	0	0	0	0	0	0	26	0	0	0	0	0	0	0	0	0	0	0	4	0	0	0	30	9.39079e-05	0.0909091
d__Bacteria	k__unclassified_d__Bacteria	p__Firmicutes	c__Erysipelotrichia	o__Erysipelotrichales	f__Erysipelotrichaceae	g__Allobaculum	s__Allobaculum_stercoricanis	ASV1620	0	0	0	0	0	0	0	0	0	0	0	0	0	0	0	0	35	0	0	0	0	0	35	0.000109559	0.0454545
d__Bacteria	k__unclassified_d__Bacteria	p__Firmicutes	c__Clostridia	o__Eubacteriales	f__Lachnospiraceae	g__unclassified_f__Lachnospiraceae	s__unclassified_f__Lachnospiraceae	ASV1437	0	14	0	0	0	13	0	0	0	0	0	0	0	0	0	0	0	0	0	0	0	0	27	8.45171e-05	0.0909091
d__Bacteria	k__unclassified_d__Bacteria	p__Firmicutes	c__Clostridia	o__Eubacteriales	f__Oscillospiraceae	g__unclassified_f__Oscillospiraceae	s__unclassified_f__Oscillospiraceae	ASV510	0	0	3	11	0	0	6	0	0	0	0	8	12	0	0	0	0	0	0	0	0	0	40	0.000125211	0.227273
d__Bacteria	k__unclassified_d__Bacteria	p__Firmicutes	c__Clostridia	o__Eubacteriales	f__Oscillospiraceae	g__unclassified_f__Oscillospiraceae	s__unclassified_f__Oscillospiraceae	ASV1868	0	0	0	0	0	0	0	0	0	0	0	0	0	0	0	0	0	0	0	0	4	0	4	1.25211e-05	0.0454545
d__Bacteria	k__unclassified_d__Bacteria	p__Firmicutes	c__Clostridia	o__Eubacteriales	f__Oscillospiraceae	g__unclassified_f__Oscillospiraceae	s__unclassified_f__Oscillospiraceae	ASV809	2	0	0	0	0	0	0	0	0	17	4	0	0	0	0	0	7	0	0	0	0	0	30	9.39079e-05	0.181818
d__Bacteria	k__unclassified_d__Bacteria	p__Firmicutes	c__Clostridia	o__Eubacteriales	f__Lachnospiraceae	g__Lacrimispora	s__unclassified_g__Lacrimispora	ASV1446	0	0	0	0	0	6	0	0	0	0	0	0	0	0	0	0	0	0	0	0	0	0	6	1.87816e-05	0.0454545
d__Bacteria	k__unclassified_d__Bacteria	p__Firmicutes	c__Bacilli	o__Lactobacillales	f__Lactobacillaceae	g__Ligilactobacillus	s__Ligilactobacillus_murinus	ASV1668	0	0	49	0	0	0	0	0	0	0	0	0	0	0	0	0	0	0	0	0	0	0	49	0.000153383	0.0454545
d__Bacteria	k__unclassified_d__Bacteria	p__Bacteroidota	c__Bacteroidia	o__Bacteroidales	f__Rikenellaceae	g__Alistipes	s__unclassified_g__Alistipes	ASV414	0	0	0	0	0	0	0	0	0	0	0	14	0	0	0	0	0	0	0	0	0	0	14	4.38237e-05	0.0454545
d__Bacteria	k__unclassified_d__Bacteria	p__Firmicutes	c__Clostridia	o__Eubacteriales	f__Eubacteriales_Family_XIII._Incertae_Sedis	g__unclassified_f__Eubacteriales_Family_XIII._Incertae_Sedis	s__unclassified_f__Eubacteriales_Family_XIII._Incertae_Sedis	ASV488	1	0	0	0	0	0	6	2	0	0	0	6	0	0	0	0	0	0	0	0	0	0	15	4.69539e-05	0.181818
d__Bacteria	k__unclassified_d__Bacteria	p__Firmicutes	c__Clostridia	o__Eubacteriales	f__Lachnospiraceae	g__unclassified_f__Lachnospiraceae	s__unclassified_f__Lachnospiraceae	ASV976	0	0	0	38	0	0	0	0	0	0	0	0	0	0	0	0	0	0	0	0	0	0	38	0.00011895	0.0454545
d__Bacteria	k__unclassified_d__Bacteria	p__Bacteroidota	c__Bacteroidia	o__Bacteroidales	f__Muribaculaceae	g__Duncaniella	s__Duncaniella_freteri	ASV1600	0	0	0	0	0	0	0	0	0	0	0	0	0	0	0	18	0	0	0	0	0	0	18	5.63447e-05	0.0454545
d__Bacteria	k__unclassified_d__Bacteria	p__Firmicutes	c__Bacilli	o__Lactobacillales	f__Lactobacillaceae	g__Lactobacillus	s__unclassified_g__Lactobacillus	ASV1511	0	42	0	0	0	0	0	0	0	0	0	0	0	0	0	0	0	0	0	0	0	0	42	0.000131471	0.0454545
d__Bacteria	k__unclassified_d__Bacteria	p__Bacteroidota	c__Bacteroidia	o__Bacteroidales	f__Rikenellaceae	g__Alistipes	s__unclassified_g__Alistipes	ASV522	0	0	0	0	12	0	0	0	0	0	0	6	0	0	0	0	0	0	0	0	0	10	28	8.76474e-05	0.136364
d__Bacteria	k__unclassified_d__Bacteria	p__Firmicutes	c__Clostridia	o__Eubacteriales	f__Oscillospiraceae	g__Lawsonibacter	s__Lawsonibacter_asaccharolyticus	ASV785	3	0	0	0	0	0	0	0	0	0	0	0	14	0	0	0	0	0	0	0	0	0	17	5.32145e-05	0.0909091
d__Bacteria	k__unclassified_d__Bacteria	p__Firmicutes	c__Clostridia	o__Eubacteriales	f__Lachnospiraceae	g__unclassified_f__Lachnospiraceae	s__unclassified_f__Lachnospiraceae	ASV977	0	0	0	36	0	0	0	0	0	0	0	0	0	0	0	0	0	0	0	0	0	0	36	0.000112689	0.0454545
d__Bacteria	k__unclassified_d__Bacteria	p__Firmicutes	c__Erysipelotrichia	o__Erysipelotrichales	f__Erysipelotrichaceae	g__Ileibacterium	s__Ileibacterium_valens	ASV978	0	0	0	37	0	0	0	0	0	0	0	0	0	0	0	0	0	0	0	0	0	0	37	0.00011582	0.0454545
d__Bacteria	k__unclassified_d__Bacteria	p__Firmicutes	c__Bacilli	o__Lactobacillales	f__Lactobacillaceae	g__Lactobacillus	s__Lactobacillus_johnsonii	ASV1512	0	41	0	0	0	0	0	0	0	0	0	0	0	0	0	0	0	0	0	0	0	0	41	0.000128341	0.0454545
d__Bacteria	k__unclassified_d__Bacteria	p__Firmicutes	c__Clostridia	o__Eubacteriales	f__Oscillospiraceae	g__Anaerotruncus	s__unclassified_g__Anaerotruncus	ASV632	0	6	0	10	0	0	0	0	0	0	0	0	0	0	0	0	0	0	0	0	0	0	16	5.00842e-05	0.0909091
d__Bacteria	k__unclassified_d__Bacteria	p__Firmicutes	c__Clostridia	o__Eubacteriales	f__Oscillospiraceae	g__unclassified_f__Oscillospiraceae	s__unclassified_f__Oscillospiraceae	ASV848	0	0	0	0	0	0	0	0	0	0	0	0	0	0	0	0	0	0	0	18	0	0	18	5.63447e-05	0.0454545
d__Bacteria	k__unclassified_d__Bacteria	p__Firmicutes	c__Bacilli	o__Lactobacillales	f__Lactobacillaceae	g__Ligilactobacillus	s__Ligilactobacillus_murinus	ASV1128	0	0	0	0	0	0	0	0	0	0	0	0	0	0	0	0	0	0	29	0	0	0	29	9.07776e-05	0.0454545
d__Bacteria	k__unclassified_d__Bacteria	p__Firmicutes	c__Clostridia	o__Eubacteriales	f__Oscillospiraceae	g__unclassified_f__Oscillospiraceae	s__unclassified_f__Oscillospiraceae	ASV521	0	0	0	0	3	0	0	0	0	0	2	5	0	0	0	0	0	0	0	12	0	19	41	0.000128341	0.227273
d__Bacteria	k__unclassified_d__Bacteria	p__Firmicutes	c__Bacilli	o__Lactobacillales	f__Streptococcaceae	g__Streptococcus	s__Streptococcus_alactolyticus	ASV216	0	0	0	0	0	0	0	0	0	0	0	14	0	9	9	0	0	0	0	0	0	0	32	0.000100168	0.136364
d__Bacteria	k__unclassified_d__Bacteria	p__Bacteroidota	c__Bacteroidia	o__Bacteroidales	f__Tannerellaceae	g__Parabacteroides	s__Parabacteroides_merdae	ASV1076	0	0	0	0	17	0	0	0	0	0	0	0	7	0	0	0	0	0	0	0	0	0	24	7.51263e-05	0.0909091
d__Bacteria	k__unclassified_d__Bacteria	p__Firmicutes	c__Erysipelotrichia	o__Erysipelotrichales	f__Erysipelotrichaceae	g__Faecalibaculum	s__Faecalibaculum_rodentium	ASV1097	0	0	0	0	0	0	0	0	0	30	0	0	0	0	0	0	0	0	0	0	0	0	30	9.39079e-05	0.0454545
d__Bacteria	k__unclassified_d__Bacteria	p__Firmicutes	c__Clostridia	o__Eubacteriales	f__Oscillospiraceae	g__unclassified_f__Oscillospiraceae	s__unclassified_f__Oscillospiraceae	ASV464	0	0	0	0	0	0	0	0	0	0	0	6	0	0	0	0	0	0	0	0	26	0	32	0.000100168	0.0909091
d__Bacteria	k__unclassified_d__Bacteria	p__Firmicutes	c__Clostridia	o__Eubacteriales	f__Lachnospiraceae	g__Lacrimispora	s__unclassified_g__Lacrimispora	ASV490	0	0	0	0	12	0	0	0	0	0	0	6	17	0	0	0	0	0	0	0	0	0	35	0.000109559	0.136364
d__Bacteria	k__unclassified_d__Bacteria	p__Firmicutes	c__Bacilli	o__Lactobacillales	f__Lactobacillaceae	g__Ligilactobacillus	s__Ligilactobacillus_murinus	ASV1561	0	0	0	0	0	0	0	0	0	0	0	0	0	0	0	0	0	0	0	0	0	40	40	0.000125211	0.0454545
d__Bacteria	k__unclassified_d__Bacteria	p__Bacteroidota	c__Bacteroidia	o__Bacteroidales	f__Muribaculaceae	g__Duncaniella	s__Duncaniella_freteri	ASV1110	0	0	0	0	0	0	0	0	0	9	0	0	0	0	0	15	0	0	0	0	0	0	24	7.51263e-05	0.0909091
d__Bacteria	k__unclassified_d__Bacteria	p__Firmicutes	c__Clostridia	o__Eubacteriales	f__unclassified_o__Eubacteriales	g__unclassified_o__Eubacteriales	s__unclassified_o__Eubacteriales	ASV1028	0	0	8	1	3	0	0	0	0	0	0	0	0	0	3	0	0	0	0	0	0	0	15	4.69539e-05	0.181818
d__Bacteria	k__unclassified_d__Bacteria	p__Firmicutes	c__Bacilli	o__Lactobacillales	f__Lactobacillaceae	g__Ligilactobacillus	s__Ligilactobacillus_murinus	ASV1819	0	0	0	0	0	0	0	0	0	0	0	0	0	0	0	0	0	0	0	44	0	0	44	0.000137732	0.0454545
d__Bacteria	k__unclassified_d__Bacteria	p__Proteobacteria	c__Gammaproteobacteria	o__Enterobacterales	f__Yersiniaceae	g__Serratia	s__Serratia_marcescens	ASV1820	0	0	0	0	0	0	0	0	0	0	0	0	0	0	0	0	0	0	0	44	0	0	44	0.000137732	0.0454545
d__Bacteria	k__unclassified_d__Bacteria	p__Firmicutes	c__Clostridia	o__Eubacteriales	f__Lachnospiraceae	g__unclassified_f__Lachnospiraceae	s__unclassified_f__Lachnospiraceae	ASV1669	0	0	45	0	0	0	0	0	0	0	0	0	0	0	0	0	0	0	0	0	0	0	45	0.000140862	0.0454545
d__Bacteria	k__unclassified_d__Bacteria	p__Firmicutes	c__Bacilli	o__Lactobacillales	f__Lactobacillaceae	g__Limosilactobacillus	s__Limosilactobacillus_reuteri	ASV901	0	0	0	0	0	0	27	0	0	0	0	0	0	0	0	0	0	0	0	0	0	0	27	8.45171e-05	0.0454545
d__Bacteria	k__unclassified_d__Bacteria	p__Bacteroidota	c__Bacteroidia	o__Bacteroidales	f__Bacteroidaceae	g__Phocaeicola	s__Phocaeicola_sartorii	ASV205	0	0	0	0	0	0	0	0	0	0	0	17	0	7	0	0	0	0	0	0	0	0	24	7.51263e-05	0.0909091
d__Bacteria	k__unclassified_d__Bacteria	p__Actinobacteria	c__Coriobacteriia	o__Eggerthellales	f__Eggerthellaceae	g__Adlercreutzia	s__Adlercreutzia_mucosicola	ASV178	0	0	0	0	0	0	0	0	0	0	4	0	0	16	5	0	0	0	0	0	0	0	25	7.82566e-05	0.136364
d__Bacteria	k__unclassified_d__Bacteria	p__Firmicutes	c__Clostridia	o__Eubacteriales	f__Oscillospiraceae	g__Paludicola	s__Paludicola_psychrotolerans	ASV1411	0	0	0	0	0	38	0	0	0	0	0	0	0	0	0	0	0	0	0	0	0	0	38	0.00011895	0.0454545
d__Bacteria	k__unclassified_d__Bacteria	p__Firmicutes	c__Bacilli	o__Lactobacillales	f__Lactobacillaceae	g__Lactobacillus	s__unclassified_g__Lactobacillus	ASV1006	0	13	17	8	0	0	0	0	0	0	0	0	0	0	0	0	0	0	0	0	0	0	38	0.00011895	0.136364
d__Bacteria	k__unclassified_d__Bacteria	p__Firmicutes	c__Clostridia	o__Eubacteriales	f__Oscillospiraceae	g__unclassified_f__Oscillospiraceae	s__unclassified_f__Oscillospiraceae	ASV459	9	0	0	0	0	0	0	0	0	0	0	8	0	0	0	0	0	0	0	0	0	0	17	5.32145e-05	0.0909091
d__Bacteria	k__unclassified_d__Bacteria	p__Deferribacteres	c__Deferribacteres	o__Deferribacterales	f__Mucispirillaceae	g__Mucispirillum	s__Mucispirillum_schaedleri	ASV952	0	3	3	21	0	0	3	0	0	0	0	0	0	0	0	0	0	0	0	0	0	0	30	9.39079e-05	0.181818
d__Bacteria	k__unclassified_d__Bacteria	p__Bacteroidota	c__Bacteroidia	o__Bacteroidales	f__Bacteroidaceae	g__Bacteroides	s__Bacteroides_caecimuris	ASV1227	0	0	0	0	0	0	0	0	0	0	0	0	27	0	0	0	0	0	0	0	0	0	27	8.45171e-05	0.0454545
d__Bacteria	k__unclassified_d__Bacteria	p__Firmicutes	c__Erysipelotrichia	o__Erysipelotrichales	f__Erysipelotrichaceae	g__Dubosiella	s__Dubosiella_newyorkensis	ASV902	0	0	0	0	0	0	24	0	0	0	0	0	0	0	0	0	0	0	0	0	0	0	24	7.51263e-05	0.0454545
d__Bacteria	k__unclassified_d__Bacteria	p__Firmicutes	c__Bacilli	o__Lactobacillales	f__Lactobacillaceae	g__Lactobacillus	s__Lactobacillus_amylovorus	ASV186	0	0	0	0	0	0	0	0	0	0	0	0	17	8	0	0	0	0	0	0	0	0	25	7.82566e-05	0.0909091
d__Bacteria	k__unclassified_d__Bacteria	p__Firmicutes	c__Bacilli	o__Lactobacillales	f__Lactobacillaceae	g__Ligilactobacillus	s__Ligilactobacillus_murinus	ASV903	0	0	0	0	0	0	23	0	0	0	0	0	0	0	0	0	0	0	0	0	0	0	23	7.1996e-05	0.0454545
d__Bacteria	k__unclassified_d__Bacteria	p__Firmicutes	c__Clostridia	o__Eubacteriales	f__Lachnospiraceae	g__unclassified_f__Lachnospiraceae	s__unclassified_f__Lachnospiraceae	ASV1824	0	0	0	0	0	0	0	0	0	0	0	0	0	0	0	0	0	0	0	21	0	0	21	6.57355e-05	0.0454545
d__Bacteria	k__unclassified_d__Bacteria	p__Firmicutes	c__Clostridia	o__Eubacteriales	f__Oscillospiraceae	g__Acutalibacter	s__Acutalibacter_muris	ASV850	0	0	0	0	0	0	0	0	2	8	0	0	5	0	0	0	0	0	0	0	0	0	15	4.69539e-05	0.136364
d__Bacteria	k__unclassified_d__Bacteria	p__Firmicutes	c__Clostridia	o__Eubacteriales	f__Oscillospiraceae	g__unclassified_f__Oscillospiraceae	s__unclassified_f__Oscillospiraceae	ASV547	0	0	0	0	0	37	0	0	0	0	0	2	0	0	0	0	0	0	0	0	0	0	39	0.00012208	0.0909091
d__Bacteria	k__unclassified_d__Bacteria	p__Bacteroidota	c__Bacteroidia	o__Bacteroidales	f__Rikenellaceae	g__Alistipes	s__unclassified_g__Alistipes	ASV1086	0	0	0	0	7	0	0	0	0	7	0	0	0	0	0	0	0	0	0	0	0	0	14	4.38237e-05	0.0909091
d__Bacteria	k__unclassified_d__Bacteria	p__Firmicutes	c__Clostridia	o__Eubacteriales	f__Lachnospiraceae	g__unclassified_f__Lachnospiraceae	s__unclassified_f__Lachnospiraceae	ASV1008	0	0	0	8	0	11	0	0	0	0	0	0	0	0	0	0	0	0	0	0	0	0	19	5.9475e-05	0.0909091
d__Bacteria	k__unclassified_d__Bacteria	p__Firmicutes	c__Bacilli	o__Lactobacillales	f__Lactobacillaceae	g__Limosilactobacillus	s__Limosilactobacillus_reuteri	ASV2008	0	0	0	0	0	0	0	0	0	0	0	0	0	0	0	0	0	0	0	0	37	0	37	0.00011582	0.0454545
d__Bacteria	k__unclassified_d__Bacteria	p__Candidatus_Melainabacteria	c__unclassified_p__Candidatus_Melainabacteria	o__Vampirovibrionales	f__unclassified_o__Vampirovibrionales	g__Vampirovibrio	s__Vampirovibrio_chlorellavorus	ASV215	0	0	0	0	0	0	0	0	0	0	0	0	0	6	0	0	0	0	0	0	10	0	16	5.00842e-05	0.0909091
d__Bacteria	k__unclassified_d__Bacteria	p__Firmicutes	c__Clostridia	o__Eubacteriales	f__unclassified_o__Eubacteriales	g__unclassified_o__Eubacteriales	s__unclassified_o__Eubacteriales	ASV1575	0	0	0	0	0	0	0	0	0	0	0	0	0	0	0	0	0	0	0	0	5	12	17	5.32145e-05	0.0909091
d__Bacteria	k__unclassified_d__Bacteria	p__Firmicutes	c__Clostridia	o__Eubacteriales	f__Oscillospiraceae	g__Anaerotruncus	s__unclassified_g__Anaerotruncus	ASV774	3	0	0	0	0	0	0	0	0	0	0	0	17	0	0	0	0	0	0	0	0	0	20	6.26053e-05	0.0909091
d__Bacteria	k__unclassified_d__Bacteria	p__Firmicutes	c__Clostridia	o__Eubacteriales	f__Oscillospiraceae	g__unclassified_f__Oscillospiraceae	s__unclassified_f__Oscillospiraceae	ASV1576	0	0	0	0	0	0	0	0	0	0	0	0	0	0	0	0	0	0	0	11	0	12	23	7.1996e-05	0.0909091
d__Bacteria	k__unclassified_d__Bacteria	p__Bacteroidota	c__Bacteroidia	o__Bacteroidales	f__Muribaculaceae	g__Duncaniella	s__Duncaniella_freteri	ASV368	0	0	0	0	0	0	0	0	0	0	0	24	0	0	0	0	0	0	0	0	0	0	24	7.51263e-05	0.0454545
d__Bacteria	k__unclassified_d__Bacteria	p__Firmicutes	c__Bacilli	o__Lactobacillales	f__Lactobacillaceae	g__Lactobacillus	s__unclassified_g__Lactobacillus	ASV2120	0	0	0	0	0	0	0	0	0	0	0	0	0	0	0	0	0	41	0	0	0	0	41	0.000128341	0.0454545
d__Bacteria	k__unclassified_d__Bacteria	p__Bacteroidota	c__Bacteroidia	o__Bacteroidales	f__Muribaculaceae	g__unclassified_f__Muribaculaceae	s__unclassified_f__Muribaculaceae	ASV232	0	0	0	0	0	0	0	0	0	0	0	7	0	4	0	0	0	0	5	0	0	2	18	5.63447e-05	0.181818
d__Bacteria	k__unclassified_d__Bacteria	p__Firmicutes	c__Clostridia	o__Eubacteriales	f__Oscillospiraceae	g__unclassified_f__Oscillospiraceae	s__unclassified_f__Oscillospiraceae	ASV424	0	0	0	0	0	15	0	0	0	0	0	12	0	0	0	0	0	0	0	0	0	0	27	8.45171e-05	0.0909091
d__Bacteria	k__unclassified_d__Bacteria	p__Firmicutes	c__Clostridia	o__Eubacteriales	f__Lachnospiraceae	g__unclassified_f__Lachnospiraceae	s__unclassified_f__Lachnospiraceae	ASV1428	0	0	13	0	0	20	0	0	0	0	0	0	0	0	0	0	0	0	0	0	0	0	33	0.000103299	0.0909091
d__Bacteria	k__unclassified_d__Bacteria	p__Firmicutes	c__Clostridia	o__Eubacteriales	f__Oscillospiraceae	g__Paludicola	s__Paludicola_psychrotolerans	ASV408	2	0	0	4	0	0	0	0	0	5	0	15	0	0	0	0	0	0	0	0	0	0	26	8.13868e-05	0.181818
d__Bacteria	k__unclassified_d__Bacteria	p__Firmicutes	c__Clostridia	o__Eubacteriales	f__Oscillospiraceae	g__Acutalibacter	s__Acutalibacter_muris	ASV717	3	0	0	0	0	0	0	0	2	0	0	0	0	0	0	0	0	0	8	11	0	0	24	7.51263e-05	0.181818
d__Bacteria	k__unclassified_d__Bacteria	p__Firmicutes	c__Clostridia	o__Eubacteriales	f__Lachnospiraceae	g__unclassified_f__Lachnospiraceae	s__unclassified_f__Lachnospiraceae	ASV195	0	0	0	0	0	0	0	0	0	0	0	0	0	8	15	0	0	0	0	0	0	0	23	7.1996e-05	0.0909091
d__Bacteria	k__unclassified_d__Bacteria	p__Firmicutes	c__Bacilli	o__Lactobacillales	f__Lactobacillaceae	g__Ligilactobacillus	s__Ligilactobacillus_murinus	ASV906	0	0	0	0	0	0	19	0	0	0	0	0	0	0	0	0	0	0	0	0	0	0	19	5.9475e-05	0.0454545
d__Bacteria	k__unclassified_d__Bacteria	p__Firmicutes	c__Clostridia	o__Eubacteriales	f__Oscillospiraceae	g__unclassified_f__Oscillospiraceae	s__unclassified_f__Oscillospiraceae	ASV743	11	0	0	0	0	0	0	0	0	0	0	0	5	0	0	0	0	0	0	0	0	0	16	5.00842e-05	0.0909091
d__Bacteria	k__unclassified_d__Bacteria	p__Firmicutes	c__Clostridia	o__Eubacteriales	f__Lachnospiraceae	g__unclassified_f__Lachnospiraceae	s__unclassified_f__Lachnospiraceae	ASV1467	0	0	0	0	0	0	0	20	0	0	0	0	0	0	0	0	0	0	0	0	0	0	20	6.26053e-05	0.0454545
d__Bacteria	k__unclassified_d__Bacteria	p__Firmicutes	c__Erysipelotrichia	o__Erysipelotrichales	f__Erysipelotrichaceae	g__Ileibacterium	s__Ileibacterium_valens	ASV980	0	0	0	27	0	0	0	0	0	0	0	0	0	0	0	0	0	0	0	0	0	0	27	8.45171e-05	0.0454545
d__Bacteria	k__unclassified_d__Bacteria	p__Firmicutes	c__Clostridia	o__Eubacteriales	f__Oscillospiraceae	g__Oscillibacter	s__Oscillibacter_valericigenes	ASV1063	0	0	0	0	0	0	0	0	5	10	0	0	0	0	0	0	0	0	0	0	0	0	15	4.69539e-05	0.0909091
d__Bacteria	k__unclassified_d__Bacteria	p__Firmicutes	c__Bacilli	o__Lactobacillales	f__Lactobacillaceae	g__Lactobacillus	s__Lactobacillus_johnsonii	ASV1130	0	0	0	0	0	0	0	0	0	0	0	0	0	0	0	0	0	0	31	0	0	0	31	9.70381e-05	0.0454545
d__Bacteria	k__unclassified_d__Bacteria	p__Firmicutes	c__Clostridia	o__Eubacteriales	f__Oscillospiraceae	g__unclassified_f__Oscillospiraceae	s__unclassified_f__Oscillospiraceae	ASV1297	0	0	0	0	0	0	0	0	0	0	0	0	0	0	6	0	0	0	0	0	0	0	6	1.87816e-05	0.0454545
d__Bacteria	k__unclassified_d__Bacteria	p__Firmicutes	c__Clostridia	o__Eubacteriales	f__Lachnospiraceae	g__unclassified_f__Lachnospiraceae	s__unclassified_f__Lachnospiraceae	ASV1413	0	0	0	0	0	32	0	0	0	0	0	0	0	0	0	0	0	0	0	0	0	0	32	0.000100168	0.0454545
d__Bacteria	k__unclassified_d__Bacteria	p__Firmicutes	c__Bacilli	o__Lactobacillales	f__Lactobacillaceae	g__Lactobacillus	s__unclassified_g__Lactobacillus	ASV2009	0	0	0	0	0	0	0	0	0	0	0	0	0	0	0	0	0	0	0	0	30	0	30	9.39079e-05	0.0454545
d__Bacteria	k__unclassified_d__Bacteria	p__Firmicutes	c__Bacilli	o__Bacillales	f__Staphylococcaceae	g__Staphylococcus	s__unclassified_g__Staphylococcus	ASV1468	0	0	0	0	0	0	0	22	0	0	0	0	0	0	0	0	0	0	0	0	0	0	22	6.88658e-05	0.0454545
d__Bacteria	k__unclassified_d__Bacteria	p__Firmicutes	c__Clostridia	o__Eubacteriales	f__Lachnospiraceae	g__unclassified_f__Lachnospiraceae	s__unclassified_f__Lachnospiraceae	ASV772	5	0	0	0	0	0	0	0	0	0	0	0	0	0	0	0	0	0	0	0	0	0	5	1.56513e-05	0.0454545
d__Bacteria	k__unclassified_d__Bacteria	p__Firmicutes	c__Bacilli	o__Lactobacillales	f__Enterococcaceae	g__Enterococcus	s__Enterococcus_hirae	ASV1278	0	0	0	0	0	0	0	0	0	0	0	0	0	0	20	0	0	0	0	0	0	0	20	6.26053e-05	0.0454545
d__Bacteria	k__unclassified_d__Bacteria	p__Firmicutes	c__Clostridia	o__Eubacteriales	f__Lachnospiraceae	g__unclassified_f__Lachnospiraceae	s__unclassified_f__Lachnospiraceae	ASV837	0	0	0	0	0	0	0	0	0	0	0	0	0	0	9	0	0	0	0	0	0	0	9	2.81724e-05	0.0454545
d__Bacteria	k__unclassified_d__Bacteria	p__Firmicutes	c__Clostridia	o__Eubacteriales	f__Oscillospiraceae	g__unclassified_f__Oscillospiraceae	s__unclassified_f__Oscillospiraceae	ASV301	0	0	0	0	0	0	0	6	0	0	3	0	0	1	9	0	0	0	0	0	0	0	19	5.9475e-05	0.181818
d__Bacteria	k__unclassified_d__Bacteria	p__Firmicutes	c__Clostridia	o__Eubacteriales	f__Lachnospiraceae	g__unclassified_f__Lachnospiraceae	s__unclassified_f__Lachnospiraceae	ASV1526	0	7	0	0	0	0	0	0	0	0	0	0	0	0	0	0	0	0	0	0	0	0	7	2.19118e-05	0.0454545
d__Bacteria	k__unclassified_d__Bacteria	p__Firmicutes	c__Clostridia	o__Eubacteriales	f__Lachnospiraceae	g__unclassified_f__Lachnospiraceae	s__unclassified_f__Lachnospiraceae	ASV1670	0	0	37	0	0	0	0	0	0	0	0	0	0	0	0	0	0	0	0	0	0	0	37	0.00011582	0.0454545
d__Bacteria	k__unclassified_d__Bacteria	p__Firmicutes	c__Clostridia	o__Eubacteriales	f__unclassified_o__Eubacteriales	g__unclassified_o__Eubacteriales	s__unclassified_o__Eubacteriales	ASV1821	0	0	0	0	0	0	0	0	0	0	0	0	0	0	0	0	0	0	0	41	0	0	41	0.000128341	0.0454545
d__Bacteria	k__unclassified_d__Bacteria	p__Firmicutes	c__Clostridia	o__Eubacteriales	f__Lachnospiraceae	g__Mediterraneibacter	s__unclassified_g__Mediterraneibacter	ASV1469	0	0	0	0	0	0	0	17	0	0	0	0	0	0	0	0	0	0	0	0	0	0	17	5.32145e-05	0.0454545
d__Bacteria	k__unclassified_d__Bacteria	p__Firmicutes	c__Clostridia	o__Eubacteriales	f__Oscillospiraceae	g__Neglectibacter	s__Neglectibacter_timonensis	ASV1415	0	0	6	0	0	26	0	0	0	0	0	0	0	0	0	0	0	0	0	0	0	0	32	0.000100168	0.0909091
d__Bacteria	k__unclassified_d__Bacteria	p__Firmicutes	c__Clostridia	o__Eubacteriales	f__Oscillospiraceae	g__Oscillibacter	s__Oscillibacter_valericigenes	ASV1950	0	0	0	0	0	0	0	0	0	0	0	0	0	0	0	0	0	2	0	0	0	0	2	6.26053e-06	0.0454545
d__Bacteria	k__unclassified_d__Bacteria	p__Actinobacteria	c__Actinomycetia	o__Micrococcales	f__Microbacteriaceae	g__Microbacterium	s__unclassified_g__Microbacterium	ASV864	0	0	0	0	0	0	0	0	0	0	0	0	0	0	0	0	0	6	0	23	0	0	29	9.07776e-05	0.0909091
d__Bacteria	k__unclassified_d__Bacteria	p__Firmicutes	c__Clostridia	o__Eubacteriales	f__Oscillospiraceae	g__unclassified_f__Oscillospiraceae	s__unclassified_f__Oscillospiraceae	ASV1234	0	0	0	0	0	0	0	0	0	0	4	0	11	0	3	0	0	0	0	4	0	0	22	6.88658e-05	0.181818
d__Bacteria	k__unclassified_d__Bacteria	p__Firmicutes	c__Clostridia	o__Eubacteriales	f__Oscillospiraceae	g__unclassified_f__Oscillospiraceae	s__unclassified_f__Oscillospiraceae	ASV218	0	0	0	0	0	0	0	0	0	0	0	0	0	2	0	0	0	0	0	0	0	0	2	6.26053e-06	0.0454545
d__Bacteria	k__unclassified_d__Bacteria	p__Firmicutes	c__Clostridia	o__Eubacteriales	f__Lachnospiraceae	g__Eisenbergiella	s__unclassified_g__Eisenbergiella	ASV779	9	0	0	0	0	0	0	0	0	0	0	0	0	0	0	0	0	0	0	0	0	0	9	2.81724e-05	0.0454545
d__Bacteria	k__unclassified_d__Bacteria	p__Firmicutes	c__Clostridia	o__Eubacteriales	f__unclassified_o__Eubacteriales	g__unclassified_o__Eubacteriales	s__unclassified_o__Eubacteriales	ASV525	0	0	0	0	0	0	0	0	0	0	0	4	0	0	0	0	0	0	5	0	0	0	9	2.81724e-05	0.0909091
d__Bacteria	k__unclassified_d__Bacteria	p__Firmicutes	c__Clostridia	o__Eubacteriales	f__Oscillospiraceae	g__Monoglobus	s__Monoglobus_pectinilyticus	ASV746	11	0	0	0	0	0	0	0	0	0	0	0	0	0	0	0	4	0	0	0	0	0	15	4.69539e-05	0.0909091
d__Bacteria	k__unclassified_d__Bacteria	p__Proteobacteria	c__Gammaproteobacteria	o__Enterobacterales	f__Enterobacteriaceae	g__Escherichia	s__Escherichia_fergusonii	ASV1602	0	0	0	0	0	0	0	0	0	0	0	0	0	0	0	15	0	0	0	0	0	0	15	4.69539e-05	0.0454545
d__Bacteria	k__unclassified_d__Bacteria	p__Firmicutes	c__Erysipelotrichia	o__Erysipelotrichales	f__Erysipelotrichaceae	g__Breznakia	s__unclassified_g__Breznakia	ASV1470	0	0	0	0	0	0	0	20	0	0	0	0	0	0	0	0	0	0	0	0	0	0	20	6.26053e-05	0.0454545
d__Bacteria	k__unclassified_d__Bacteria	p__Firmicutes	c__Bacilli	o__Lactobacillales	f__Lactobacillaceae	g__Lactobacillus	s__unclassified_g__Lactobacillus	ASV1822	0	0	0	0	0	0	0	0	0	0	0	0	0	0	0	0	0	0	0	36	0	0	36	0.000112689	0.0454545
d__Bacteria	k__unclassified_d__Bacteria	p__Firmicutes	c__Clostridia	o__Eubacteriales	f__Lachnospiraceae	g__Lacrimispora	s__unclassified_g__Lacrimispora	ASV418	0	0	0	0	0	0	0	0	0	0	0	12	11	0	0	0	0	0	0	0	0	0	23	7.1996e-05	0.0909091
d__Bacteria	k__unclassified_d__Bacteria	p__Firmicutes	c__Bacilli	o__Lactobacillales	f__Enterococcaceae	g__Enterococcus	s__Enterococcus_hirae	ASV107	0	0	0	0	0	0	0	0	0	0	0	0	0	17	0	0	0	0	0	0	0	0	17	5.32145e-05	0.0454545
d__Bacteria	k__unclassified_d__Bacteria	p__Firmicutes	c__Clostridia	o__Eubacteriales	f__Lachnospiraceae	g__unclassified_f__Lachnospiraceae	s__unclassified_f__Lachnospiraceae	ASV1070	0	0	0	0	40	0	0	0	0	0	0	0	0	0	0	0	0	0	0	0	0	0	40	0.000125211	0.0454545
d__Bacteria	k__unclassified_d__Bacteria	p__Firmicutes	c__Clostridia	o__Eubacteriales	f__Clostridiaceae	g__Clostridium	s__unclassified_g__Clostridium	ASV740	21	0	0	0	0	0	0	0	0	0	0	0	0	0	0	0	0	0	0	0	0	0	21	6.57355e-05	0.0454545
d__Bacteria	k__unclassified_d__Bacteria	p__Firmicutes	c__Clostridia	o__Eubacteriales	f__Lachnospiraceae	g__unclassified_f__Lachnospiraceae	s__unclassified_f__Lachnospiraceae	ASV1671	0	0	37	0	0	0	0	0	0	0	0	0	0	0	0	0	0	0	0	0	0	0	37	0.00011582	0.0454545
d__Bacteria	k__unclassified_d__Bacteria	p__Firmicutes	c__Bacilli	o__Lactobacillales	f__Lactobacillaceae	g__Lactobacillus	s__Lactobacillus_johnsonii	ASV909	0	0	0	0	0	0	22	0	0	0	0	0	0	0	0	0	0	0	0	0	0	0	22	6.88658e-05	0.0454545
d__Bacteria	k__unclassified_d__Bacteria	p__Firmicutes	c__Bacilli	o__Lactobacillales	f__Lactobacillaceae	g__Ligilactobacillus	s__Ligilactobacillus_murinus	ASV1513	0	32	0	0	0	0	0	0	0	0	0	0	0	0	0	0	0	0	0	0	0	0	32	0.000100168	0.0454545
d__Bacteria	k__unclassified_d__Bacteria	p__Cyanobacteria	c__unclassified_p__Cyanobacteria	o__unclassified_p__Cyanobacteria	f__unclassified_p__Cyanobacteria	g__unclassified_p__Cyanobacteria	s__unclassified_p__Cyanobacteria	ASV1056	0	0	0	0	0	0	0	0	13	0	0	0	0	0	0	0	0	0	10	0	0	0	23	7.1996e-05	0.0909091
d__Bacteria	k__unclassified_d__Bacteria	p__Firmicutes	c__Clostridia	o__Eubacteriales	f__Oscillospiraceae	g__unclassified_f__Oscillospiraceae	s__unclassified_f__Oscillospiraceae	ASV741	19	0	0	0	0	0	0	0	0	0	0	0	0	0	0	0	0	0	0	0	0	0	19	5.9475e-05	0.0454545
d__Bacteria	k__unclassified_d__Bacteria	p__Firmicutes	c__Clostridia	o__Eubacteriales	f__Oscillospiraceae	g__Anaerotruncus	s__unclassified_g__Anaerotruncus	ASV1077	0	0	0	0	16	0	0	0	0	0	0	0	0	0	0	0	0	0	0	0	0	0	16	5.00842e-05	0.0454545
d__Bacteria	k__unclassified_d__Bacteria	p__Firmicutes	c__Clostridia	o__Eubacteriales	f__Lachnospiraceae	g__unclassified_f__Lachnospiraceae	s__unclassified_f__Lachnospiraceae	ASV477	0	0	0	0	0	0	0	0	0	0	0	5	11	0	0	0	0	0	0	0	0	0	16	5.00842e-05	0.0909091
d__Bacteria	k__unclassified_d__Bacteria	p__Firmicutes	c__Bacilli	o__Lactobacillales	f__Lactobacillaceae	g__Ligilactobacillus	s__Ligilactobacillus_murinus	ASV1516	0	15	0	0	0	0	0	0	0	0	0	0	0	0	0	0	0	0	0	0	0	0	15	4.69539e-05	0.0454545
d__Bacteria	k__unclassified_d__Bacteria	p__Firmicutes	c__Bacilli	o__Lactobacillales	f__Lactobacillaceae	g__Limosilactobacillus	s__Limosilactobacillus_reuteri	ASV2010	0	0	0	0	0	0	0	0	0	0	0	0	0	0	0	0	0	0	0	0	24	0	24	7.51263e-05	0.0454545
d__Bacteria	k__unclassified_d__Bacteria	p__Bacteroidota	c__Bacteroidia	o__Bacteroidales	f__Muribaculaceae	g__Duncaniella	s__Duncaniella_freteri	ASV139	5	0	0	0	0	0	0	0	0	0	0	0	0	10	0	0	0	0	0	0	0	0	15	4.69539e-05	0.0909091
d__Bacteria	k__unclassified_d__Bacteria	p__Firmicutes	c__Clostridia	o__Eubacteriales	f__Lachnospiraceae	g__unclassified_f__Lachnospiraceae	s__unclassified_f__Lachnospiraceae	ASV569	0	0	0	0	0	0	0	0	0	0	0	2	0	0	0	0	0	0	0	0	6	17	25	7.82566e-05	0.136364
d__Bacteria	k__unclassified_d__Bacteria	p__Bacteroidota	c__Bacteroidia	o__Bacteroidales	f__Muribaculaceae	g__Duncaniella	s__Duncaniella_freteri	ASV982	0	0	0	25	0	0	0	0	0	0	0	0	0	0	0	0	0	0	0	0	0	0	25	7.82566e-05	0.0454545
d__Bacteria	k__unclassified_d__Bacteria	p__Firmicutes	c__Clostridia	o__Eubacteriales	f__Oscillospiraceae	g__unclassified_f__Oscillospiraceae	s__unclassified_f__Oscillospiraceae	ASV442	0	0	0	0	18	0	0	0	0	0	0	12	0	0	0	0	0	0	0	0	0	0	30	9.39079e-05	0.0909091
d__Bacteria	k__unclassified_d__Bacteria	p__Firmicutes	c__Clostridia	o__Eubacteriales	f__unclassified_o__Eubacteriales	g__unclassified_o__Eubacteriales	s__unclassified_o__Eubacteriales	ASV1494	0	0	0	0	0	0	0	3	0	0	3	0	0	0	0	0	0	0	0	0	0	5	11	3.44329e-05	0.136364
d__Bacteria	k__unclassified_d__Bacteria	p__Firmicutes	c__Clostridia	o__Eubacteriales	f__Oscillospiraceae	g__Paludicola	s__Paludicola_psychrotolerans	ASV1672	0	0	34	0	0	0	0	0	0	0	0	0	0	0	0	0	0	0	0	0	0	0	34	0.000106429	0.0454545
d__Bacteria	k__unclassified_d__Bacteria	p__Bacteroidota	c__Bacteroidia	o__Bacteroidales	f__Muribaculaceae	g__Muribaculum	s__Muribaculum_intestinale	ASV2121	0	0	0	0	0	0	0	0	0	0	0	0	0	0	0	0	0	31	0	0	0	0	31	9.70381e-05	0.0454545
d__Bacteria	k__unclassified_d__Bacteria	p__Firmicutes	c__Clostridia	o__Eubacteriales	f__Oscillospiraceae	g__unclassified_f__Oscillospiraceae	s__unclassified_f__Oscillospiraceae	ASV1240	0	0	0	0	0	9	0	0	0	0	12	0	8	0	0	0	0	0	0	0	0	0	29	9.07776e-05	0.136364
d__Bacteria	k__unclassified_d__Bacteria	p__Proteobacteria	c__Gammaproteobacteria	o__Enterobacterales	f__Enterobacteriaceae	g__Escherichia	s__Escherichia_fergusonii	ASV1603	0	0	0	0	0	0	0	0	0	0	0	0	0	0	0	17	0	0	0	0	0	0	17	5.32145e-05	0.0454545
d__Bacteria	k__unclassified_d__Bacteria	p__Firmicutes	c__Clostridia	o__Eubacteriales	f__Lachnospiraceae	g__unclassified_f__Lachnospiraceae	s__unclassified_f__Lachnospiraceae	ASV1014	0	0	0	4	0	0	0	0	0	0	0	0	0	0	0	0	0	0	0	0	10	0	14	4.38237e-05	0.0909091
d__Bacteria	k__unclassified_d__Bacteria	p__Firmicutes	c__Clostridia	o__Eubacteriales	f__Lachnospiraceae	g__unclassified_f__Lachnospiraceae	s__unclassified_f__Lachnospiraceae	ASV1574	0	0	0	0	0	0	0	0	0	0	0	0	0	0	0	0	0	0	0	22	0	10	32	0.000100168	0.0909091
d__Bacteria	k__unclassified_d__Bacteria	p__Actinobacteria	c__Coriobacteriia	o__Coriobacteriales	f__Coriobacteriaceae	g__Parvibacter	s__Parvibacter_caecicola	ASV159	0	0	0	0	0	0	0	0	0	0	0	0	0	16	8	0	0	0	0	0	0	0	24	7.51263e-05	0.0909091
d__Bacteria	k__unclassified_d__Bacteria	p__Firmicutes	c__Clostridia	o__Eubacteriales	f__Lachnospiraceae	g__unclassified_f__Lachnospiraceae	s__unclassified_f__Lachnospiraceae	ASV673	0	0	0	0	0	0	0	0	0	0	0	0	0	0	12	0	0	0	0	0	0	0	12	3.75632e-05	0.0454545
d__Bacteria	k__unclassified_d__Bacteria	p__Firmicutes	c__Clostridia	o__Eubacteriales	f__unclassified_o__Eubacteriales	g__unclassified_o__Eubacteriales	s__unclassified_o__Eubacteriales	ASV1688	0	0	9	0	0	0	0	0	0	0	0	0	0	0	0	0	0	0	0	7	0	0	16	5.00842e-05	0.0909091
d__Bacteria	k__unclassified_d__Bacteria	p__Firmicutes	c__Clostridia	o__Eubacteriales	f__Oscillospiraceae	g__unclassified_f__Oscillospiraceae	s__[Eubacterium]_siraeum	ASV1568	0	0	0	0	0	0	0	0	0	0	0	0	0	0	0	0	0	0	0	0	11	14	25	7.82566e-05	0.0909091
d__Bacteria	k__unclassified_d__Bacteria	p__Firmicutes	c__Clostridia	o__Eubacteriales	f__Oscillospiraceae	g__Oscillibacter	s__Oscillibacter_valericigenes	ASV249	0	0	0	4	0	0	0	0	0	0	0	0	0	4	0	0	0	0	0	0	0	0	8	2.50421e-05	0.0909091
d__Bacteria	k__unclassified_d__Bacteria	p__Bacteroidota	c__Bacteroidia	o__Bacteroidales	f__Bacteroidaceae	g__Bacteroides	s__Bacteroides_caecimuris	ASV1281	0	0	0	0	0	0	0	0	0	0	0	0	0	0	17	0	0	0	0	0	0	0	17	5.32145e-05	0.0454545
d__Bacteria	k__unclassified_d__Bacteria	p__Bacteroidota	c__Bacteroidia	o__Bacteroidales	f__Muribaculaceae	g__unclassified_f__Muribaculaceae	s__unclassified_f__Muribaculaceae	ASV380	0	0	0	0	0	0	0	0	0	0	0	17	0	0	0	0	0	0	0	0	0	0	17	5.32145e-05	0.0454545
d__Bacteria	k__unclassified_d__Bacteria	p__Firmicutes	c__Clostridia	o__Eubacteriales	f__Christensenellaceae	g__Christensenella	s__unclassified_g__Christensenella	ASV1280	0	0	0	0	0	0	0	0	0	0	0	0	0	0	16	0	0	0	0	0	0	0	16	5.00842e-05	0.0454545
d__Bacteria	k__unclassified_d__Bacteria	p__Firmicutes	c__Clostridia	o__Eubacteriales	f__Lachnospiraceae	g__unclassified_f__Lachnospiraceae	s__unclassified_f__Lachnospiraceae	ASV1823	0	0	0	0	0	0	0	0	0	0	0	0	0	0	0	0	0	0	0	33	0	0	33	0.000103299	0.0454545
d__Bacteria	k__unclassified_d__Bacteria	p__Firmicutes	c__Bacilli	o__Lactobacillales	f__Lactobacillaceae	g__Ligilactobacillus	s__Ligilactobacillus_murinus	ASV1982	0	0	0	0	0	0	0	0	0	0	20	0	0	0	0	0	0	0	0	0	0	0	20	6.26053e-05	0.0454545
d__Bacteria	k__unclassified_d__Bacteria	p__Bacteroidota	c__Bacteroidia	o__Bacteroidales	f__Prevotellaceae	g__Prevotellamassilia	s__Prevotellamassilia_timonensis	ASV938	0	0	0	0	0	0	4	0	0	0	0	0	0	0	0	0	0	0	0	0	0	0	4	1.25211e-05	0.0454545
d__Bacteria	k__unclassified_d__Bacteria	p__Firmicutes	c__Clostridia	o__Eubacteriales	f__Lachnospiraceae	g__unclassified_f__Lachnospiraceae	s__unclassified_f__Lachnospiraceae	ASV1673	0	0	32	0	0	0	0	0	0	0	0	0	0	0	0	0	0	0	0	0	0	0	32	0.000100168	0.0454545
d__Bacteria	k__unclassified_d__Bacteria	p__Firmicutes	c__Clostridia	o__Eubacteriales	f__unclassified_o__Eubacteriales	g__unclassified_o__Eubacteriales	s__unclassified_o__Eubacteriales	ASV990	0	0	0	19	0	0	0	0	0	0	0	0	0	0	0	0	0	0	0	0	0	0	19	5.9475e-05	0.0454545
d__Bacteria	k__unclassified_d__Bacteria	p__Firmicutes	c__Erysipelotrichia	o__Erysipelotrichales	f__Erysipelotrichaceae	g__Dubosiella	s__Dubosiella_newyorkensis	ASV1099	0	0	0	0	0	0	0	0	0	26	0	0	0	0	0	0	0	0	0	0	0	0	26	8.13868e-05	0.0454545
d__Bacteria	k__unclassified_d__Bacteria	p__Bacteroidota	c__Bacteroidia	o__Bacteroidales	f__Tannerellaceae	g__Parabacteroides	s__Parabacteroides_merdae	ASV1112	0	0	0	0	0	0	0	0	0	6	0	0	0	0	0	0	0	0	0	0	0	0	6	1.87816e-05	0.0454545
d__Bacteria	k__unclassified_d__Bacteria	p__Actinobacteria	c__Coriobacteriia	o__Eggerthellales	f__Eggerthellaceae	g__Adlercreutzia	s__Adlercreutzia_muris	ASV535	0	0	0	0	0	0	0	16	0	0	0	5	0	0	0	0	0	0	0	0	0	0	21	6.57355e-05	0.0909091
d__Bacteria	k__unclassified_d__Bacteria	p__Firmicutes	c__Bacilli	o__Lactobacillales	f__Lactobacillaceae	g__Lactobacillus	s__unclassified_g__Lactobacillus	ASV983	0	0	0	24	0	0	0	0	0	0	0	0	0	0	0	0	0	0	0	0	0	0	24	7.51263e-05	0.0454545
d__Bacteria	k__unclassified_d__Bacteria	p__Firmicutes	c__Bacilli	o__Lactobacillales	f__Lactobacillaceae	g__Lactobacillus	s__Lactobacillus_johnsonii	ASV2011	0	0	0	0	0	0	0	0	0	0	0	0	0	0	0	0	0	0	0	0	27	0	27	8.45171e-05	0.0454545
d__Bacteria	k__unclassified_d__Bacteria	p__Bacteroidota	c__Bacteroidia	o__Bacteroidales	f__Muribaculaceae	g__Duncaniella	s__Duncaniella_freteri	ASV117	0	0	0	0	0	0	0	0	0	0	0	0	0	9	0	0	0	0	0	0	0	0	9	2.81724e-05	0.0454545
d__Bacteria	k__unclassified_d__Bacteria	p__Firmicutes	c__Clostridia	o__Eubacteriales	f__Lachnospiraceae	g__unclassified_f__Lachnospiraceae	s__unclassified_f__Lachnospiraceae	ASV1573	0	0	0	0	0	0	0	0	0	0	0	0	0	0	0	0	0	0	0	0	0	11	11	3.44329e-05	0.0454545
d__Bacteria	k__unclassified_d__Bacteria	p__Bacteroidota	c__Bacteroidia	o__Bacteroidales	f__Muribaculaceae	g__Duncaniella	s__Duncaniella_freteri	ASV1471	0	0	0	0	0	0	0	14	0	0	0	0	0	0	0	0	0	0	0	0	0	0	14	4.38237e-05	0.0454545
d__Bacteria	k__unclassified_d__Bacteria	p__Proteobacteria	c__Gammaproteobacteria	o__Enterobacterales	f__Enterobacteriaceae	g__Klebsiella	s__Klebsiella_pneumoniae	ASV2122	0	0	0	0	0	0	0	0	0	0	0	0	0	0	0	0	0	29	0	0	0	0	29	9.07776e-05	0.0454545
d__Bacteria	k__unclassified_d__Bacteria	p__Firmicutes	c__Clostridia	o__Eubacteriales	f__Oscillospiraceae	g__unclassified_f__Oscillospiraceae	s__unclassified_f__Oscillospiraceae	ASV434	0	0	0	0	0	0	0	0	0	0	8	10	0	0	0	0	0	0	0	0	0	0	18	5.63447e-05	0.0909091
d__Bacteria	k__unclassified_d__Bacteria	p__Firmicutes	c__Clostridia	o__Eubacteriales	f__Oscillospiraceae	g__Anaerotruncus	s__unclassified_g__Anaerotruncus	ASV1681	0	0	19	0	0	0	0	0	0	0	11	0	0	0	0	0	0	0	0	0	0	0	30	9.39079e-05	0.0909091
d__Bacteria	k__unclassified_d__Bacteria	p__Firmicutes	c__Clostridia	o__Eubacteriales	f__unclassified_o__Eubacteriales	g__unclassified_o__Eubacteriales	s__unclassified_o__Eubacteriales	ASV456	0	0	0	0	0	0	0	0	0	0	0	11	0	0	0	0	0	0	0	0	0	0	11	3.44329e-05	0.0454545
d__Bacteria	k__unclassified_d__Bacteria	p__Firmicutes	c__Clostridia	o__Eubacteriales	f__Lachnospiraceae	g__unclassified_f__Lachnospiraceae	s__unclassified_f__Lachnospiraceae	ASV944	0	0	0	15	0	0	4	0	0	0	0	0	0	0	0	0	0	0	0	0	0	0	19	5.9475e-05	0.0909091
d__Bacteria	k__unclassified_d__Bacteria	p__Firmicutes	c__Bacilli	o__Lactobacillales	f__Lactobacillaceae	g__Lactobacillus	s__Lactobacillus_amylovorus	ASV1609	0	0	0	0	0	0	0	0	0	0	0	0	0	0	0	8	0	0	0	0	14	0	22	6.88658e-05	0.0909091
d__Bacteria	k__unclassified_d__Bacteria	p__Candidatus_Melainabacteria	c__unclassified_p__Candidatus_Melainabacteria	o__Vampirovibrionales	f__unclassified_o__Vampirovibrionales	g__Vampirovibrio	s__Vampirovibrio_chlorellavorus	ASV751	16	0	0	0	0	0	0	0	0	0	0	0	0	0	0	0	0	0	0	0	0	0	16	5.00842e-05	0.0454545
d__Bacteria	k__unclassified_d__Bacteria	p__Firmicutes	c__Bacilli	o__Lactobacillales	f__Lactobacillaceae	g__Limosilactobacillus	s__Limosilactobacillus_reuteri	ASV2012	0	0	0	0	0	0	0	0	0	0	0	0	0	0	0	0	0	0	0	0	21	0	21	6.57355e-05	0.0454545
d__Bacteria	k__unclassified_d__Bacteria	p__Firmicutes	c__Bacilli	o__Lactobacillales	f__Lactobacillaceae	g__Ligilactobacillus	s__Ligilactobacillus_murinus	ASV941	0	18	0	0	0	0	5	0	0	0	0	0	0	0	0	0	0	0	0	0	0	0	23	7.1996e-05	0.0909091
d__Bacteria	k__unclassified_d__Bacteria	p__Firmicutes	c__Clostridia	o__Eubacteriales	f__Lachnospiraceae	g__unclassified_f__Lachnospiraceae	s__unclassified_f__Lachnospiraceae	ASV561	0	0	0	0	0	0	0	0	0	0	0	4	0	0	0	0	0	0	16	0	0	0	20	6.26053e-05	0.0909091
d__Bacteria	k__unclassified_d__Bacteria	p__Firmicutes	c__Bacilli	o__Lactobacillales	f__Lactobacillaceae	g__Lactobacillus	s__unclassified_g__Lactobacillus	ASV1438	0	0	0	0	0	11	0	7	0	0	0	0	0	0	0	0	0	0	0	4	0	0	22	6.88658e-05	0.136364
d__Bacteria	k__unclassified_d__Bacteria	p__Firmicutes	c__unclassified_p__Firmicutes	o__unclassified_p__Firmicutes	f__unclassified_p__Firmicutes	g__unclassified_p__Firmicutes	s__unclassified_p__Firmicutes	ASV529	0	0	0	0	0	0	0	0	0	0	0	5	4	0	0	0	0	0	0	6	0	6	21	6.57355e-05	0.181818
d__Bacteria	k__unclassified_d__Bacteria	p__Firmicutes	c__Clostridia	o__Eubacteriales	f__Oscillospiraceae	g__Lawsonibacter	s__Lawsonibacter_asaccharolyticus	ASV1074	0	0	0	0	18	0	0	0	0	0	0	0	0	0	2	0	0	0	0	0	0	0	20	6.26053e-05	0.0909091
d__Bacteria	k__unclassified_d__Bacteria	p__Firmicutes	c__Clostridia	o__Eubacteriales	f__Oscillospiraceae	g__unclassified_f__Oscillospiraceae	s__unclassified_f__Oscillospiraceae	ASV511	0	0	0	0	0	0	0	0	0	0	0	4	0	0	0	0	0	0	0	0	0	0	4	1.25211e-05	0.0454545
d__Bacteria	k__unclassified_d__Bacteria	p__Firmicutes	c__Erysipelotrichia	o__Erysipelotrichales	f__Erysipelotrichaceae	g__Dubosiella	s__Dubosiella_newyorkensis	ASV1983	0	0	0	0	0	0	0	0	0	0	20	0	0	0	0	0	0	0	0	0	0	0	20	6.26053e-05	0.0454545
d__Bacteria	k__unclassified_d__Bacteria	p__Firmicutes	c__Clostridia	o__Eubacteriales	f__Oscillospiraceae	g__Anaerotruncus	s__unclassified_g__Anaerotruncus	ASV1674	0	0	32	0	0	0	0	0	0	0	0	0	0	0	0	0	0	0	0	0	0	0	32	0.000100168	0.0454545
d__Bacteria	k__unclassified_d__Bacteria	p__Firmicutes	c__Clostridia	o__Eubacteriales	f__Eubacteriaceae	g__Eubacterium	s__Eubacterium_xylanophilum	ASV1270	0	0	0	0	0	0	0	0	0	0	18	0	3	0	0	0	0	0	0	0	0	0	21	6.57355e-05	0.0909091
d__Bacteria	k__unclassified_d__Bacteria	p__Firmicutes	c__Clostridia	o__Eubacteriales	f__Lachnospiraceae	g__unclassified_f__Lachnospiraceae	s__unclassified_f__Lachnospiraceae	ASV545	0	0	0	0	0	0	0	0	0	0	0	3	0	0	0	0	0	0	0	0	0	0	3	9.39079e-06	0.0454545
d__Bacteria	k__unclassified_d__Bacteria	p__Bacteroidota	c__Bacteroidia	o__Bacteroidales	f__Muribaculaceae	g__Duncaniella	s__Duncaniella_freteri	ASV912	0	0	0	0	0	0	19	0	0	0	0	0	0	0	0	0	0	0	0	0	0	0	19	5.9475e-05	0.0454545
d__Bacteria	k__unclassified_d__Bacteria	p__Firmicutes	c__Clostridia	o__Eubacteriales	f__Oscillospiraceae	g__unclassified_f__Oscillospiraceae	s__unclassified_f__Oscillospiraceae	ASV1231	0	0	0	0	0	0	0	0	0	0	0	0	11	0	0	0	0	0	0	0	0	12	23	7.1996e-05	0.0909091
d__Bacteria	k__unclassified_d__Bacteria	p__Firmicutes	c__Clostridia	o__Eubacteriales	f__Oscillospiraceae	g__unclassified_f__Oscillospiraceae	s__unclassified_f__Oscillospiraceae	ASV387	0	0	0	0	0	0	0	0	0	0	0	17	0	0	0	0	0	0	0	0	0	0	17	5.32145e-05	0.0454545
d__Bacteria	k__unclassified_d__Bacteria	p__Firmicutes	c__Bacilli	o__Lactobacillales	f__Lactobacillaceae	g__Limosilactobacillus	s__Limosilactobacillus_reuteri	ASV1984	0	0	0	0	0	0	0	0	0	0	18	0	0	0	0	0	0	0	0	0	0	0	18	5.63447e-05	0.0454545
d__Bacteria	k__unclassified_d__Bacteria	p__Firmicutes	c__Clostridia	o__Eubacteriales	f__Lachnospiraceae	g__Eisenbergiella	s__unclassified_g__Eisenbergiella	ASV1017	0	0	0	6	0	0	0	0	0	0	0	0	0	0	0	0	0	0	0	7	0	8	21	6.57355e-05	0.136364
d__Bacteria	k__unclassified_d__Bacteria	p__Firmicutes	c__Clostridia	o__Eubacteriales	f__Lachnospiraceae	g__unclassified_f__Lachnospiraceae	s__unclassified_f__Lachnospiraceae	ASV748	11	0	0	0	0	0	0	0	0	0	0	0	0	0	0	0	0	0	0	0	0	0	11	3.44329e-05	0.0454545
d__Bacteria	k__unclassified_d__Bacteria	p__Proteobacteria	c__Gammaproteobacteria	o__Enterobacterales	f__Enterobacteriaceae	g__Escherichia	s__Escherichia_fergusonii	ASV1604	0	0	0	0	0	0	0	0	0	0	0	0	0	0	0	12	0	0	0	0	0	0	12	3.75632e-05	0.0454545
d__Bacteria	k__unclassified_d__Bacteria	p__Firmicutes	c__Bacilli	o__Lactobacillales	f__Lactobacillaceae	g__Limosilactobacillus	s__Limosilactobacillus_reuteri	ASV1985	0	0	0	0	0	0	0	0	0	0	15	0	0	0	0	0	0	0	0	0	0	0	15	4.69539e-05	0.0454545
d__Bacteria	k__unclassified_d__Bacteria	p__Candidatus_Melainabacteria	c__unclassified_p__Candidatus_Melainabacteria	o__Vampirovibrionales	f__unclassified_o__Vampirovibrionales	g__Vampirovibrio	s__Vampirovibrio_chlorellavorus	ASV461	0	0	0	0	0	0	0	0	0	0	0	9	0	0	7	0	0	0	0	0	0	0	16	5.00842e-05	0.0909091
d__Bacteria	k__unclassified_d__Bacteria	p__Bacteroidota	c__Bacteroidia	o__Bacteroidales	f__Bacteroidaceae	g__Bacteroides	s__Bacteroides_caecimuris	ASV1100	0	0	0	0	0	0	0	0	0	18	0	0	0	0	0	0	0	0	0	0	0	0	18	5.63447e-05	0.0454545
d__Bacteria	k__unclassified_d__Bacteria	p__Firmicutes	c__Bacilli	o__Bacillales	f__Staphylococcaceae	g__Staphylococcus	s__Staphylococcus_equorum	ASV1292	0	0	0	0	0	0	0	0	0	0	0	0	0	0	6	7	0	0	0	0	0	0	13	4.06934e-05	0.0909091
d__Bacteria	k__unclassified_d__Bacteria	p__Verrucomicrobia	c__Verrucomicrobiae	o__Verrucomicrobiales	f__Akkermansiaceae	g__Akkermansia	s__Akkermansia_muciniphila	ASV278	0	0	0	0	0	0	0	0	0	0	0	0	0	3	0	0	0	0	0	0	0	0	3	9.39079e-06	0.0454545
d__Bacteria	k__unclassified_d__Bacteria	p__Firmicutes	c__Clostridia	o__Eubacteriales	f__Lachnospiraceae	g__unclassified_f__Lachnospiraceae	s__unclassified_f__Lachnospiraceae	ASV1142	0	0	0	0	0	0	0	0	0	0	0	0	0	0	0	0	0	0	11	0	0	0	11	3.44329e-05	0.0454545
d__Bacteria	k__unclassified_d__Bacteria	p__Firmicutes	c__Clostridia	o__Eubacteriales	f__Lachnospiraceae	g__unclassified_f__Lachnospiraceae	s__unclassified_f__Lachnospiraceae	ASV1472	0	0	0	0	0	0	0	11	0	0	0	0	0	0	0	0	0	0	0	0	0	0	11	3.44329e-05	0.0454545
d__Bacteria	k__unclassified_d__Bacteria	p__Firmicutes	c__Clostridia	o__Eubacteriales	f__Lachnospiraceae	g__unclassified_f__Lachnospiraceae	s__unclassified_f__Lachnospiraceae	ASV1418	0	0	0	0	0	18	0	0	0	0	0	0	0	0	0	0	0	0	0	0	0	0	18	5.63447e-05	0.0454545
d__Bacteria	k__unclassified_d__Bacteria	p__Firmicutes	c__Clostridia	o__Eubacteriales	f__Lachnospiraceae	g__unclassified_f__Lachnospiraceae	s__unclassified_f__Lachnospiraceae	ASV985	0	0	0	18	0	0	0	0	0	0	0	0	0	0	0	0	0	0	0	0	0	0	18	5.63447e-05	0.0454545
d__Bacteria	k__unclassified_d__Bacteria	p__Candidatus_Melainabacteria	c__unclassified_p__Candidatus_Melainabacteria	o__Vampirovibrionales	f__unclassified_o__Vampirovibrionales	g__Vampirovibrio	s__Vampirovibrio_chlorellavorus	ASV1642	0	0	0	0	0	0	0	0	0	0	0	0	0	0	0	0	0	0	0	4	0	0	4	1.25211e-05	0.0454545
d__Bacteria	k__unclassified_d__Bacteria	p__Firmicutes	c__Clostridia	o__Eubacteriales	f__Oscillospiraceae	g__unclassified_f__Oscillospiraceae	s__unclassified_f__Oscillospiraceae	ASV467	0	0	0	4	0	0	0	0	0	0	0	9	0	0	0	0	0	0	0	0	0	0	13	4.06934e-05	0.0909091
d__Bacteria	k__unclassified_d__Bacteria	p__Firmicutes	c__Bacilli	o__Lactobacillales	f__Lactobacillaceae	g__Lactobacillus	s__unclassified_g__Lactobacillus	ASV2013	0	0	0	0	0	0	0	0	0	0	0	0	0	0	0	0	0	0	0	0	21	0	21	6.57355e-05	0.0454545
d__Bacteria	k__unclassified_d__Bacteria	p__Firmicutes	c__Clostridia	o__Eubacteriales	f__Lachnospiraceae	g__unclassified_f__Lachnospiraceae	s__unclassified_f__Lachnospiraceae	ASV1419	0	0	0	0	0	28	0	0	0	0	0	0	0	0	0	0	0	0	0	0	0	0	28	8.76474e-05	0.0454545
d__Bacteria	k__unclassified_d__Bacteria	p__Firmicutes	c__Bacilli	o__Lactobacillales	f__Lactobacillaceae	g__Limosilactobacillus	s__Limosilactobacillus_reuteri	ASV986	0	0	0	19	0	0	0	0	0	0	0	0	0	0	0	0	0	0	0	0	0	0	19	5.9475e-05	0.0454545
d__Bacteria	k__unclassified_d__Bacteria	p__Firmicutes	c__Clostridia	o__Eubacteriales	f__Lachnospiraceae	g__unclassified_f__Lachnospiraceae	s__unclassified_f__Lachnospiraceae	ASV1624	0	0	0	0	0	0	0	0	0	0	6	0	0	0	0	0	9	0	0	0	0	0	15	4.69539e-05	0.0909091
d__Bacteria	k__unclassified_d__Bacteria	p__Firmicutes	c__Clostridia	o__Eubacteriales	f__Oscillospiraceae	g__unclassified_f__Oscillospiraceae	s__unclassified_f__Oscillospiraceae	ASV265	5	0	0	0	0	6	0	0	0	0	0	2	0	1	0	0	0	0	0	0	0	0	14	4.38237e-05	0.181818
d__Bacteria	k__unclassified_d__Bacteria	p__Firmicutes	c__Clostridia	o__Eubacteriales	f__Lachnospiraceae	g__unclassified_f__Lachnospiraceae	s__unclassified_f__Lachnospiraceae	ASV388	0	0	0	0	0	0	0	0	0	0	0	15	0	0	0	0	0	0	0	0	0	0	15	4.69539e-05	0.0454545
d__Bacteria	k__unclassified_d__Bacteria	p__Firmicutes	c__Clostridia	o__Eubacteriales	f__Lachnospiraceae	g__unclassified_f__Lachnospiraceae	s__unclassified_f__Lachnospiraceae	ASV670	0	0	0	0	0	0	0	0	0	0	0	0	0	0	0	0	2	0	0	0	0	0	2	6.26053e-06	0.0454545
d__Bacteria	k__unclassified_d__Bacteria	p__Bacteroidota	c__Bacteroidia	o__Bacteroidales	f__Tannerellaceae	g__Parabacteroides	s__Parabacteroides_merdae	ASV1283	0	0	0	0	0	0	0	0	0	0	0	0	0	0	15	0	0	0	0	0	0	0	15	4.69539e-05	0.0454545
d__Bacteria	k__unclassified_d__Bacteria	p__Firmicutes	c__Clostridia	o__Eubacteriales	f__unclassified_o__Eubacteriales	g__unclassified_o__Eubacteriales	s__unclassified_o__Eubacteriales	ASV580	0	0	0	0	7	0	0	0	0	0	5	0	1	0	0	0	0	0	0	0	0	0	13	4.06934e-05	0.136364
d__Bacteria	k__unclassified_d__Bacteria	p__Firmicutes	c__Erysipelotrichia	o__Erysipelotrichales	f__Erysipelotrichaceae	g__Allobaculum	s__Allobaculum_stercoricanis	ASV1621	0	0	0	0	0	0	0	0	0	0	0	0	0	0	0	0	16	0	0	0	0	0	16	5.00842e-05	0.0454545
d__Bacteria	k__unclassified_d__Bacteria	p__Firmicutes	c__Bacilli	o__Lactobacillales	f__Streptococcaceae	g__Streptococcus	s__Streptococcus_danieliae	ASV191	0	0	0	0	0	0	11	0	0	0	0	0	0	10	0	0	0	0	0	0	0	0	21	6.57355e-05	0.0909091
d__Bacteria	k__unclassified_d__Bacteria	p__Firmicutes	c__Clostridia	o__Eubacteriales	f__Lachnospiraceae	g__unclassified_f__Lachnospiraceae	s__unclassified_f__Lachnospiraceae	ASV844	0	0	0	0	0	0	0	0	0	0	0	0	7	0	0	0	0	0	0	0	0	0	7	2.19118e-05	0.0454545
d__Bacteria	k__unclassified_d__Bacteria	p__Firmicutes	c__Bacilli	o__Lactobacillales	f__Lactobacillaceae	g__Lactobacillus	s__Lactobacillus_johnsonii	ASV1675	0	0	28	0	0	0	0	0	0	0	0	0	0	0	0	0	0	0	0	0	0	0	28	8.76474e-05	0.0454545
d__Bacteria	k__unclassified_d__Bacteria	p__Actinobacteria	c__Coriobacteriia	o__Eggerthellales	f__Eggerthellaceae	g__Eggerthella	s__unclassified_g__Eggerthella	ASV1111	0	0	0	0	0	0	0	6	0	6	2	0	0	0	0	0	0	0	0	0	0	0	14	4.38237e-05	0.136364
d__Bacteria	k__unclassified_d__Bacteria	p__Firmicutes	c__Clostridia	o__Eubacteriales	f__unclassified_o__Eubacteriales	g__unclassified_o__Eubacteriales	s__unclassified_o__Eubacteriales	ASV1926	0	0	0	0	0	0	0	0	0	0	0	0	0	0	0	0	0	2	0	0	0	0	2	6.26053e-06	0.0454545
d__Bacteria	k__unclassified_d__Bacteria	p__Firmicutes	c__Clostridia	o__Eubacteriales	f__Oscillospiraceae	g__unclassified_f__Oscillospiraceae	s__unclassified_f__Oscillospiraceae	ASV767	9	0	0	0	0	0	0	0	0	0	0	0	0	0	0	0	0	0	0	11	0	0	20	6.26053e-05	0.0909091
d__Bacteria	k__unclassified_d__Bacteria	p__Firmicutes	c__Clostridia	o__Eubacteriales	f__Lachnospiraceae	g__Eisenbergiella	s__unclassified_g__Eisenbergiella	ASV393	0	0	0	0	0	0	0	0	0	0	0	10	0	0	0	0	0	0	0	0	0	0	10	3.13026e-05	0.0454545
d__Bacteria	k__unclassified_d__Bacteria	p__Verrucomicrobia	c__Verrucomicrobiae	o__Verrucomicrobiales	f__Akkermansiaceae	g__Akkermansia	s__Akkermansia_muciniphila	ASV1102	0	0	0	0	0	0	0	0	0	16	0	0	0	0	0	0	0	0	0	0	0	0	16	5.00842e-05	0.0454545
d__Bacteria	k__unclassified_d__Bacteria	p__Firmicutes	c__Clostridia	o__Eubacteriales	f__Oscillospiraceae	g__unclassified_f__Oscillospiraceae	s__unclassified_f__Oscillospiraceae	ASV396	0	0	0	0	0	0	0	0	0	0	0	16	0	0	0	0	0	0	0	0	0	0	16	5.00842e-05	0.0454545
d__Bacteria	k__unclassified_d__Bacteria	p__Firmicutes	c__Clostridia	o__Eubacteriales	f__Lachnospiraceae	g__unclassified_f__Lachnospiraceae	s__unclassified_f__Lachnospiraceae	ASV542	8	0	0	0	0	0	0	0	0	0	0	2	0	0	0	0	0	0	0	0	0	0	10	3.13026e-05	0.0909091
d__Bacteria	k__unclassified_d__Bacteria	p__Firmicutes	c__Clostridia	o__Eubacteriales	f__Eubacteriales_Family_XIII._Incertae_Sedis	g__unclassified_f__Eubacteriales_Family_XIII._Incertae_Sedis	s__unclassified_f__Eubacteriales_Family_XIII._Incertae_Sedis	ASV589	0	0	0	0	0	0	0	10	0	0	0	1	0	0	0	0	0	0	0	0	0	0	11	3.44329e-05	0.0909091
d__Bacteria	k__unclassified_d__Bacteria	p__Firmicutes	c__Clostridia	o__Eubacteriales	f__Oscillospiraceae	g__unclassified_f__Oscillospiraceae	s__unclassified_f__Oscillospiraceae	ASV444	0	0	0	0	0	0	0	0	0	0	4	11	0	0	0	0	0	0	0	0	0	0	15	4.69539e-05	0.0909091
d__Bacteria	k__unclassified_d__Bacteria	p__Firmicutes	c__Clostridia	o__Eubacteriales	f__Lachnospiraceae	g__unclassified_f__Lachnospiraceae	s__unclassified_f__Lachnospiraceae	ASV1473	0	0	0	0	0	0	0	11	0	0	0	0	0	0	0	0	0	0	0	0	0	0	11	3.44329e-05	0.0454545
d__Bacteria	k__unclassified_d__Bacteria	p__Firmicutes	c__Clostridia	o__Eubacteriales	f__Oscillospiraceae	g__Lawsonibacter	s__Lawsonibacter_asaccharolyticus	ASV507	0	0	0	0	0	0	0	0	0	0	4	6	0	0	0	0	0	0	0	0	0	4	14	4.38237e-05	0.136364
d__Bacteria	k__unclassified_d__Bacteria	p__Firmicutes	c__Bacilli	o__Lactobacillales	f__Lactobacillaceae	g__Lactobacillus	s__Lactobacillus_johnsonii	ASV2123	0	0	0	0	0	0	0	0	0	0	0	0	0	0	0	0	0	25	0	0	0	0	25	7.82566e-05	0.0454545
d__Bacteria	k__unclassified_d__Bacteria	p__Firmicutes	c__Clostridia	o__Eubacteriales	f__Oscillospiraceae	g__unclassified_f__Oscillospiraceae	s__unclassified_f__Oscillospiraceae	ASV1829	0	0	0	0	0	0	0	0	0	0	0	0	0	0	0	0	0	0	0	9	0	0	9	2.81724e-05	0.0454545
d__Bacteria	k__unclassified_d__Bacteria	p__Bacteroidota	c__Bacteroidia	o__Bacteroidales	f__Bacteroidaceae	g__Bacteroides	s__Bacteroides_fragilis	ASV753	12	0	0	0	0	0	0	0	0	0	0	0	0	0	0	0	0	0	0	0	0	0	12	3.75632e-05	0.0454545
d__Bacteria	k__unclassified_d__Bacteria	p__Firmicutes	c__Clostridia	o__Eubacteriales	f__Oscillospiraceae	g__unclassified_f__Oscillospiraceae	s__unclassified_f__Oscillospiraceae	ASV954	0	0	5	0	0	0	0	0	0	0	0	0	3	0	0	0	0	0	4	0	0	5	17	5.32145e-05	0.181818
d__Bacteria	k__unclassified_d__Bacteria	p__Firmicutes	c__Clostridia	o__Eubacteriales	f__Lachnospiraceae	g__unclassified_f__Lachnospiraceae	s__unclassified_f__Lachnospiraceae	ASV1286	0	0	0	0	0	0	0	0	0	0	0	0	0	0	13	0	4	0	0	0	0	0	17	5.32145e-05	0.0909091
d__Bacteria	k__unclassified_d__Bacteria	p__Firmicutes	c__Clostridia	o__Eubacteriales	f__Lachnospiraceae	g__unclassified_f__Lachnospiraceae	s__unclassified_f__Lachnospiraceae	ASV1071	0	0	0	0	28	0	0	0	0	0	0	0	0	0	0	0	0	0	0	0	0	0	28	8.76474e-05	0.0454545
d__Bacteria	k__unclassified_d__Bacteria	p__Firmicutes	c__Clostridia	o__Eubacteriales	f__unclassified_o__Eubacteriales	g__unclassified_o__Eubacteriales	s__unclassified_o__Eubacteriales	ASV579	0	0	0	0	0	0	0	0	0	0	0	3	0	0	0	0	0	0	0	0	0	0	3	9.39079e-06	0.0454545
d__Bacteria	k__unclassified_d__Bacteria	p__Bacteroidota	c__Bacteroidia	o__Bacteroidales	f__Muribaculaceae	g__Duncaniella	s__Duncaniella_freteri	ASV1421	0	0	0	0	0	21	0	0	0	0	0	0	0	0	0	0	0	0	0	0	0	0	21	6.57355e-05	0.0454545
d__Bacteria	k__unclassified_d__Bacteria	p__unclassified_d__Bacteria	c__unclassified_d__Bacteria	o__unclassified_d__Bacteria	f__unclassified_d__Bacteria	g__unclassified_d__Bacteria	s__unclassified_d__Bacteria	ASV847	0	0	11	0	0	0	0	0	0	0	0	0	0	0	0	0	0	0	0	0	0	0	11	3.44329e-05	0.0454545
d__Bacteria	k__unclassified_d__Bacteria	p__Firmicutes	c__Bacilli	o__Lactobacillales	f__Lactobacillaceae	g__Lactobacillus	s__Lactobacillus_johnsonii	ASV1562	0	0	0	0	0	0	0	0	0	0	0	0	0	0	0	0	0	0	0	0	0	28	28	8.76474e-05	0.0454545
d__Bacteria	k__unclassified_d__Bacteria	p__Firmicutes	c__Clostridia	o__Eubacteriales	f__Oscillospiraceae	g__unclassified_f__Oscillospiraceae	s__unclassified_f__Oscillospiraceae	ASV491	5	0	0	0	0	0	0	0	0	0	0	6	0	0	0	0	0	0	0	0	0	0	11	3.44329e-05	0.0909091
d__Bacteria	k__unclassified_d__Bacteria	p__Firmicutes	c__Clostridia	o__Eubacteriales	f__Oscillospiraceae	g__unclassified_f__Oscillospiraceae	s__unclassified_f__Oscillospiraceae	ASV551	0	0	0	0	0	0	0	0	0	0	0	4	11	0	0	0	0	0	0	0	0	0	15	4.69539e-05	0.0909091
d__Bacteria	k__unclassified_d__Bacteria	p__Firmicutes	c__Clostridia	o__Eubacteriales	f__Lachnospiraceae	g__unclassified_f__Lachnospiraceae	s__unclassified_f__Lachnospiraceae	ASV1420	0	0	0	0	0	22	0	0	0	0	0	0	0	0	0	0	0	0	0	0	0	0	22	6.88658e-05	0.0454545
d__Bacteria	k__unclassified_d__Bacteria	p__Firmicutes	c__Bacilli	o__Lactobacillales	f__Lactobacillaceae	g__Limosilactobacillus	s__Limosilactobacillus_reuteri	ASV1986	0	0	0	0	0	0	0	0	0	0	15	0	0	0	0	0	0	0	0	0	0	0	15	4.69539e-05	0.0454545
d__Bacteria	k__unclassified_d__Bacteria	p__Firmicutes	c__Clostridia	o__Eubacteriales	f__Lachnospiraceae	g__unclassified_f__Lachnospiraceae	s__unclassified_f__Lachnospiraceae	ASV1676	0	0	27	0	0	0	0	0	0	0	0	0	0	0	0	0	0	0	0	0	0	0	27	8.45171e-05	0.0454545
d__Bacteria	k__unclassified_d__Bacteria	p__Bacteroidota	c__Bacteroidia	o__Bacteroidales	f__Muribaculaceae	g__unclassified_f__Muribaculaceae	s__unclassified_f__Muribaculaceae	ASV752	9	0	0	0	0	0	0	0	0	0	0	0	0	0	0	0	0	0	0	0	0	0	9	2.81724e-05	0.0454545
d__Bacteria	k__unclassified_d__Bacteria	p__Firmicutes	c__Clostridia	o__Eubacteriales	f__Lachnospiraceae	g__unclassified_f__Lachnospiraceae	s__unclassified_f__Lachnospiraceae	ASV988	0	0	0	17	0	0	0	0	0	0	0	0	0	0	0	0	0	0	0	0	0	0	17	5.32145e-05	0.0454545
d__Bacteria	k__unclassified_d__Bacteria	p__Firmicutes	c__Bacilli	o__Lactobacillales	f__Lactobacillaceae	g__Lactiplantibacillus	s__Lactiplantibacillus_plantarum	ASV756	9	0	0	0	0	0	0	0	0	0	0	0	0	0	0	0	0	0	0	0	0	0	9	2.81724e-05	0.0454545
d__Bacteria	k__unclassified_d__Bacteria	p__Firmicutes	c__Clostridia	o__Eubacteriales	f__Lachnospiraceae	g__unclassified_f__Lachnospiraceae	s__unclassified_f__Lachnospiraceae	ASV1422	0	0	0	0	0	21	0	0	0	0	0	0	0	0	0	0	0	0	0	0	0	0	21	6.57355e-05	0.0454545
d__Bacteria	k__unclassified_d__Bacteria	p__Firmicutes	c__Clostridia	o__Eubacteriales	f__Oscillospiraceae	g__unclassified_f__Oscillospiraceae	s__unclassified_f__Oscillospiraceae	ASV755	10	0	0	0	0	0	0	0	0	0	0	0	0	0	0	0	0	0	0	0	0	0	10	3.13026e-05	0.0454545
d__Bacteria	k__unclassified_d__Bacteria	p__Firmicutes	c__Bacilli	o__Lactobacillales	f__Lactobacillaceae	g__Lactobacillus	s__Lactobacillus_intestinalis	ASV1677	0	0	27	0	0	0	0	0	0	0	0	0	0	0	0	0	0	0	0	0	0	0	27	8.45171e-05	0.0454545
d__Bacteria	k__unclassified_d__Bacteria	p__Firmicutes	c__Clostridia	o__Eubacteriales	f__Oscillospiraceae	g__unclassified_f__Oscillospiraceae	s__unclassified_f__Oscillospiraceae	ASV798	4	0	0	0	0	0	0	0	0	0	0	0	0	0	0	0	0	0	0	0	0	0	4	1.25211e-05	0.0454545
d__Bacteria	k__unclassified_d__Bacteria	p__Firmicutes	c__Bacilli	o__Lactobacillales	f__Enterococcaceae	g__Enterococcus	s__Enterococcus_hirae	ASV1423	0	0	0	0	0	22	0	0	0	0	0	0	0	0	0	0	0	0	0	0	0	0	22	6.88658e-05	0.0454545
d__Bacteria	k__unclassified_d__Bacteria	p__Bacteroidota	c__Bacteroidia	o__Bacteroidales	f__Rikenellaceae	g__Alistipes	s__unclassified_g__Alistipes	ASV454	5	0	0	0	0	0	0	0	0	0	0	9	0	0	0	0	0	0	0	0	0	0	14	4.38237e-05	0.0909091
d__Bacteria	k__unclassified_d__Bacteria	p__Firmicutes	c__Clostridia	o__Eubacteriales	f__Lachnospiraceae	g__unclassified_f__Lachnospiraceae	s__unclassified_f__Lachnospiraceae	ASV406	0	0	0	0	0	0	0	0	0	0	0	13	0	0	0	0	0	0	0	0	0	0	13	4.06934e-05	0.0454545
d__Bacteria	k__unclassified_d__Bacteria	p__Firmicutes	c__Clostridia	o__Eubacteriales	f__Lachnospiraceae	g__Eisenbergiella	s__unclassified_g__Eisenbergiella	ASV1834	0	0	0	0	0	0	0	0	0	0	0	0	0	0	0	0	0	0	0	8	6	0	14	4.38237e-05	0.0909091
d__Bacteria	k__unclassified_d__Bacteria	p__Proteobacteria	c__Gammaproteobacteria	o__Enterobacterales	f__Enterobacteriaceae	g__Klebsiella	s__Klebsiella_pneumoniae	ASV1605	0	0	0	0	0	0	0	0	0	0	0	0	0	0	0	7	0	0	0	0	0	0	7	2.19118e-05	0.0454545
d__Bacteria	k__unclassified_d__Bacteria	p__Bacteroidota	c__Bacteroidia	o__Bacteroidales	f__Rikenellaceae	g__Tidjanibacter	s__Tidjanibacter_massiliensis	ASV801	2	0	0	0	0	0	0	0	0	0	0	0	0	0	0	0	0	0	0	0	0	0	2	6.26053e-06	0.0454545
d__Bacteria	k__unclassified_d__Bacteria	p__Actinobacteria	c__Coriobacteriia	o__Coriobacteriales	f__Atopobiaceae	g__unclassified_f__Atopobiaceae	s__unclassified_f__Atopobiaceae	ASV1869	0	0	0	0	0	0	0	0	0	0	0	0	0	0	0	0	0	0	0	0	3	0	3	9.39079e-06	0.0454545
d__Bacteria	k__unclassified_d__Bacteria	p__Firmicutes	c__Bacilli	o__Lactobacillales	f__Lactobacillaceae	g__Lactobacillus	s__Lactobacillus_gasseri	ASV1228	0	0	0	0	0	0	0	0	0	0	0	0	15	0	0	0	0	0	0	0	0	0	15	4.69539e-05	0.0454545
d__Bacteria	k__unclassified_d__Bacteria	p__Firmicutes	c__Clostridia	o__Eubacteriales	f__Oscillospiraceae	g__unclassified_f__Oscillospiraceae	s__unclassified_f__Oscillospiraceae	ASV1078	0	0	0	0	14	0	0	0	0	0	0	0	0	0	8	0	0	0	0	0	0	0	22	6.88658e-05	0.0909091
d__Bacteria	k__unclassified_d__Bacteria	p__Firmicutes	c__Clostridia	o__Eubacteriales	f__Oscillospiraceae	g__Lawsonibacter	s__Lawsonibacter_asaccharolyticus	ASV694	0	0	0	0	0	0	0	0	0	0	0	0	0	0	4	0	0	0	0	3	2	0	9	2.81724e-05	0.136364
d__Bacteria	k__unclassified_d__Bacteria	p__Firmicutes	c__Clostridia	o__Eubacteriales	f__Lachnospiraceae	g__Roseburia	s__unclassified_g__Roseburia	ASV1079	0	0	0	0	14	0	0	0	0	0	0	0	8	0	0	0	0	0	0	0	0	0	22	6.88658e-05	0.0909091
d__Bacteria	k__unclassified_d__Bacteria	p__Bacteroidota	c__Bacteroidia	o__Bacteroidales	f__Tannerellaceae	g__Parabacteroides	s__Parabacteroides_distasonis	ASV1106	0	0	0	0	0	0	0	0	0	8	0	0	0	0	3	0	0	0	0	0	0	0	11	3.44329e-05	0.0909091
d__Bacteria	k__unclassified_d__Bacteria	p__Firmicutes	c__Clostridia	o__Eubacteriales	f__Oscillospiraceae	g__unclassified_f__Oscillospiraceae	s__unclassified_f__Oscillospiraceae	ASV526	0	0	0	0	0	0	0	0	0	0	3	7	6	0	0	0	0	0	0	0	0	0	16	5.00842e-05	0.136364
d__Bacteria	k__unclassified_d__Bacteria	p__Bacteroidota	c__Bacteroidia	o__Bacteroidales	f__Muribaculaceae	g__Duncaniella	s__Duncaniella_freteri	ASV1606	0	0	0	0	0	0	0	0	0	0	0	0	0	0	0	11	0	0	0	0	0	0	11	3.44329e-05	0.0454545
d__Bacteria	k__unclassified_d__Bacteria	p__Firmicutes	c__Erysipelotrichia	o__Erysipelotrichales	f__Erysipelotrichaceae	g__Holdemania	s__unclassified_g__Holdemania	ASV1266	0	0	0	0	0	5	0	0	0	0	1	0	4	0	0	0	0	0	0	0	0	0	10	3.13026e-05	0.136364
d__Bacteria	k__unclassified_d__Bacteria	p__Firmicutes	c__Clostridia	o__Eubacteriales	f__unclassified_o__Eubacteriales	g__unclassified_o__Eubacteriales	s__unclassified_o__Eubacteriales	ASV1987	0	0	0	0	0	0	0	0	0	0	13	0	0	0	0	0	0	0	0	0	0	0	13	4.06934e-05	0.0454545
d__Bacteria	k__unclassified_d__Bacteria	p__Firmicutes	c__Clostridia	o__Eubacteriales	f__Lachnospiraceae	g__unclassified_f__Lachnospiraceae	s__unclassified_f__Lachnospiraceae	ASV1486	0	0	0	0	0	0	0	2	0	0	0	0	0	0	0	0	0	0	0	15	0	0	17	5.32145e-05	0.0909091
d__Bacteria	k__unclassified_d__Bacteria	p__Verrucomicrobia	c__Verrucomicrobiae	o__Verrucomicrobiales	f__Akkermansiaceae	g__Akkermansia	s__Akkermansia_muciniphila	ASV703	0	0	0	0	0	0	0	0	0	0	0	0	0	0	2	0	0	0	0	0	0	0	2	6.26053e-06	0.0454545
d__Bacteria	k__unclassified_d__Bacteria	p__Firmicutes	c__Clostridia	o__Eubacteriales	f__Lachnospiraceae	g__unclassified_f__Lachnospiraceae	s__unclassified_f__Lachnospiraceae	ASV925	0	0	0	0	0	0	14	0	0	0	0	0	0	0	0	0	0	0	0	0	0	0	14	4.38237e-05	0.0454545
d__Bacteria	k__unclassified_d__Bacteria	p__Bacteroidota	c__Bacteroidia	o__Bacteroidales	f__Muribaculaceae	g__Duncaniella	s__Duncaniella_freteri	ASV1053	0	0	0	0	0	0	0	0	11	0	0	0	0	0	0	0	0	0	0	0	0	0	11	3.44329e-05	0.0454545
d__Bacteria	k__unclassified_d__Bacteria	p__Bacteroidota	c__Bacteroidia	o__Bacteroidales	f__Bacteroidaceae	g__Bacteroides	s__Bacteroides_acidifaciens	ASV1285	0	0	0	0	0	0	0	0	0	0	0	0	0	0	16	0	0	0	0	0	0	0	16	5.00842e-05	0.0454545
d__Bacteria	k__unclassified_d__Bacteria	p__Firmicutes	c__Clostridia	o__Eubacteriales	f__Oscillospiraceae	g__Neglectibacter	s__Neglectibacter_timonensis	ASV448	0	0	0	0	0	0	0	0	0	0	0	12	0	0	4	0	0	0	0	0	0	0	16	5.00842e-05	0.0909091
d__Bacteria	k__unclassified_d__Bacteria	p__Firmicutes	c__Clostridia	o__Eubacteriales	f__Oscillospiraceae	g__unclassified_f__Oscillospiraceae	s__unclassified_f__Oscillospiraceae	ASV953	0	0	0	4	0	4	2	0	0	0	0	0	0	0	0	0	0	0	0	0	0	0	10	3.13026e-05	0.136364
d__Bacteria	k__unclassified_d__Bacteria	p__Actinobacteria	c__Coriobacteriia	o__Eggerthellales	f__Eggerthellaceae	g__Adlercreutzia	s__Adlercreutzia_caecimuris	ASV1474	0	0	0	0	0	0	0	9	0	0	0	0	0	0	0	0	0	0	0	0	0	0	9	2.81724e-05	0.0454545
d__Bacteria	k__unclassified_d__Bacteria	p__Firmicutes	c__Clostridia	o__Eubacteriales	f__Lachnospiraceae	g__unclassified_f__Lachnospiraceae	s__unclassified_f__Lachnospiraceae	ASV564	2	0	0	0	0	0	0	0	0	0	0	2	0	0	1	0	0	0	0	0	0	0	5	1.56513e-05	0.136364
d__Bacteria	k__unclassified_d__Bacteria	p__Actinobacteria	c__Coriobacteriia	o__Coriobacteriales	f__Atopobiaceae	g__Olsenella	s__unclassified_g__Olsenella	ASV1607	0	0	0	0	0	0	0	0	0	0	0	0	0	0	0	9	0	0	0	0	0	0	9	2.81724e-05	0.0454545
d__Bacteria	k__unclassified_d__Bacteria	p__Firmicutes	c__Bacilli	o__Lactobacillales	f__Lactobacillaceae	g__Limosilactobacillus	s__Limosilactobacillus_reuteri	ASV1287	0	0	0	0	0	0	0	0	0	0	0	0	0	0	10	0	0	0	0	0	0	0	10	3.13026e-05	0.0454545
d__Bacteria	k__unclassified_d__Bacteria	p__Bacteroidota	c__Bacteroidia	o__Bacteroidales	f__Tannerellaceae	g__Parabacteroides	s__Parabacteroides_distasonis	ASV553	0	0	0	0	0	0	0	0	8	0	0	3	0	0	0	0	0	0	0	0	0	0	11	3.44329e-05	0.0909091
d__Bacteria	k__unclassified_d__Bacteria	p__Firmicutes	c__Clostridia	o__Eubacteriales	f__Oscillospiraceae	g__unclassified_f__Oscillospiraceae	s__unclassified_f__Oscillospiraceae	ASV1425	0	0	0	0	0	20	0	0	0	0	0	0	0	0	0	0	0	0	0	0	0	0	20	6.26053e-05	0.0454545
d__Bacteria	k__unclassified_d__Bacteria	p__Verrucomicrobia	c__Verrucomicrobiae	o__Verrucomicrobiales	f__Akkermansiaceae	g__Akkermansia	s__Akkermansia_muciniphila	ASV239	0	0	0	0	0	0	0	0	0	0	0	0	0	4	2	0	0	0	0	0	0	0	6	1.87816e-05	0.0909091
d__Bacteria	k__unclassified_d__Bacteria	p__Actinobacteria	c__Coriobacteriia	o__Coriobacteriales	f__Coriobacteriaceae	g__Parvibacter	s__Parvibacter_caecicola	ASV817	0	0	0	0	0	0	0	9	0	0	0	0	0	0	0	0	0	0	0	0	0	0	9	2.81724e-05	0.0454545
d__Bacteria	k__unclassified_d__Bacteria	p__Verrucomicrobia	c__Verrucomicrobiae	o__Verrucomicrobiales	f__Akkermansiaceae	g__Akkermansia	s__Akkermansia_muciniphila	ASV1365	0	0	0	0	0	0	0	0	0	0	0	0	0	0	3	0	0	0	0	0	0	0	3	9.39079e-06	0.0454545
d__Bacteria	k__unclassified_d__Bacteria	p__Firmicutes	c__Clostridia	o__Eubacteriales	f__Oscillospiraceae	g__unclassified_f__Oscillospiraceae	s__unclassified_f__Oscillospiraceae	ASV1306	0	0	0	0	0	0	0	0	0	0	0	0	0	0	4	0	0	0	0	0	0	0	4	1.25211e-05	0.0454545
d__Bacteria	k__unclassified_d__Bacteria	p__Firmicutes	c__Bacilli	o__Lactobacillales	f__Lactobacillaceae	g__Lactobacillus	s__Lactobacillus_johnsonii	ASV1563	0	0	0	0	0	0	0	0	0	0	0	0	0	0	0	0	0	0	0	0	0	23	23	7.1996e-05	0.0454545
d__Bacteria	k__unclassified_d__Bacteria	p__Verrucomicrobia	c__Verrucomicrobiae	o__Verrucomicrobiales	f__Akkermansiaceae	g__Akkermansia	s__Akkermansia_muciniphila	ASV236	0	0	0	0	0	0	0	0	0	0	0	0	0	1	0	0	0	0	0	0	0	0	1	3.13026e-06	0.0454545
d__Bacteria	k__unclassified_d__Bacteria	p__Firmicutes	c__Clostridia	o__Eubacteriales	f__Oscillospiraceae	g__Oscillibacter	s__Oscillibacter_valericigenes	ASV493	0	0	0	0	0	0	1	0	0	0	0	5	6	0	0	0	0	0	0	0	0	0	12	3.75632e-05	0.136364
d__Bacteria	k__unclassified_d__Bacteria	p__Proteobacteria	c__Alphaproteobacteria	o__Sphingomonadales	f__Sphingomonadaceae	g__Sphingomonas	s__Sphingomonas_paucimobilis	ASV1572	0	0	2	0	0	0	0	0	0	0	0	0	0	0	0	0	0	0	0	7	0	11	20	6.26053e-05	0.136364
d__Bacteria	k__unclassified_d__Bacteria	p__Verrucomicrobia	c__Verrucomicrobiae	o__Verrucomicrobiales	f__Akkermansiaceae	g__Akkermansia	s__Akkermansia_muciniphila	ASV1289	0	0	0	0	0	0	0	0	0	0	0	0	0	0	9	0	0	0	0	0	0	0	9	2.81724e-05	0.0454545
d__Bacteria	k__unclassified_d__Bacteria	p__Firmicutes	c__Clostridia	o__Eubacteriales	f__Lachnospiraceae	g__unclassified_f__Lachnospiraceae	s__unclassified_f__Lachnospiraceae	ASV1426	0	0	0	0	0	16	0	0	0	0	0	0	0	0	0	0	0	0	0	0	0	0	16	5.00842e-05	0.0454545
d__Bacteria	k__unclassified_d__Bacteria	p__Firmicutes	c__Bacilli	o__Lactobacillales	f__Enterococcaceae	g__Enterococcus	s__Enterococcus_hirae	ASV762	7	0	0	0	0	0	0	0	0	0	0	0	0	0	0	0	0	0	0	0	0	0	7	2.19118e-05	0.0454545
d__Bacteria	k__unclassified_d__Bacteria	p__Firmicutes	c__Clostridia	o__Eubacteriales	f__Oscillospiraceae	g__Monoglobus	s__Monoglobus_pectinilyticus	ASV512	0	0	0	0	0	0	0	0	0	0	0	6	4	0	0	0	0	0	0	0	0	0	10	3.13026e-05	0.0909091
d__Bacteria	k__unclassified_d__Bacteria	p__Firmicutes	c__Clostridia	o__Eubacteriales	f__Lachnospiraceae	g__unclassified_f__Lachnospiraceae	s__unclassified_f__Lachnospiraceae	ASV1514	0	16	0	0	0	0	0	0	0	0	0	0	0	0	0	0	0	0	0	0	0	0	16	5.00842e-05	0.0454545
d__Bacteria	k__unclassified_d__Bacteria	p__Firmicutes	c__Clostridia	o__Eubacteriales	f__Lachnospiraceae	g__unclassified_f__Lachnospiraceae	s__unclassified_f__Lachnospiraceae	ASV1229	0	0	0	0	0	0	0	0	0	0	0	0	14	0	0	0	0	0	0	0	0	0	14	4.38237e-05	0.0454545
d__Bacteria	k__unclassified_d__Bacteria	p__unclassified_d__Bacteria	c__unclassified_d__Bacteria	o__unclassified_d__Bacteria	f__unclassified_d__Bacteria	g__unclassified_d__Bacteria	s__unclassified_d__Bacteria	ASV1115	0	0	0	0	0	0	0	0	0	5	3	0	7	0	0	0	0	0	0	0	0	0	15	4.69539e-05	0.136364
d__Bacteria	k__unclassified_d__Bacteria	p__Firmicutes	c__Clostridia	o__Eubacteriales	f__unclassified_o__Eubacteriales	g__unclassified_o__Eubacteriales	s__unclassified_o__Eubacteriales	ASV807	3	0	0	0	0	0	0	0	0	0	0	0	0	0	0	0	0	0	0	0	0	0	3	9.39079e-06	0.0454545
d__Bacteria	k__unclassified_d__Bacteria	p__Verrucomicrobia	c__Verrucomicrobiae	o__Verrucomicrobiales	f__Akkermansiaceae	g__Akkermansia	s__Akkermansia_muciniphila	ASV1309	0	0	0	0	0	0	0	0	0	0	0	0	0	0	2	0	0	0	0	0	0	0	2	6.26053e-06	0.0454545
d__Bacteria	k__unclassified_d__Bacteria	p__unclassified_d__Bacteria	c__unclassified_d__Bacteria	o__unclassified_d__Bacteria	f__unclassified_d__Bacteria	g__unclassified_d__Bacteria	s__unclassified_d__Bacteria	ASV1989	0	0	0	0	0	0	0	0	0	0	11	0	0	0	0	0	0	0	0	0	0	0	11	3.44329e-05	0.0454545
d__Bacteria	k__unclassified_d__Bacteria	p__Firmicutes	c__Bacilli	o__Lactobacillales	f__Lactobacillaceae	g__Lactobacillus	s__Lactobacillus_taiwanensis	ASV2014	0	0	0	0	0	0	0	0	0	0	0	0	0	0	0	0	0	0	0	0	13	0	13	4.06934e-05	0.0454545
d__Bacteria	k__unclassified_d__Bacteria	p__Firmicutes	c__Clostridia	o__Eubacteriales	f__Oscillospiraceae	g__unclassified_f__Oscillospiraceae	s__unclassified_f__Oscillospiraceae	ASV1288	0	0	0	0	0	0	0	0	0	0	0	0	0	0	11	0	0	0	0	0	0	0	11	3.44329e-05	0.0454545
d__Bacteria	k__unclassified_d__Bacteria	p__Actinobacteria	c__Coriobacteriia	o__Eggerthellales	f__Eggerthellaceae	g__unclassified_f__Eggerthellaceae	s__unclassified_f__Eggerthellaceae	ASV1018	0	0	0	4	0	0	0	8	0	0	0	0	0	0	0	0	0	0	0	0	0	0	12	3.75632e-05	0.0909091
d__Bacteria	k__unclassified_d__Bacteria	p__Verrucomicrobia	c__Verrucomicrobiae	o__Verrucomicrobiales	f__Akkermansiaceae	g__Akkermansia	s__Akkermansia_muciniphila	ASV258	0	0	0	0	0	0	0	0	0	0	0	0	0	5	3	0	0	0	0	0	0	0	8	2.50421e-05	0.0909091
d__Bacteria	k__unclassified_d__Bacteria	p__Firmicutes	c__Clostridia	o__Eubacteriales	f__Oscillospiraceae	g__unclassified_f__Oscillospiraceae	s__unclassified_f__Oscillospiraceae	ASV1564	0	0	0	0	0	0	0	0	0	0	0	0	0	0	0	0	0	0	0	0	0	20	20	6.26053e-05	0.0454545
d__Bacteria	k__unclassified_d__Bacteria	p__Firmicutes	c__Clostridia	o__Eubacteriales	f__Lachnospiraceae	g__Lacrimispora	s__unclassified_g__Lacrimispora	ASV1246	0	0	0	0	0	0	0	0	0	0	0	0	6	0	0	0	0	0	0	0	0	0	6	1.87816e-05	0.0454545
d__Bacteria	k__unclassified_d__Bacteria	p__unclassified_d__Bacteria	c__unclassified_d__Bacteria	o__unclassified_d__Bacteria	f__unclassified_d__Bacteria	g__unclassified_d__Bacteria	s__unclassified_d__Bacteria	ASV1294	0	0	0	0	0	0	0	4	0	0	0	0	0	0	4	0	0	0	0	0	0	0	8	2.50421e-05	0.0909091
d__Bacteria	k__unclassified_d__Bacteria	p__Verrucomicrobia	c__Verrucomicrobiae	o__Verrucomicrobiales	f__Akkermansiaceae	g__Akkermansia	s__Akkermansia_muciniphila	ASV223	0	0	0	0	0	0	0	0	0	0	0	0	0	4	4	0	0	0	0	0	0	0	8	2.50421e-05	0.0909091
d__Bacteria	k__unclassified_d__Bacteria	p__Bacteroidota	c__Bacteroidia	o__Bacteroidales	f__Muribaculaceae	g__Duncaniella	s__Duncaniella_freteri	ASV929	0	0	0	0	0	0	15	0	0	0	0	0	0	0	0	0	0	0	0	0	0	0	15	4.69539e-05	0.0454545
d__Bacteria	k__unclassified_d__Bacteria	p__Firmicutes	c__Bacilli	o__Lactobacillales	f__Lactobacillaceae	g__Lactobacillus	s__unclassified_g__Lactobacillus	ASV1533	0	5	0	0	0	0	0	0	0	0	0	0	0	0	0	0	0	7	0	4	2	0	18	5.63447e-05	0.181818
d__Bacteria	k__unclassified_d__Bacteria	p__Firmicutes	c__Clostridia	o__Eubacteriales	f__Oscillospiraceae	g__Oscillibacter	s__unclassified_g__Oscillibacter	ASV421	0	0	0	0	0	0	0	0	0	0	0	14	0	0	0	0	0	0	0	0	0	0	14	4.38237e-05	0.0454545
d__Bacteria	k__unclassified_d__Bacteria	p__Firmicutes	c__Bacilli	o__Lactobacillales	f__Lactobacillaceae	g__Ligilactobacillus	s__Ligilactobacillus_murinus	ASV1264	0	0	0	0	0	0	0	0	0	0	0	0	2	0	0	0	0	0	0	0	0	0	2	6.26053e-06	0.0454545
d__Bacteria	k__unclassified_d__Bacteria	p__Firmicutes	c__Clostridia	o__Eubacteriales	f__Lachnospiraceae	g__unclassified_f__Lachnospiraceae	s__unclassified_f__Lachnospiraceae	ASV803	4	0	0	0	0	0	0	0	0	0	0	0	0	0	0	0	0	0	0	0	2	0	6	1.87816e-05	0.0909091
d__Bacteria	k__unclassified_d__Bacteria	p__Firmicutes	c__Clostridia	o__Eubacteriales	f__Lachnospiraceae	g__Roseburia	s__unclassified_g__Roseburia	ASV430	0	0	0	0	0	0	0	0	0	0	0	11	0	0	0	0	0	0	0	0	0	0	11	3.44329e-05	0.0454545
d__Bacteria	k__unclassified_d__Bacteria	p__Firmicutes	c__Clostridia	o__Eubacteriales	f__Lachnospiraceae	g__unclassified_f__Lachnospiraceae	s__unclassified_f__Lachnospiraceae	ASV558	0	0	0	0	5	0	0	0	0	0	0	2	3	0	0	0	0	0	0	5	0	0	15	4.69539e-05	0.181818
d__Bacteria	k__unclassified_d__Bacteria	p__Firmicutes	c__Clostridia	o__Eubacteriales	f__Lachnospiraceae	g__unclassified_f__Lachnospiraceae	s__unclassified_f__Lachnospiraceae	ASV1552	0	3	0	0	0	0	0	0	0	0	0	0	0	0	0	0	0	0	0	17	0	0	20	6.26053e-05	0.0909091
d__Bacteria	k__unclassified_d__Bacteria	p__Firmicutes	c__Erysipelotrichia	o__Erysipelotrichales	f__Erysipelotrichaceae	g__Dubosiella	s__Dubosiella_newyorkensis	ASV1103	0	0	0	0	0	0	0	0	0	16	0	0	0	0	0	0	0	0	0	0	0	0	16	5.00842e-05	0.0454545
d__Bacteria	k__unclassified_d__Bacteria	p__Firmicutes	c__Clostridia	o__Eubacteriales	f__Lachnospiraceae	g__unclassified_f__Lachnospiraceae	s__unclassified_f__Lachnospiraceae	ASV1518	0	11	9	0	0	0	0	0	0	0	0	0	0	0	0	0	0	0	0	0	0	0	20	6.26053e-05	0.0909091
d__Bacteria	k__unclassified_d__Bacteria	p__Bacteroidota	c__Bacteroidia	o__Bacteroidales	f__Muribaculaceae	g__Duncaniella	s__Duncaniella_freteri	ASV1754	0	0	0	0	0	0	0	0	0	0	0	0	0	0	0	0	0	0	0	0	8	0	8	2.50421e-05	0.0454545
d__Bacteria	k__unclassified_d__Bacteria	p__Firmicutes	c__Clostridia	o__Eubacteriales	f__Lachnospiraceae	g__unclassified_f__Lachnospiraceae	s__unclassified_f__Lachnospiraceae	ASV428	0	0	0	0	0	0	0	0	0	0	0	11	0	0	0	0	0	0	0	0	0	0	11	3.44329e-05	0.0454545
d__Bacteria	k__unclassified_d__Bacteria	p__Firmicutes	c__Clostridia	o__Eubacteriales	f__Christensenellaceae	g__Christensenella	s__Christensenella_hongkongensis	ASV1252	0	0	0	0	0	12	0	0	0	0	0	0	6	0	0	0	0	0	0	0	0	0	18	5.63447e-05	0.0909091
d__Bacteria	k__unclassified_d__Bacteria	p__Actinobacteria	c__Coriobacteriia	o__Eggerthellales	f__Eggerthellaceae	g__Eggerthella	s__unclassified_g__Eggerthella	ASV1243	0	0	0	0	0	0	0	0	0	0	0	0	5	0	0	0	0	0	0	0	0	0	5	1.56513e-05	0.0454545
d__Bacteria	k__unclassified_d__Bacteria	p__Firmicutes	c__Clostridia	o__Eubacteriales	f__Oscillospiraceae	g__unclassified_f__Oscillospiraceae	s__unclassified_f__Oscillospiraceae	ASV246	0	0	0	0	0	0	0	0	0	0	0	0	8	4	0	0	0	0	0	0	0	0	12	3.75632e-05	0.0909091
d__Bacteria	k__unclassified_d__Bacteria	p__Verrucomicrobia	c__Verrucomicrobiae	o__Verrucomicrobiales	f__Akkermansiaceae	g__Akkermansia	s__Akkermansia_muciniphila	ASV281	0	0	0	0	0	0	0	0	0	0	0	0	0	3	0	0	0	0	0	0	0	0	3	9.39079e-06	0.0454545
d__Bacteria	k__unclassified_d__Bacteria	p__Firmicutes	c__Clostridia	o__Eubacteriales	f__Lachnospiraceae	g__Eisenbergiella	s__unclassified_g__Eisenbergiella	ASV1245	0	0	0	0	0	0	0	0	0	0	0	0	7	0	0	0	0	0	0	0	0	0	7	2.19118e-05	0.0454545
d__Bacteria	k__unclassified_d__Bacteria	p__Firmicutes	c__Clostridia	o__Eubacteriales	f__Oscillospiraceae	g__unclassified_f__Oscillospiraceae	s__unclassified_f__Oscillospiraceae	ASV165	0	0	0	0	0	0	0	0	0	0	0	0	0	18	0	0	0	0	0	0	0	0	18	5.63447e-05	0.0454545
d__Bacteria	k__unclassified_d__Bacteria	p__Firmicutes	c__Clostridia	o__Eubacteriales	f__Lachnospiraceae	g__Eisenbergiella	s__Eisenbergiella_tayi	ASV429	0	0	0	0	0	0	0	0	0	0	0	11	0	0	0	0	0	0	0	0	0	0	11	3.44329e-05	0.0454545
d__Bacteria	k__unclassified_d__Bacteria	p__Firmicutes	c__Clostridia	o__Eubacteriales	f__Lachnospiraceae	g__unclassified_f__Lachnospiraceae	s__unclassified_f__Lachnospiraceae	ASV1427	0	0	0	0	0	20	0	0	0	0	0	0	0	0	0	0	0	0	0	0	0	0	20	6.26053e-05	0.0454545
d__Bacteria	k__unclassified_d__Bacteria	p__Firmicutes	c__Clostridia	o__Eubacteriales	f__Lachnospiraceae	g__unclassified_f__Lachnospiraceae	s__unclassified_f__Lachnospiraceae	ASV1679	0	0	18	0	0	0	0	0	0	0	0	0	0	0	0	0	0	0	0	0	0	0	18	5.63447e-05	0.0454545
d__Bacteria	k__unclassified_d__Bacteria	p__Firmicutes	c__Clostridia	o__Eubacteriales	f__Oscillospiraceae	g__unclassified_f__Oscillospiraceae	s__unclassified_f__Oscillospiraceae	ASV1680	0	0	20	0	0	0	0	0	0	0	0	0	0	0	0	0	0	0	0	0	0	0	20	6.26053e-05	0.0454545
d__Bacteria	k__unclassified_d__Bacteria	p__Firmicutes	c__Clostridia	o__Eubacteriales	f__Lachnospiraceae	g__Eisenbergiella	s__unclassified_g__Eisenbergiella	ASV994	0	0	0	14	0	0	0	0	0	0	0	0	0	0	0	0	0	0	0	0	0	0	14	4.38237e-05	0.0454545
d__Bacteria	k__unclassified_d__Bacteria	p__Bacteroidota	c__Bacteroidia	o__Bacteroidales	f__Rikenellaceae	g__Tidjanibacter	s__Tidjanibacter_massiliensis	ASV224	0	0	0	0	0	0	0	0	0	0	0	0	0	6	0	0	0	0	0	0	0	0	6	1.87816e-05	0.0454545
d__Bacteria	k__unclassified_d__Bacteria	p__Verrucomicrobia	c__Verrucomicrobiae	o__Verrucomicrobiales	f__Akkermansiaceae	g__Akkermansia	s__Akkermansia_muciniphila	ASV267	0	0	0	0	0	0	0	0	0	0	0	0	0	4	2	0	0	0	0	0	0	0	6	1.87816e-05	0.0909091
d__Bacteria	k__unclassified_d__Bacteria	p__Firmicutes	c__Clostridia	o__Eubacteriales	f__Oscillospiraceae	g__unclassified_f__Oscillospiraceae	s__unclassified_f__Oscillospiraceae	ASV862	0	0	0	0	0	0	0	0	0	0	0	0	0	0	0	0	0	0	4	0	0	0	4	1.25211e-05	0.0454545
d__Bacteria	k__unclassified_d__Bacteria	p__Firmicutes	c__Clostridia	o__Eubacteriales	f__Lachnospiraceae	g__Eisenbergiella	s__unclassified_g__Eisenbergiella	ASV1683	0	0	15	0	0	0	0	0	0	0	4	0	0	0	0	0	0	0	0	0	0	0	19	5.9475e-05	0.0909091
d__Bacteria	k__unclassified_d__Bacteria	p__Firmicutes	c__Clostridia	o__Eubacteriales	f__unclassified_o__Eubacteriales	g__unclassified_o__Eubacteriales	s__unclassified_o__Eubacteriales	ASV1248	0	0	0	0	0	0	0	0	0	0	0	0	6	0	0	0	0	0	0	0	0	0	6	1.87816e-05	0.0454545
d__Bacteria	k__unclassified_d__Bacteria	p__Firmicutes	c__Clostridia	o__Eubacteriales	f__unclassified_o__Eubacteriales	g__unclassified_o__Eubacteriales	s__unclassified_o__Eubacteriales	ASV2015	0	0	0	0	0	0	0	0	0	0	0	0	0	0	0	0	0	0	0	0	17	0	17	5.32145e-05	0.0454545
d__Bacteria	k__unclassified_d__Bacteria	p__Firmicutes	c__Clostridia	o__Eubacteriales	f__Lachnospiraceae	g__unclassified_f__Lachnospiraceae	s__unclassified_f__Lachnospiraceae	ASV1678	0	0	18	0	0	0	0	0	0	0	0	0	0	0	0	0	0	0	0	0	0	0	18	5.63447e-05	0.0454545
d__Bacteria	k__unclassified_d__Bacteria	p__Proteobacteria	c__Gammaproteobacteria	o__Enterobacterales	f__Enterobacteriaceae	g__Klebsiella	s__Klebsiella_pneumoniae	ASV1622	0	0	0	0	0	0	0	0	0	0	0	0	0	0	0	0	12	0	0	0	0	0	12	3.75632e-05	0.0454545
d__Bacteria	k__unclassified_d__Bacteria	p__Firmicutes	c__Clostridia	o__Eubacteriales	f__unclassified_o__Eubacteriales	g__unclassified_o__Eubacteriales	s__unclassified_o__Eubacteriales	ASV292	0	0	0	0	0	0	0	0	0	0	0	0	1	3	7	0	0	0	0	0	0	0	11	3.44329e-05	0.136364
d__Bacteria	k__unclassified_d__Bacteria	p__Firmicutes	c__Bacilli	o__Lactobacillales	f__Enterococcaceae	g__Enterococcus	s__unclassified_g__Enterococcus	ASV171	0	0	0	0	0	0	0	0	0	0	0	0	0	9	0	0	0	0	0	0	0	0	9	2.81724e-05	0.0454545
d__Bacteria	k__unclassified_d__Bacteria	p__unclassified_d__Bacteria	c__unclassified_d__Bacteria	o__unclassified_d__Bacteria	f__unclassified_d__Bacteria	g__unclassified_d__Bacteria	s__unclassified_d__Bacteria	ASV555	0	0	0	0	0	8	0	0	0	0	0	4	0	0	0	0	0	0	2	0	0	0	14	4.38237e-05	0.136364
d__Bacteria	k__unclassified_d__Bacteria	p__Firmicutes	c__Bacilli	o__Lactobacillales	f__Lactobacillaceae	g__Lactobacillus	s__Lactobacillus_johnsonii	ASV1608	0	0	0	0	0	0	0	0	0	0	0	0	0	0	0	11	0	0	0	0	0	0	11	3.44329e-05	0.0454545
d__Bacteria	k__unclassified_d__Bacteria	p__Firmicutes	c__Clostridia	o__Eubacteriales	f__Lachnospiraceae	g__unclassified_f__Lachnospiraceae	s__unclassified_f__Lachnospiraceae	ASV1429	0	0	0	0	0	13	0	0	0	0	0	0	0	0	0	0	0	0	0	0	0	0	13	4.06934e-05	0.0454545
d__Bacteria	k__unclassified_d__Bacteria	p__Firmicutes	c__Bacilli	o__Lactobacillales	f__Lactobacillaceae	g__Limosilactobacillus	s__Limosilactobacillus_reuteri	ASV2016	0	0	0	0	0	0	0	0	0	0	0	0	0	0	0	0	0	0	0	0	9	0	9	2.81724e-05	0.0454545
d__Bacteria	k__unclassified_d__Bacteria	p__Firmicutes	c__Clostridia	o__Eubacteriales	f__Lachnospiraceae	g__Eisenbergiella	s__unclassified_g__Eisenbergiella	ASV1565	0	0	0	0	0	0	0	0	0	0	0	0	0	0	0	0	0	0	0	0	0	16	16	5.00842e-05	0.0454545
d__Bacteria	k__unclassified_d__Bacteria	p__Firmicutes	c__Clostridia	o__Eubacteriales	f__Oscillospiraceae	g__unclassified_f__Oscillospiraceae	s__unclassified_f__Oscillospiraceae	ASV478	0	0	0	0	0	0	0	0	0	0	0	9	4	0	0	0	0	0	0	0	0	0	13	4.06934e-05	0.0909091
d__Bacteria	k__unclassified_d__Bacteria	p__Firmicutes	c__Bacilli	o__Lactobacillales	f__Lactobacillaceae	g__Lactobacillus	s__Lactobacillus_gasseri	ASV1290	0	0	0	0	0	0	0	0	0	0	0	0	0	0	12	0	0	0	0	0	0	0	12	3.75632e-05	0.0454545
d__Bacteria	k__unclassified_d__Bacteria	p__Verrucomicrobia	c__Verrucomicrobiae	o__Verrucomicrobiales	f__Akkermansiaceae	g__Akkermansia	s__Akkermansia_muciniphila	ASV1318	0	0	0	0	0	0	0	0	0	0	0	0	0	0	2	0	0	0	0	0	0	0	2	6.26053e-06	0.0454545
d__Bacteria	k__unclassified_d__Bacteria	p__Firmicutes	c__Bacilli	o__Lactobacillales	f__Lactobacillaceae	g__Limosilactobacillus	s__Limosilactobacillus_reuteri	ASV1825	0	0	0	0	0	0	0	0	0	0	0	0	0	0	0	0	0	0	0	17	0	0	17	5.32145e-05	0.0454545
d__Bacteria	k__unclassified_d__Bacteria	p__Firmicutes	c__Bacilli	o__Lactobacillales	f__Lactobacillaceae	g__Limosilactobacillus	s__Limosilactobacillus_reuteri	ASV765	7	0	0	0	0	0	0	0	0	0	0	0	0	0	0	0	0	0	0	0	0	0	7	2.19118e-05	0.0454545
d__Bacteria	k__unclassified_d__Bacteria	p__Firmicutes	c__Clostridia	o__Eubacteriales	f__Oscillospiraceae	g__unclassified_f__Oscillospiraceae	s__unclassified_f__Oscillospiraceae	ASV1431	0	0	0	0	0	16	0	0	0	0	0	0	0	0	0	0	0	0	0	0	0	0	16	5.00842e-05	0.0454545
d__Bacteria	k__unclassified_d__Bacteria	p__Firmicutes	c__Bacilli	o__Lactobacillales	f__Lactobacillaceae	g__Limosilactobacillus	s__Limosilactobacillus_reuteri	ASV1566	0	0	0	0	0	0	0	0	0	0	0	0	0	0	0	0	0	0	0	0	0	18	18	5.63447e-05	0.0454545
d__Bacteria	k__unclassified_d__Bacteria	p__Firmicutes	c__Bacilli	o__Lactobacillales	f__Lactobacillaceae	g__Lactobacillus	s__unclassified_g__Lactobacillus	ASV766	5	0	0	0	0	0	0	0	0	0	0	0	0	0	0	0	0	0	0	0	0	0	5	1.56513e-05	0.0454545
d__Bacteria	k__unclassified_d__Bacteria	p__Candidatus_Melainabacteria	c__unclassified_p__Candidatus_Melainabacteria	o__Vampirovibrionales	f__unclassified_o__Vampirovibrionales	g__Vampirovibrio	s__Vampirovibrio_chlorellavorus	ASV489	0	0	0	0	0	0	0	4	0	0	0	9	0	0	0	0	0	0	0	0	0	0	13	4.06934e-05	0.0909091
d__Bacteria	k__unclassified_d__Bacteria	p__Verrucomicrobia	c__Verrucomicrobiae	o__Verrucomicrobiales	f__Akkermansiaceae	g__Akkermansia	s__Akkermansia_muciniphila	ASV296	0	0	0	0	0	0	0	0	0	0	0	0	0	1	0	0	0	0	0	0	0	0	1	3.13026e-06	0.0454545
d__Bacteria	k__unclassified_d__Bacteria	p__Firmicutes	c__Clostridia	o__Eubacteriales	f__Lachnospiraceae	g__unclassified_f__Lachnospiraceae	s__unclassified_f__Lachnospiraceae	ASV1430	0	0	0	0	0	18	0	0	0	0	0	0	0	0	0	0	0	0	0	0	0	0	18	5.63447e-05	0.0454545
d__Bacteria	k__unclassified_d__Bacteria	p__Firmicutes	c__Clostridia	o__Eubacteriales	f__Lachnospiraceae	g__unclassified_f__Lachnospiraceae	s__unclassified_f__Lachnospiraceae	ASV1222	0	0	0	0	0	0	0	0	0	0	0	0	0	0	0	0	0	0	2	0	0	0	2	6.26053e-06	0.0454545
d__Bacteria	k__unclassified_d__Bacteria	p__Bacteroidota	c__Bacteroidia	o__Bacteroidales	f__Tannerellaceae	g__Parabacteroides	s__Parabacteroides_distasonis	ASV1480	0	0	0	0	0	0	0	6	0	0	0	0	0	0	0	0	0	0	0	0	0	0	6	1.87816e-05	0.0454545
d__Bacteria	k__unclassified_d__Bacteria	p__Verrucomicrobia	c__Verrucomicrobiae	o__Verrucomicrobiales	f__Akkermansiaceae	g__Akkermansia	s__Akkermansia_muciniphila	ASV261	0	0	0	0	0	0	0	0	0	0	0	0	0	4	1	0	0	0	0	0	0	0	5	1.56513e-05	0.0909091
d__Bacteria	k__unclassified_d__Bacteria	p__Firmicutes	c__Clostridia	o__Eubacteriales	f__Oscillospiraceae	g__unclassified_f__Oscillospiraceae	s__unclassified_f__Oscillospiraceae	ASV538	0	0	0	0	7	0	0	0	0	0	0	3	0	0	2	0	0	0	0	0	0	0	12	3.75632e-05	0.136364
d__Bacteria	k__unclassified_d__Bacteria	p__Verrucomicrobia	c__Verrucomicrobiae	o__Verrucomicrobiales	f__Akkermansiaceae	g__Akkermansia	s__Akkermansia_muciniphila	ASV1343	0	0	0	0	0	0	0	0	0	0	0	0	0	0	5	0	0	0	0	0	0	0	5	1.56513e-05	0.0454545
d__Bacteria	k__unclassified_d__Bacteria	p__Verrucomicrobia	c__Verrucomicrobiae	o__Verrucomicrobiales	f__Akkermansiaceae	g__Akkermansia	s__Akkermansia_muciniphila	ASV256	0	0	0	0	0	0	0	0	0	0	0	0	0	4	3	0	0	0	0	0	0	0	7	2.19118e-05	0.0909091
d__Bacteria	k__unclassified_d__Bacteria	p__Verrucomicrobia	c__Verrucomicrobiae	o__Verrucomicrobiales	f__Akkermansiaceae	g__Akkermansia	s__Akkermansia_muciniphila	ASV1341	0	0	0	0	0	0	0	0	0	0	0	0	0	0	1	0	0	0	0	0	0	0	1	3.13026e-06	0.0454545
d__Bacteria	k__unclassified_d__Bacteria	p__Firmicutes	c__Clostridia	o__Eubacteriales	f__unclassified_o__Eubacteriales	g__unclassified_o__Eubacteriales	s__unclassified_o__Eubacteriales	ASV768	5	0	0	0	0	0	0	0	0	0	0	0	0	0	0	0	0	0	0	0	0	0	5	1.56513e-05	0.0454545
d__Bacteria	k__unclassified_d__Bacteria	p__Bacteroidota	c__Bacteroidia	o__Bacteroidales	f__Muribaculaceae	g__Duncaniella	s__Duncaniella_freteri	ASV1107	0	0	0	0	0	0	0	0	0	12	0	0	0	0	0	0	3	0	0	0	0	0	15	4.69539e-05	0.0909091
d__Bacteria	k__unclassified_d__Bacteria	p__Firmicutes	c__Clostridia	o__Eubacteriales	f__Lachnospiraceae	g__unclassified_f__Lachnospiraceae	s__unclassified_f__Lachnospiraceae	ASV1990	0	0	0	0	0	0	0	0	0	0	11	0	0	0	0	0	0	0	0	0	0	0	11	3.44329e-05	0.0454545
d__Bacteria	k__unclassified_d__Bacteria	p__Verrucomicrobia	c__Verrucomicrobiae	o__Verrucomicrobiales	f__Akkermansiaceae	g__Akkermansia	s__Akkermansia_muciniphila	ASV1315	0	0	0	0	0	0	0	0	0	0	0	0	0	0	4	0	0	0	0	0	0	0	4	1.25211e-05	0.0454545
d__Bacteria	k__unclassified_d__Bacteria	p__Firmicutes	c__Erysipelotrichia	o__Erysipelotrichales	f__Erysipelotrichaceae	g__Dubosiella	s__Dubosiella_newyorkensis	ASV1232	0	0	0	0	0	0	0	0	0	0	0	0	12	0	0	0	0	0	0	0	0	0	12	3.75632e-05	0.0454545
d__Bacteria	k__unclassified_d__Bacteria	p__Firmicutes	c__Clostridia	o__Eubacteriales	f__Lachnospiraceae	g__unclassified_f__Lachnospiraceae	s__unclassified_f__Lachnospiraceae	ASV1746	0	0	0	0	0	0	0	0	0	0	0	0	0	0	0	0	0	4	0	0	0	0	4	1.25211e-05	0.0454545
d__Bacteria	k__unclassified_d__Bacteria	p__Firmicutes	c__Clostridia	o__Eubacteriales	f__Oscillospiraceae	g__unclassified_f__Oscillospiraceae	s__unclassified_f__Oscillospiraceae	ASV1577	0	0	0	0	0	0	0	0	0	0	0	0	0	0	0	0	0	7	0	0	0	9	16	5.00842e-05	0.0909091
d__Bacteria	k__unclassified_d__Bacteria	p__Firmicutes	c__Clostridia	o__Eubacteriales	f__unclassified_o__Eubacteriales	g__unclassified_o__Eubacteriales	s__unclassified_o__Eubacteriales	ASV769	8	0	0	0	0	0	0	0	0	0	0	0	0	0	0	0	0	0	0	0	0	0	8	2.50421e-05	0.0454545
d__Bacteria	k__unclassified_d__Bacteria	p__Verrucomicrobia	c__Verrucomicrobiae	o__Verrucomicrobiales	f__Akkermansiaceae	g__Akkermansia	s__Akkermansia_muciniphila	ASV1335	0	0	0	0	0	0	0	0	0	0	0	0	0	0	5	0	0	0	0	0	0	0	5	1.56513e-05	0.0454545
d__Bacteria	k__unclassified_d__Bacteria	p__Firmicutes	c__Clostridia	o__Eubacteriales	f__unclassified_o__Eubacteriales	g__unclassified_o__Eubacteriales	s__unclassified_o__Eubacteriales	ASV781	4	0	0	0	0	3	0	0	0	0	0	0	0	0	0	0	0	0	1	0	0	0	8	2.50421e-05	0.136364
d__Bacteria	k__unclassified_d__Bacteria	p__Firmicutes	c__Clostridia	o__Eubacteriales	f__Lachnospiraceae	g__unclassified_f__Lachnospiraceae	s__unclassified_f__Lachnospiraceae	ASV996	0	0	0	13	0	0	0	0	0	0	0	0	0	0	0	0	0	0	0	0	0	0	13	4.06934e-05	0.0454545
d__Bacteria	k__unclassified_d__Bacteria	p__Firmicutes	c__Clostridia	o__Eubacteriales	f__Oscillospiraceae	g__unclassified_f__Oscillospiraceae	s__unclassified_f__Oscillospiraceae	ASV1691	0	0	8	0	0	0	0	0	0	0	0	0	0	0	0	0	0	0	0	0	0	0	8	2.50421e-05	0.0454545
d__Bacteria	k__unclassified_d__Bacteria	p__Verrucomicrobia	c__Verrucomicrobiae	o__Verrucomicrobiales	f__Akkermansiaceae	g__Akkermansia	s__Akkermansia_muciniphila	ASV1377	0	0	0	0	0	0	0	0	0	0	0	0	0	0	4	0	0	0	0	0	0	0	4	1.25211e-05	0.0454545
d__Bacteria	k__unclassified_d__Bacteria	p__Bacteroidota	c__Bacteroidia	o__Bacteroidales	f__Muribaculaceae	g__Duncaniella	s__Duncaniella_freteri	ASV183	0	0	0	0	0	0	0	0	0	0	0	0	0	12	0	0	0	0	0	0	0	0	12	3.75632e-05	0.0454545
d__Bacteria	k__unclassified_d__Bacteria	p__Firmicutes	c__Bacilli	o__Lactobacillales	f__Lactobacillaceae	g__Lactobacillus	s__unclassified_g__Lactobacillus	ASV1185	0	0	0	0	0	0	0	0	0	0	0	0	0	0	0	0	0	0	5	3	8	0	16	5.00842e-05	0.136364
d__Bacteria	k__unclassified_d__Bacteria	p__Firmicutes	c__Clostridia	o__Eubacteriales	f__Lachnospiraceae	g__unclassified_f__Lachnospiraceae	s__unclassified_f__Lachnospiraceae	ASV997	0	0	0	14	0	0	0	0	0	0	0	0	0	0	0	0	0	0	0	0	0	0	14	4.38237e-05	0.0454545
d__Bacteria	k__unclassified_d__Bacteria	p__Bacteroidota	c__Bacteroidia	o__Bacteroidales	f__Bacteroidaceae	g__Bacteroides	s__Bacteroides_fragilis	ASV1625	0	0	0	0	0	0	0	0	0	0	0	0	0	0	0	0	6	0	0	0	0	0	6	1.87816e-05	0.0454545
d__Bacteria	k__unclassified_d__Bacteria	p__Firmicutes	c__Erysipelotrichia	o__Erysipelotrichales	f__Erysipelotrichaceae	g__Dubosiella	s__Dubosiella_newyorkensis	ASV1104	0	0	0	0	0	0	0	0	0	12	0	0	0	0	0	0	0	0	0	0	0	0	12	3.75632e-05	0.0454545
d__Bacteria	k__unclassified_d__Bacteria	p__Firmicutes	c__Clostridia	o__Eubacteriales	f__Oscillospiraceae	g__unclassified_f__Oscillospiraceae	s__unclassified_f__Oscillospiraceae	ASV452	0	0	0	0	0	0	0	0	0	0	0	6	0	0	0	0	0	0	0	0	0	0	6	1.87816e-05	0.0454545
d__Bacteria	k__unclassified_d__Bacteria	p__Firmicutes	c__Clostridia	o__Eubacteriales	f__Lachnospiraceae	g__unclassified_f__Lachnospiraceae	s__unclassified_f__Lachnospiraceae	ASV1151	0	0	0	0	0	0	0	0	0	0	0	0	0	0	0	0	0	0	7	0	0	8	15	4.69539e-05	0.0909091
d__Bacteria	k__unclassified_d__Bacteria	p__Firmicutes	c__Clostridia	o__Eubacteriales	f__Lachnospiraceae	g__unclassified_f__Lachnospiraceae	s__unclassified_f__Lachnospiraceae	ASV1477	0	0	0	0	0	0	0	14	0	0	0	0	0	0	0	0	0	0	0	0	0	0	14	4.38237e-05	0.0454545
d__Bacteria	k__unclassified_d__Bacteria	p__Firmicutes	c__Clostridia	o__Eubacteriales	f__Lachnospiraceae	g__unclassified_f__Lachnospiraceae	s__unclassified_f__Lachnospiraceae	ASV1291	0	0	0	0	0	0	0	0	0	0	0	0	0	0	12	0	0	0	0	0	0	0	12	3.75632e-05	0.0454545
d__Bacteria	k__unclassified_d__Bacteria	p__Bacteroidota	c__Bacteroidia	o__Bacteroidales	f__Muribaculaceae	g__Duncaniella	s__Duncaniella_freteri	ASV770	6	0	0	0	0	0	0	0	0	0	0	0	0	0	0	0	0	0	0	0	0	0	6	1.87816e-05	0.0454545
d__Bacteria	k__unclassified_d__Bacteria	p__Firmicutes	c__Clostridia	o__Eubacteriales	f__Lachnospiraceae	g__unclassified_f__Lachnospiraceae	s__unclassified_f__Lachnospiraceae	ASV1434	0	0	0	0	0	14	0	0	0	0	0	0	0	0	0	0	0	0	0	0	0	0	14	4.38237e-05	0.0454545
d__Bacteria	k__unclassified_d__Bacteria	p__Firmicutes	c__Clostridia	o__Eubacteriales	f__Lachnospiraceae	g__unclassified_f__Lachnospiraceae	s__unclassified_f__Lachnospiraceae	ASV1075	0	0	0	0	18	0	0	0	0	0	0	0	0	0	0	0	0	0	0	0	0	0	18	5.63447e-05	0.0454545
d__Bacteria	k__unclassified_d__Bacteria	p__Firmicutes	c__Clostridia	o__Eubacteriales	f__Lachnospiraceae	g__unclassified_f__Lachnospiraceae	s__unclassified_f__Lachnospiraceae	ASV813	4	0	0	0	0	0	0	0	0	0	0	0	0	0	0	0	0	0	0	0	0	0	4	1.25211e-05	0.0454545
d__Bacteria	k__unclassified_d__Bacteria	p__Firmicutes	c__Clostridia	o__Eubacteriales	f__Oscillospiraceae	g__unclassified_f__Oscillospiraceae	s__unclassified_f__Oscillospiraceae	ASV1324	0	0	0	0	0	0	0	0	0	0	4	0	0	0	1	0	0	0	0	0	0	0	5	1.56513e-05	0.0909091
d__Bacteria	k__unclassified_d__Bacteria	p__Verrucomicrobia	c__Verrucomicrobiae	o__Verrucomicrobiales	f__Akkermansiaceae	g__Akkermansia	s__Akkermansia_muciniphila	ASV235	0	0	0	0	0	0	0	0	0	0	0	0	0	7	0	0	0	0	0	0	0	0	7	2.19118e-05	0.0454545
d__Bacteria	k__unclassified_d__Bacteria	p__Firmicutes	c__Clostridia	o__Eubacteriales	f__Eubacteriaceae	g__Eubacterium	s__Eubacterium_xylanophilum	ASV1082	0	0	0	0	10	0	0	0	0	0	0	0	4	0	0	0	0	0	0	0	0	0	14	4.38237e-05	0.0909091
d__Bacteria	k__unclassified_d__Bacteria	p__Firmicutes	c__Clostridia	o__Eubacteriales	f__Oscillospiraceae	g__unclassified_f__Oscillospiraceae	s__unclassified_f__Oscillospiraceae	ASV790	4	0	0	0	0	0	0	0	0	0	0	0	0	0	0	0	0	0	0	0	0	0	4	1.25211e-05	0.0454545
d__Bacteria	k__unclassified_d__Bacteria	p__Firmicutes	c__Clostridia	o__Eubacteriales	f__Oscillospiraceae	g__unclassified_f__Oscillospiraceae	s__unclassified_f__Oscillospiraceae	ASV533	0	0	0	0	0	0	0	0	0	0	0	4	0	0	0	0	0	0	0	0	5	0	9	2.81724e-05	0.0909091
d__Bacteria	k__unclassified_d__Bacteria	p__Firmicutes	c__Clostridia	o__Eubacteriales	f__Oscillospiraceae	g__unclassified_f__Oscillospiraceae	s__unclassified_f__Oscillospiraceae	ASV1580	0	0	0	0	0	0	0	0	0	0	0	0	0	0	0	0	0	0	0	0	0	7	7	2.19118e-05	0.0454545
d__Bacteria	k__unclassified_d__Bacteria	p__Firmicutes	c__Bacilli	o__Lactobacillales	f__Lactobacillaceae	g__Lactobacillus	s__unclassified_g__Lactobacillus	ASV1208	0	0	0	0	0	0	0	0	0	0	0	0	0	0	0	0	0	5	4	7	0	0	16	5.00842e-05	0.136364
d__Bacteria	k__unclassified_d__Bacteria	p__Firmicutes	c__Clostridia	o__Eubacteriales	f__unclassified_o__Eubacteriales	g__unclassified_o__Eubacteriales	s__unclassified_o__Eubacteriales	ASV1570	0	0	0	0	0	0	0	0	0	0	0	0	0	0	0	0	0	2	0	0	0	10	12	3.75632e-05	0.0909091
d__Bacteria	k__unclassified_d__Bacteria	p__Firmicutes	c__Clostridia	o__Eubacteriales	f__Lachnospiraceae	g__unclassified_f__Lachnospiraceae	s__unclassified_f__Lachnospiraceae	ASV1567	0	0	0	0	0	0	0	0	0	0	0	0	0	0	0	0	0	0	0	0	0	15	15	4.69539e-05	0.0454545
d__Bacteria	k__unclassified_d__Bacteria	p__Firmicutes	c__Bacilli	o__Lactobacillales	f__Lactobacillaceae	g__Lactobacillus	s__unclassified_g__Lactobacillus	ASV1610	0	0	0	0	0	0	0	0	0	0	0	0	0	0	0	7	0	0	0	0	0	0	7	2.19118e-05	0.0454545
d__Bacteria	k__unclassified_d__Bacteria	p__Firmicutes	c__Clostridia	o__Eubacteriales	f__Oscillospiraceae	g__unclassified_f__Oscillospiraceae	s__unclassified_f__Oscillospiraceae	ASV559	0	0	0	0	5	0	0	0	0	0	0	3	0	0	0	0	0	0	0	0	0	0	8	2.50421e-05	0.0909091
d__Bacteria	k__unclassified_d__Bacteria	p__Firmicutes	c__Bacilli	o__Lactobacillales	f__Lactobacillaceae	g__Lactobacillus	s__unclassified_g__Lactobacillus	ASV1435	0	0	0	0	0	13	0	0	0	0	0	0	0	0	0	0	0	0	0	0	0	0	13	4.06934e-05	0.0454545
d__Bacteria	k__unclassified_d__Bacteria	p__Firmicutes	c__Bacilli	o__Lactobacillales	f__Lactobacillaceae	g__Lactobacillus	s__Lactobacillus_intestinalis	ASV1623	0	0	0	0	0	0	0	0	0	0	0	0	0	0	0	0	10	0	0	0	0	0	10	3.13026e-05	0.0454545
d__Bacteria	k__unclassified_d__Bacteria	p__Firmicutes	c__Clostridia	o__Eubacteriales	f__unclassified_o__Eubacteriales	g__unclassified_o__Eubacteriales	s__unclassified_o__Eubacteriales	ASV576	0	0	0	0	0	0	0	0	0	0	0	2	0	0	1	0	0	0	0	0	0	0	3	9.39079e-06	0.0909091
d__Bacteria	k__unclassified_d__Bacteria	p__Proteobacteria	c__Alphaproteobacteria	o__unclassified_c__Alphaproteobacteria	f__unclassified_c__Alphaproteobacteria	g__unclassified_c__Alphaproteobacteria	s__unclassified_c__Alphaproteobacteria	ASV771	7	0	0	0	0	0	0	0	0	0	0	0	0	0	0	0	0	0	0	0	0	0	7	2.19118e-05	0.0454545
d__Bacteria	k__unclassified_d__Bacteria	p__Firmicutes	c__Clostridia	o__Eubacteriales	f__Lachnospiraceae	g__unclassified_f__Lachnospiraceae	s__unclassified_f__Lachnospiraceae	ASV1233	0	0	0	0	0	0	0	0	0	0	0	0	10	0	0	0	0	0	0	0	0	0	10	3.13026e-05	0.0454545
d__Bacteria	k__unclassified_d__Bacteria	p__Firmicutes	c__Clostridia	o__Eubacteriales	f__Oscillospiraceae	g__unclassified_f__Oscillospiraceae	s__unclassified_f__Oscillospiraceae	ASV1684	0	0	17	0	0	0	0	0	0	0	0	0	0	0	0	0	0	0	0	0	0	0	17	5.32145e-05	0.0454545
d__Bacteria	k__unclassified_d__Bacteria	p__Verrucomicrobia	c__Verrucomicrobiae	o__Verrucomicrobiales	f__Akkermansiaceae	g__Akkermansia	s__Akkermansia_muciniphila	ASV227	0	0	0	0	0	0	0	0	0	0	0	0	0	4	4	0	0	0	0	0	0	0	8	2.50421e-05	0.0909091
d__Bacteria	k__unclassified_d__Bacteria	p__Firmicutes	c__Clostridia	o__Eubacteriales	f__Lachnospiraceae	g__Eisenbergiella	s__unclassified_g__Eisenbergiella	ASV1682	0	0	16	0	0	0	0	0	0	0	0	0	0	0	0	0	0	0	0	0	0	0	16	5.00842e-05	0.0454545
d__Bacteria	k__unclassified_d__Bacteria	p__Firmicutes	c__Clostridia	o__Eubacteriales	f__Lachnospiraceae	g__unclassified_f__Lachnospiraceae	s__unclassified_f__Lachnospiraceae	ASV1478	0	0	0	0	0	0	0	7	0	0	0	0	0	0	0	0	0	0	0	0	0	0	7	2.19118e-05	0.0454545
d__Bacteria	k__unclassified_d__Bacteria	p__Firmicutes	c__Clostridia	o__Eubacteriales	f__Oscillospiraceae	g__unclassified_f__Oscillospiraceae	s__unclassified_f__Oscillospiraceae	ASV524	0	0	0	0	0	0	0	0	0	0	0	2	4	0	0	0	0	0	0	0	0	0	6	1.87816e-05	0.0909091
d__Bacteria	k__unclassified_d__Bacteria	p__Firmicutes	c__Clostridia	o__Eubacteriales	f__Christensenellaceae	g__Christensenella	s__unclassified_g__Christensenella	ASV1260	0	0	0	0	0	2	0	0	0	0	3	0	3	0	0	0	0	0	0	0	0	0	8	2.50421e-05	0.136364
d__Bacteria	k__unclassified_d__Bacteria	p__Firmicutes	c__Bacilli	o__Lactobacillales	f__Lactobacillaceae	g__Lactobacillus	s__unclassified_g__Lactobacillus	ASV1592	0	0	0	0	0	0	0	0	0	0	0	0	0	0	0	0	0	4	0	0	7	4	15	4.69539e-05	0.136364
d__Bacteria	k__unclassified_d__Bacteria	p__Firmicutes	c__Clostridia	o__Eubacteriales	f__Oscillospiraceae	g__unclassified_f__Oscillospiraceae	s__unclassified_f__Oscillospiraceae	ASV462	0	0	0	0	0	0	0	0	0	0	0	9	0	0	0	0	0	0	0	0	0	0	9	2.81724e-05	0.0454545
d__Bacteria	k__unclassified_d__Bacteria	p__Firmicutes	c__Clostridia	o__Eubacteriales	f__Oscillospiraceae	g__unclassified_f__Oscillospiraceae	s__unclassified_f__Oscillospiraceae	ASV2124	0	0	0	0	0	0	0	0	0	0	0	0	0	0	0	0	0	13	0	0	0	0	13	4.06934e-05	0.0454545
d__Bacteria	k__unclassified_d__Bacteria	p__unclassified_d__Bacteria	c__unclassified_d__Bacteria	o__unclassified_d__Bacteria	f__unclassified_d__Bacteria	g__unclassified_d__Bacteria	s__unclassified_d__Bacteria	ASV1117	0	0	0	0	0	0	0	0	0	5	3	0	4	0	0	0	0	0	0	0	0	0	12	3.75632e-05	0.136364
d__Bacteria	k__unclassified_d__Bacteria	p__Firmicutes	c__Bacilli	o__Lactobacillales	f__Enterococcaceae	g__Enterococcus	s__Enterococcus_faecium	ASV1611	0	0	0	0	0	0	0	0	0	0	0	0	0	0	0	7	0	0	0	0	0	0	7	2.19118e-05	0.0454545
d__Bacteria	k__unclassified_d__Bacteria	p__Firmicutes	c__Clostridia	o__Eubacteriales	f__Oscillospiraceae	g__Oscillibacter	s__Oscillibacter_valericigenes	ASV1138	0	0	0	0	0	0	0	0	0	0	0	0	0	0	0	0	0	0	12	0	0	0	12	3.75632e-05	0.0454545
d__Bacteria	k__unclassified_d__Bacteria	p__Verrucomicrobia	c__Verrucomicrobiae	o__Verrucomicrobiales	f__Akkermansiaceae	g__Akkermansia	s__Akkermansia_muciniphila	ASV1344	0	0	0	0	0	0	0	0	0	0	0	0	0	0	3	0	0	0	0	0	0	0	3	9.39079e-06	0.0454545
d__Bacteria	k__unclassified_d__Bacteria	p__Firmicutes	c__Clostridia	o__Eubacteriales	f__Oscillospiraceae	g__unclassified_f__Oscillospiraceae	s__unclassified_f__Oscillospiraceae	ASV1442	0	0	0	0	0	8	0	0	0	0	0	0	0	0	0	0	0	0	0	0	0	0	8	2.50421e-05	0.0454545
d__Bacteria	k__unclassified_d__Bacteria	p__Firmicutes	c__Bacilli	o__Lactobacillales	f__Lactobacillaceae	g__Lactobacillus	s__unclassified_g__Lactobacillus	ASV1169	0	0	0	0	0	0	0	0	0	0	0	0	0	0	0	0	0	2	1	0	4	0	7	2.19118e-05	0.136364
d__Bacteria	k__unclassified_d__Bacteria	p__Firmicutes	c__Clostridia	o__Eubacteriales	f__Lachnospiraceae	g__unclassified_f__Lachnospiraceae	s__unclassified_f__Lachnospiraceae	ASV789	3	0	0	0	0	0	0	0	0	0	0	0	0	0	0	0	0	0	0	0	0	0	3	9.39079e-06	0.0454545
d__Bacteria	k__unclassified_d__Bacteria	p__Firmicutes	c__Clostridia	o__Eubacteriales	f__Lachnospiraceae	g__Roseburia	s__unclassified_g__Roseburia	ASV1293	0	0	0	0	0	0	0	0	0	0	0	0	0	0	5	0	0	0	0	0	0	0	5	1.56513e-05	0.0454545
d__Bacteria	k__unclassified_d__Bacteria	p__Firmicutes	c__Clostridia	o__Eubacteriales	f__unclassified_o__Eubacteriales	g__unclassified_o__Eubacteriales	s__unclassified_o__Eubacteriales	ASV1436	0	0	0	0	0	14	0	0	0	0	0	0	0	0	0	0	0	0	0	0	0	0	14	4.38237e-05	0.0454545
d__Bacteria	k__unclassified_d__Bacteria	p__Proteobacteria	c__Alphaproteobacteria	o__Rhodobacterales	f__Roseobacteraceae	g__Shimia	s__Shimia_marina	ASV697	0	0	0	0	0	0	0	0	0	0	0	0	0	0	0	0	0	0	0	0	8	0	8	2.50421e-05	0.0454545
d__Bacteria	k__unclassified_d__Bacteria	p__Firmicutes	c__Clostridia	o__Eubacteriales	f__Lachnospiraceae	g__unclassified_f__Lachnospiraceae	s__unclassified_f__Lachnospiraceae	ASV1826	0	0	0	0	0	0	0	0	0	0	0	0	0	0	0	0	0	0	0	16	0	0	16	5.00842e-05	0.0454545
d__Bacteria	k__unclassified_d__Bacteria	p__Verrucomicrobia	c__Verrucomicrobiae	o__Verrucomicrobiales	f__Akkermansiaceae	g__Akkermansia	s__Akkermansia_muciniphila	ASV1316	0	0	0	0	0	0	0	0	0	0	0	0	0	0	4	0	0	0	0	0	0	0	4	1.25211e-05	0.0454545
d__Bacteria	k__unclassified_d__Bacteria	p__Firmicutes	c__Clostridia	o__Eubacteriales	f__unclassified_o__Eubacteriales	g__unclassified_o__Eubacteriales	s__unclassified_o__Eubacteriales	ASV463	0	0	0	0	0	0	0	0	0	0	0	8	0	0	0	0	0	0	0	0	0	0	8	2.50421e-05	0.0454545
d__Bacteria	k__unclassified_d__Bacteria	p__Firmicutes	c__Clostridia	o__Eubacteriales	f__Lachnospiraceae	g__unclassified_f__Lachnospiraceae	s__unclassified_f__Lachnospiraceae	ASV1259	0	0	10	0	0	0	0	0	0	0	0	0	3	0	0	0	0	0	0	0	0	0	13	4.06934e-05	0.0909091
d__Bacteria	k__unclassified_d__Bacteria	p__Firmicutes	c__Clostridia	o__Eubacteriales	f__Christensenellaceae	g__Christensenella	s__unclassified_g__Christensenella	ASV812	1	0	0	0	0	0	0	0	0	0	0	0	0	0	4	0	0	0	0	0	0	0	5	1.56513e-05	0.0909091
d__Bacteria	k__unclassified_d__Bacteria	p__Bacteroidota	c__Bacteroidia	o__Bacteroidales	f__Bacteroidaceae	g__Bacteroides	s__Bacteroides_fragilis	ASV775	8	0	0	0	0	0	0	0	0	0	0	0	0	0	0	0	0	0	0	0	0	0	8	2.50421e-05	0.0454545
d__Bacteria	k__unclassified_d__Bacteria	p__Firmicutes	c__Bacilli	o__Lactobacillales	f__Lactobacillaceae	g__Lactobacillus	s__Lactobacillus_intestinalis	ASV497	2	0	0	0	0	0	0	0	0	0	0	5	0	0	0	0	0	0	0	0	0	0	7	2.19118e-05	0.0909091
d__Bacteria	k__unclassified_d__Bacteria	p__Firmicutes	c__Clostridia	o__Eubacteriales	f__Oscillospiraceae	g__unclassified_f__Oscillospiraceae	s__unclassified_f__Oscillospiraceae	ASV588	0	0	0	0	0	0	3	0	0	0	0	1	0	0	0	0	0	0	4	0	0	0	8	2.50421e-05	0.136364
d__Bacteria	k__unclassified_d__Bacteria	p__Bacteroidota	c__Bacteroidia	o__Bacteroidales	f__Odoribacteraceae	g__Odoribacter	s__Odoribacter_splanchnicus	ASV1081	0	0	0	0	11	0	0	0	0	0	0	0	0	0	0	0	0	0	0	0	0	0	11	3.44329e-05	0.0454545
d__Bacteria	k__unclassified_d__Bacteria	p__Firmicutes	c__Bacilli	o__Lactobacillales	f__Lactobacillaceae	g__Lactobacillus	s__Lactobacillus_gasseri	ASV1140	0	0	0	0	0	0	0	0	0	0	0	0	0	0	0	0	0	0	8	0	0	0	8	2.50421e-05	0.0454545
d__Bacteria	k__unclassified_d__Bacteria	p__Firmicutes	c__Clostridia	o__Eubacteriales	f__Lachnospiraceae	g__unclassified_f__Lachnospiraceae	s__unclassified_f__Lachnospiraceae	ASV470	0	0	0	0	0	0	0	0	0	0	0	8	0	0	0	0	0	0	0	0	0	0	8	2.50421e-05	0.0454545
d__Bacteria	k__unclassified_d__Bacteria	p__Verrucomicrobia	c__Verrucomicrobiae	o__Verrucomicrobiales	f__Akkermansiaceae	g__Akkermansia	s__Akkermansia_muciniphila	ASV1308	0	0	0	0	0	0	0	0	0	0	0	0	0	0	5	0	0	0	0	0	0	0	5	1.56513e-05	0.0454545
d__Bacteria	k__unclassified_d__Bacteria	p__Verrucomicrobia	c__Verrucomicrobiae	o__Verrucomicrobiales	f__Akkermansiaceae	g__Akkermansia	s__Akkermansia_muciniphila	ASV1328	0	0	0	0	0	0	0	0	0	0	0	0	0	0	4	0	0	0	0	0	0	0	4	1.25211e-05	0.0454545
d__Bacteria	k__unclassified_d__Bacteria	p__Firmicutes	c__Clostridia	o__Eubacteriales	f__Oscillospiraceae	g__unclassified_f__Oscillospiraceae	s__unclassified_f__Oscillospiraceae	ASV1235	0	0	0	0	0	0	0	0	0	0	0	0	9	0	0	0	0	0	0	0	0	0	9	2.81724e-05	0.0454545
d__Bacteria	k__unclassified_d__Bacteria	p__Bacteroidota	c__Bacteroidia	o__Bacteroidales	f__Muribaculaceae	g__Duncaniella	s__Duncaniella_freteri	ASV1058	0	0	0	0	0	0	0	0	10	0	0	0	0	0	0	0	0	0	0	0	0	0	10	3.13026e-05	0.0454545
d__Bacteria	k__unclassified_d__Bacteria	p__Firmicutes	c__Clostridia	o__Eubacteriales	f__unclassified_o__Eubacteriales	g__unclassified_o__Eubacteriales	s__unclassified_o__Eubacteriales	ASV874	0	0	0	0	0	4	0	0	0	0	0	0	0	0	0	0	0	0	4	0	0	0	8	2.50421e-05	0.0909091
d__Bacteria	k__unclassified_d__Bacteria	p__Verrucomicrobia	c__Verrucomicrobiae	o__Verrucomicrobiales	f__Akkermansiaceae	g__Akkermansia	s__Akkermansia_muciniphila	ASV1327	0	0	0	0	0	0	0	0	0	0	0	0	0	0	4	0	0	0	0	0	0	0	4	1.25211e-05	0.0454545
d__Bacteria	k__unclassified_d__Bacteria	p__Firmicutes	c__Clostridia	o__Eubacteriales	f__Lachnospiraceae	g__unclassified_f__Lachnospiraceae	s__unclassified_f__Lachnospiraceae	ASV570	0	0	0	0	0	0	0	5	0	0	0	0	0	0	0	0	0	0	0	0	0	0	5	1.56513e-05	0.0454545
d__Bacteria	k__unclassified_d__Bacteria	p__Firmicutes	c__Bacilli	o__Lactobacillales	f__Lactobacillaceae	g__Latilactobacillus	s__Latilactobacillus_sakei	ASV934	0	0	0	0	0	0	7	0	0	0	0	0	0	0	0	0	0	0	0	0	0	0	7	2.19118e-05	0.0454545
d__Bacteria	k__unclassified_d__Bacteria	p__Bacteroidota	c__Bacteroidia	o__Bacteroidales	f__Bacteroidaceae	g__Bacteroides	s__Bacteroides_caecimuris	ASV933	0	0	0	0	0	0	6	0	0	0	0	0	0	0	0	0	0	0	0	0	0	0	6	1.87816e-05	0.0454545
d__Bacteria	k__unclassified_d__Bacteria	p__Firmicutes	c__Clostridia	o__Eubacteriales	f__Lachnospiraceae	g__unclassified_f__Lachnospiraceae	s__unclassified_f__Lachnospiraceae	ASV193	0	0	0	0	0	0	0	0	0	0	0	0	0	8	0	0	0	0	0	0	0	0	8	2.50421e-05	0.0454545
d__Bacteria	k__unclassified_d__Bacteria	p__Firmicutes	c__Clostridia	o__Eubacteriales	f__Oscillospiraceae	g__unclassified_f__Oscillospiraceae	s__unclassified_f__Oscillospiraceae	ASV520	0	0	0	0	0	0	0	0	0	2	0	3	0	0	0	0	0	0	0	0	0	0	5	1.56513e-05	0.0909091
d__Bacteria	k__unclassified_d__Bacteria	p__Verrucomicrobia	c__Verrucomicrobiae	o__Verrucomicrobiales	f__Akkermansiaceae	g__Akkermansia	s__Akkermansia_muciniphila	ASV1354	0	0	0	0	0	0	0	0	0	0	0	0	0	0	4	0	0	0	0	0	0	0	4	1.25211e-05	0.0454545
d__Bacteria	k__unclassified_d__Bacteria	p__Proteobacteria	c__Betaproteobacteria	o__Burkholderiales	f__Burkholderiaceae	g__Ralstonia	s__Ralstonia_pickettii	ASV1569	0	0	0	0	0	0	0	0	0	0	0	0	0	0	0	0	0	0	0	0	0	15	15	4.69539e-05	0.0454545
d__Bacteria	k__unclassified_d__Bacteria	p__Firmicutes	c__Clostridia	o__Eubacteriales	f__Oscillospiraceae	g__Oscillibacter	s__Oscillibacter_valericigenes	ASV577	0	0	0	0	0	0	0	0	0	0	0	1	0	0	7	0	0	0	0	0	0	0	8	2.50421e-05	0.0909091
d__Bacteria	k__unclassified_d__Bacteria	p__Verrucomicrobia	c__Verrucomicrobiae	o__Verrucomicrobiales	f__Akkermansiaceae	g__Akkermansia	s__Akkermansia_muciniphila	ASV274	0	0	0	0	0	0	0	0	0	0	0	0	0	3	0	0	0	0	0	0	0	0	3	9.39079e-06	0.0454545
d__Bacteria	k__unclassified_d__Bacteria	p__Firmicutes	c__Clostridia	o__Eubacteriales	f__Oscillospiraceae	g__unclassified_f__Oscillospiraceae	s__unclassified_f__Oscillospiraceae	ASV1991	0	0	0	0	0	0	0	0	0	0	10	0	0	0	0	0	0	0	0	0	0	0	10	3.13026e-05	0.0454545
d__Bacteria	k__unclassified_d__Bacteria	p__Firmicutes	c__Clostridia	o__Eubacteriales	f__Oscillospiraceae	g__unclassified_f__Oscillospiraceae	s__unclassified_f__Oscillospiraceae	ASV871	0	0	6	0	0	0	0	0	0	0	0	0	0	0	0	0	0	0	0	0	0	0	6	1.87816e-05	0.0454545
d__Bacteria	k__unclassified_d__Bacteria	p__Firmicutes	c__Clostridia	o__Eubacteriales	f__Lachnospiraceae	g__unclassified_f__Lachnospiraceae	s__unclassified_f__Lachnospiraceae	ASV1479	0	0	0	0	0	0	0	4	0	0	0	0	0	0	0	0	0	0	0	0	0	0	4	1.25211e-05	0.0454545
d__Bacteria	k__unclassified_d__Bacteria	p__Firmicutes	c__Clostridia	o__Eubacteriales	f__Christensenellaceae	g__Christensenella	s__unclassified_g__Christensenella	ASV469	0	0	0	0	0	0	0	0	0	0	0	11	0	0	0	0	0	0	0	0	0	0	11	3.44329e-05	0.0454545
d__Bacteria	k__unclassified_d__Bacteria	p__Firmicutes	c__Clostridia	o__Eubacteriales	f__Lachnospiraceae	g__unclassified_f__Lachnospiraceae	s__unclassified_f__Lachnospiraceae	ASV1139	0	0	0	0	0	0	0	0	0	0	0	0	0	0	0	0	0	0	11	0	0	0	11	3.44329e-05	0.0454545
d__Bacteria	k__unclassified_d__Bacteria	p__Firmicutes	c__Bacilli	o__Lactobacillales	f__Lactobacillaceae	g__Lactobacillus	s__unclassified_g__Lactobacillus	ASV1204	0	0	0	0	0	0	0	0	0	0	0	0	0	0	0	0	0	5	2	0	3	0	10	3.13026e-05	0.136364
d__Bacteria	k__unclassified_d__Bacteria	p__Firmicutes	c__Clostridia	o__Eubacteriales	f__Lachnospiraceae	g__unclassified_f__Lachnospiraceae	s__unclassified_f__Lachnospiraceae	ASV1481	0	0	0	0	0	0	0	9	0	0	0	0	0	0	0	0	0	0	0	0	0	0	9	2.81724e-05	0.0454545
d__Bacteria	k__unclassified_d__Bacteria	p__Firmicutes	c__Clostridia	o__Eubacteriales	f__Oscillospiraceae	g__unclassified_f__Oscillospiraceae	s__[Eubacterium]_siraeum	ASV1108	0	0	0	0	0	0	0	0	0	8	0	0	0	0	0	0	0	0	0	0	0	0	8	2.50421e-05	0.0454545
d__Bacteria	k__unclassified_d__Bacteria	p__Verrucomicrobia	c__Verrucomicrobiae	o__Verrucomicrobiales	f__Akkermansiaceae	g__Akkermansia	s__Akkermansia_muciniphila	ASV1382	0	0	0	0	0	0	0	0	0	0	0	0	0	0	3	0	0	0	0	0	0	0	3	9.39079e-06	0.0454545
d__Bacteria	k__unclassified_d__Bacteria	p__Verrucomicrobia	c__Verrucomicrobiae	o__Verrucomicrobiales	f__Akkermansiaceae	g__Akkermansia	s__Akkermansia_muciniphila	ASV1398	0	0	0	0	0	0	0	0	0	0	0	0	0	0	2	0	0	0	0	0	0	0	2	6.26053e-06	0.0454545
d__Bacteria	k__unclassified_d__Bacteria	p__Firmicutes	c__Clostridia	o__Eubacteriales	f__Oscillospiraceae	g__unclassified_f__Oscillospiraceae	s__unclassified_f__Oscillospiraceae	ASV307	1	0	0	0	0	0	0	0	0	0	0	0	0	3	0	0	0	0	0	0	0	0	4	1.25211e-05	0.0909091
d__Bacteria	k__unclassified_d__Bacteria	p__Verrucomicrobia	c__Verrucomicrobiae	o__Verrucomicrobiales	f__Akkermansiaceae	g__Akkermansia	s__Akkermansia_muciniphila	ASV1059	0	0	0	0	0	0	0	0	8	0	0	0	0	0	0	0	0	0	0	0	0	0	8	2.50421e-05	0.0454545
d__Bacteria	k__unclassified_d__Bacteria	p__Bacteroidota	c__Bacteroidia	o__Bacteroidales	f__Tannerellaceae	g__Parabacteroides	s__Parabacteroides_goldsteinii	ASV303	0	0	0	0	0	0	0	0	0	0	0	0	0	2	0	0	0	0	0	0	0	0	2	6.26053e-06	0.0454545
d__Bacteria	k__unclassified_d__Bacteria	p__Firmicutes	c__Clostridia	o__Eubacteriales	f__Oscillospiraceae	g__Acutalibacter	s__Acutalibacter_muris	ASV1440	0	0	0	0	0	12	0	0	0	0	0	0	0	0	0	0	0	0	0	0	0	0	12	3.75632e-05	0.0454545
d__Bacteria	k__unclassified_d__Bacteria	p__Bacteroidota	c__Bacteroidia	o__Bacteroidales	f__Muribaculaceae	g__Duncaniella	s__Duncaniella_freteri	ASV778	5	0	0	0	0	0	0	0	0	0	0	0	0	0	0	0	0	0	0	0	0	0	5	1.56513e-05	0.0454545
d__Bacteria	k__unclassified_d__Bacteria	p__Firmicutes	c__Clostridia	o__Eubacteriales	f__Oscillospiraceae	g__unclassified_f__Oscillospiraceae	s__unclassified_f__Oscillospiraceae	ASV1238	0	0	0	0	0	0	0	0	0	0	0	0	6	0	0	0	0	0	0	0	0	0	6	1.87816e-05	0.0454545
d__Bacteria	k__unclassified_d__Bacteria	p__Firmicutes	c__Bacilli	o__Lactobacillales	f__Enterococcaceae	g__Enterococcus	s__unclassified_g__Enterococcus	ASV1517	0	10	0	0	0	0	0	0	0	0	0	0	0	0	0	0	0	0	0	0	0	0	10	3.13026e-05	0.0454545
d__Bacteria	k__unclassified_d__Bacteria	p__Bacteroidota	c__Bacteroidia	o__Bacteroidales	f__Muribaculaceae	g__Duncaniella	s__Duncaniella_freteri	ASV1236	0	0	0	0	0	0	0	0	0	0	0	0	6	0	0	0	0	0	0	0	0	0	6	1.87816e-05	0.0454545
d__Bacteria	k__unclassified_d__Bacteria	p__Firmicutes	c__Clostridia	o__Eubacteriales	f__Oscillospiraceae	g__unclassified_f__Oscillospiraceae	s__unclassified_f__Oscillospiraceae	ASV2017	0	0	0	0	0	0	0	0	0	0	0	0	0	0	0	0	0	0	0	0	11	0	11	3.44329e-05	0.0454545
d__Bacteria	k__unclassified_d__Bacteria	p__Verrucomicrobia	c__Verrucomicrobiae	o__Verrucomicrobiales	f__Akkermansiaceae	g__Akkermansia	s__Akkermansia_muciniphila	ASV1310	0	0	0	0	0	0	0	0	0	0	0	0	0	0	1	0	0	0	0	0	0	0	1	3.13026e-06	0.0454545
d__Bacteria	k__unclassified_d__Bacteria	p__Firmicutes	c__Clostridia	o__Eubacteriales	f__Lachnospiraceae	g__unclassified_f__Lachnospiraceae	s__unclassified_f__Lachnospiraceae	ASV1992	0	0	0	0	0	0	0	0	0	0	8	0	0	0	0	0	0	0	0	0	0	0	8	2.50421e-05	0.0454545
d__Bacteria	k__unclassified_d__Bacteria	p__Firmicutes	c__Clostridia	o__Eubacteriales	f__Oscillospiraceae	g__unclassified_f__Oscillospiraceae	s__unclassified_f__Oscillospiraceae	ASV483	0	0	0	0	0	0	0	0	0	0	0	5	0	0	0	0	0	0	0	0	0	0	5	1.56513e-05	0.0454545
d__Bacteria	k__unclassified_d__Bacteria	p__Verrucomicrobia	c__Verrucomicrobiae	o__Verrucomicrobiales	f__Akkermansiaceae	g__Akkermansia	s__Akkermansia_muciniphila	ASV266	0	0	0	0	0	0	0	0	0	0	0	0	0	3	0	0	0	0	0	0	0	0	3	9.39079e-06	0.0454545
d__Bacteria	k__unclassified_d__Bacteria	p__Firmicutes	c__unclassified_p__Firmicutes	o__unclassified_p__Firmicutes	f__unclassified_p__Firmicutes	g__Negativibacillus	s__Negativibacillus_massiliensis	ASV565	0	0	0	0	0	7	0	0	0	0	0	2	0	0	0	0	0	0	0	0	0	0	9	2.81724e-05	0.0909091
d__Bacteria	k__unclassified_d__Bacteria	p__Verrucomicrobia	c__Verrucomicrobiae	o__Verrucomicrobiales	f__Akkermansiaceae	g__Akkermansia	s__Akkermansia_muciniphila	ASV1348	0	0	0	0	0	0	0	0	0	0	0	0	0	0	3	0	0	0	0	0	0	0	3	9.39079e-06	0.0454545
d__Bacteria	k__unclassified_d__Bacteria	p__Bacteroidota	c__Bacteroidia	o__Bacteroidales	f__Muribaculaceae	g__Duncaniella	s__Duncaniella_freteri	ASV1001	0	0	0	9	0	0	0	0	0	0	0	0	0	0	0	0	0	0	0	0	0	0	9	2.81724e-05	0.0454545
d__Bacteria	k__unclassified_d__Bacteria	p__Firmicutes	c__Clostridia	o__Eubacteriales	f__unclassified_o__Eubacteriales	g__unclassified_o__Eubacteriales	s__unclassified_o__Eubacteriales	ASV476	0	0	0	0	0	0	0	0	0	0	0	7	0	0	0	0	0	0	0	0	0	0	7	2.19118e-05	0.0454545
d__Bacteria	k__unclassified_d__Bacteria	p__Bacteroidota	c__Bacteroidia	o__Bacteroidales	f__Muribaculaceae	g__Muribaculum	s__Muribaculum_intestinale	ASV777	4	0	0	0	0	0	0	0	0	0	0	0	0	0	0	0	0	0	0	0	0	0	4	1.25211e-05	0.0454545
d__Bacteria	k__unclassified_d__Bacteria	p__Firmicutes	c__Clostridia	o__Eubacteriales	f__Oscillospiraceae	g__unclassified_f__Oscillospiraceae	s__unclassified_f__Oscillospiraceae	ASV804	2	0	0	0	0	0	0	0	0	0	0	0	0	0	0	0	0	0	0	0	0	0	2	6.26053e-06	0.0454545
d__Bacteria	k__unclassified_d__Bacteria	p__Firmicutes	c__Clostridia	o__Eubacteriales	f__Lachnospiraceae	g__unclassified_f__Lachnospiraceae	s__unclassified_f__Lachnospiraceae	ASV482	0	0	0	0	0	0	0	0	0	0	0	8	0	0	0	0	0	0	0	0	0	0	8	2.50421e-05	0.0454545
d__Bacteria	k__unclassified_d__Bacteria	p__Bacteroidota	c__Bacteroidia	o__Bacteroidales	f__Muribaculaceae	g__Duncaniella	s__Duncaniella_freteri	ASV1571	0	0	0	0	0	0	0	0	0	0	0	0	0	0	0	0	0	0	0	0	0	14	14	4.38237e-05	0.0454545
d__Bacteria	k__unclassified_d__Bacteria	p__Firmicutes	c__Bacilli	o__Lactobacillales	f__Lactobacillaceae	g__Lactobacillus	s__unclassified_g__Lactobacillus	ASV2018	0	0	0	0	0	0	0	0	0	0	0	0	0	0	0	0	0	4	0	0	8	0	12	3.75632e-05	0.0909091
d__Bacteria	k__unclassified_d__Bacteria	p__Firmicutes	c__Clostridia	o__Eubacteriales	f__Oscillospiraceae	g__unclassified_f__Oscillospiraceae	s__unclassified_f__Oscillospiraceae	ASV1439	0	0	0	0	0	13	0	0	0	0	0	0	0	0	0	0	0	0	0	0	0	0	13	4.06934e-05	0.0454545
d__Bacteria	k__unclassified_d__Bacteria	p__Verrucomicrobia	c__Verrucomicrobiae	o__Verrucomicrobiales	f__Akkermansiaceae	g__Akkermansia	s__Akkermansia_muciniphila	ASV268	0	0	0	0	0	0	0	0	0	0	0	0	0	3	0	0	0	0	0	0	0	0	3	9.39079e-06	0.0454545
d__Bacteria	k__unclassified_d__Bacteria	p__Tenericutes	c__Mollicutes	o__unclassified_c__Mollicutes	f__unclassified_c__Mollicutes	g__unclassified_c__Mollicutes	s__unclassified_c__Mollicutes	ASV1152	0	0	0	0	0	0	0	0	0	0	0	0	0	0	0	0	0	0	3	0	0	0	3	9.39079e-06	0.0454545
d__Bacteria	k__unclassified_d__Bacteria	p__Firmicutes	c__Clostridia	o__Eubacteriales	f__Lachnospiraceae	g__unclassified_f__Lachnospiraceae	s__unclassified_f__Lachnospiraceae	ASV784	5	2	0	0	0	0	0	0	0	0	0	0	0	0	0	0	0	0	0	0	0	0	7	2.19118e-05	0.0909091
d__Bacteria	k__unclassified_d__Bacteria	p__Verrucomicrobia	c__Verrucomicrobiae	o__Verrucomicrobiales	f__Akkermansiaceae	g__Akkermansia	s__Akkermansia_muciniphila	ASV259	0	0	0	0	0	0	0	0	0	0	0	0	0	3	0	0	0	0	0	0	0	0	3	9.39079e-06	0.0454545
d__Bacteria	k__unclassified_d__Bacteria	p__Firmicutes	c__Clostridia	o__Eubacteriales	f__Oscillospiraceae	g__unclassified_f__Oscillospiraceae	s__unclassified_f__Oscillospiraceae	ASV1685	0	0	13	0	0	0	0	0	0	0	0	0	0	0	0	0	0	0	0	0	0	0	13	4.06934e-05	0.0454545
d__Bacteria	k__unclassified_d__Bacteria	p__Firmicutes	c__Clostridia	o__Eubacteriales	f__unclassified_o__Eubacteriales	g__unclassified_o__Eubacteriales	s__unclassified_o__Eubacteriales	ASV1519	0	11	0	0	0	0	0	0	0	0	0	0	0	0	0	0	0	0	0	0	0	0	11	3.44329e-05	0.0454545
d__Bacteria	k__unclassified_d__Bacteria	p__Firmicutes	c__Clostridia	o__Eubacteriales	f__Oscillospiraceae	g__Ruthenibacterium	s__Ruthenibacterium_lactatiformans	ASV1495	0	0	0	0	0	0	0	4	0	0	0	0	0	0	0	0	0	0	0	0	0	0	4	1.25211e-05	0.0454545
d__Bacteria	k__unclassified_d__Bacteria	p__Verrucomicrobia	c__Verrucomicrobiae	o__Verrucomicrobiales	f__Akkermansiaceae	g__Akkermansia	s__Akkermansia_muciniphila	ASV238	0	0	0	0	0	0	0	0	0	0	0	0	0	3	0	0	0	0	0	0	0	0	3	9.39079e-06	0.0454545
d__Bacteria	k__unclassified_d__Bacteria	p__Actinobacteria	c__Coriobacteriia	o__Eggerthellales	f__Eggerthellaceae	g__unclassified_f__Eggerthellaceae	s__unclassified_f__Eggerthellaceae	ASV876	0	0	0	0	0	0	0	3	0	0	0	0	0	0	0	0	0	0	0	0	0	0	3	9.39079e-06	0.0454545
d__Bacteria	k__unclassified_d__Bacteria	p__Bacteroidota	c__Bacteroidia	o__Bacteroidales	f__Muribaculaceae	g__unclassified_f__Muribaculaceae	s__unclassified_f__Muribaculaceae	ASV209	0	0	0	0	0	0	0	0	0	0	0	0	0	3	0	0	0	0	0	0	0	0	3	9.39079e-06	0.0454545
d__Bacteria	k__unclassified_d__Bacteria	p__Verrucomicrobia	c__Verrucomicrobiae	o__Verrucomicrobiales	f__Akkermansiaceae	g__Akkermansia	s__Akkermansia_muciniphila	ASV254	0	0	0	0	0	0	0	0	0	0	0	0	0	2	0	0	0	0	0	0	0	0	2	6.26053e-06	0.0454545
d__Bacteria	k__unclassified_d__Bacteria	p__Firmicutes	c__Clostridia	o__Eubacteriales	f__Oscillospiraceae	g__unclassified_f__Oscillospiraceae	s__unclassified_f__Oscillospiraceae	ASV1482	0	0	0	0	0	0	0	5	0	0	0	0	0	0	0	0	0	0	0	0	0	0	5	1.56513e-05	0.0454545
d__Bacteria	k__unclassified_d__Bacteria	p__Verrucomicrobia	c__Verrucomicrobiae	o__Verrucomicrobiales	f__Akkermansiaceae	g__Akkermansia	s__Akkermansia_muciniphila	ASV1339	0	0	0	0	0	0	0	0	0	0	0	0	0	0	1	0	0	0	0	0	0	0	1	3.13026e-06	0.0454545
d__Bacteria	k__unclassified_d__Bacteria	p__Firmicutes	c__Clostridia	o__Eubacteriales	f__Oscillospiraceae	g__unclassified_f__Oscillospiraceae	s__unclassified_f__Oscillospiraceae	ASV1686	0	0	10	0	0	0	0	0	0	0	0	0	0	0	0	0	0	0	0	0	0	0	10	3.13026e-05	0.0454545
d__Bacteria	k__unclassified_d__Bacteria	p__Firmicutes	c__Clostridia	o__Eubacteriales	f__Oscillospiraceae	g__unclassified_f__Oscillospiraceae	s__unclassified_f__Oscillospiraceae	ASV1993	0	0	0	0	0	0	0	0	0	0	6	0	0	0	0	0	0	0	0	0	0	0	6	1.87816e-05	0.0454545
d__Bacteria	k__unclassified_d__Bacteria	p__Proteobacteria	c__Betaproteobacteria	o__Burkholderiales	f__Sutterellaceae	g__Parasutterella	s__Parasutterella_excrementihominis	ASV936	0	0	0	0	0	0	5	0	0	0	0	0	0	0	0	0	0	0	0	0	0	0	5	1.56513e-05	0.0454545
d__Bacteria	k__unclassified_d__Bacteria	p__Verrucomicrobia	c__Verrucomicrobiae	o__Verrucomicrobiales	f__Akkermansiaceae	g__Akkermansia	s__Akkermansia_muciniphila	ASV251	0	0	0	0	0	0	0	0	0	0	0	0	0	5	0	0	0	0	0	0	0	0	5	1.56513e-05	0.0454545
d__Bacteria	k__unclassified_d__Bacteria	p__Firmicutes	c__Clostridia	o__Eubacteriales	f__Lachnospiraceae	g__unclassified_f__Lachnospiraceae	s__unclassified_f__Lachnospiraceae	ASV1827	0	0	0	0	0	0	0	0	0	0	0	0	0	0	0	0	0	0	0	12	0	0	12	3.75632e-05	0.0454545
d__Bacteria	k__unclassified_d__Bacteria	p__unclassified_d__Bacteria	c__unclassified_d__Bacteria	o__unclassified_d__Bacteria	f__unclassified_d__Bacteria	g__unclassified_d__Bacteria	s__unclassified_d__Bacteria	ASV1271	0	0	0	0	0	0	0	5	0	0	0	0	0	0	0	0	0	0	0	0	0	0	5	1.56513e-05	0.0454545
d__Bacteria	k__unclassified_d__Bacteria	p__Verrucomicrobia	c__Verrucomicrobiae	o__Verrucomicrobiales	f__Akkermansiaceae	g__Akkermansia	s__Akkermansia_muciniphila	ASV257	0	0	0	0	0	0	0	0	0	0	0	0	0	2	0	0	0	0	0	0	0	0	2	6.26053e-06	0.0454545
d__Bacteria	k__unclassified_d__Bacteria	p__Verrucomicrobia	c__Verrucomicrobiae	o__Verrucomicrobiales	f__Akkermansiaceae	g__Akkermansia	s__Akkermansia_muciniphila	ASV1346	0	0	0	0	0	0	0	0	0	0	0	0	0	0	2	0	0	0	0	0	0	0	2	6.26053e-06	0.0454545
d__Bacteria	k__unclassified_d__Bacteria	p__Tenericutes	c__unclassified_p__Tenericutes	o__unclassified_p__Tenericutes	f__unclassified_p__Tenericutes	g__unclassified_p__Tenericutes	s__unclassified_p__Tenericutes	ASV792	5	0	0	0	0	0	0	0	0	0	0	0	0	0	0	0	0	0	0	0	0	0	5	1.56513e-05	0.0454545
d__Bacteria	k__unclassified_d__Bacteria	p__Firmicutes	c__Bacilli	o__Lactobacillales	f__Lactobacillaceae	g__Lactobacillus	s__unclassified_g__Lactobacillus	ASV1835	0	0	0	0	0	0	0	0	0	0	0	0	0	0	0	0	0	5	0	7	0	0	12	3.75632e-05	0.0909091
d__Bacteria	k__unclassified_d__Bacteria	p__Firmicutes	c__Clostridia	o__Eubacteriales	f__Lachnospiraceae	g__unclassified_f__Lachnospiraceae	s__unclassified_f__Lachnospiraceae	ASV1003	0	0	0	10	0	0	0	0	0	0	0	0	0	0	0	0	0	0	0	0	0	0	10	3.13026e-05	0.0454545
d__Bacteria	k__unclassified_d__Bacteria	p__Firmicutes	c__Clostridia	o__Eubacteriales	f__Lachnospiraceae	g__unclassified_f__Lachnospiraceae	s__unclassified_f__Lachnospiraceae	ASV1143	0	0	0	0	0	0	0	0	0	0	0	0	0	0	0	0	0	0	11	0	0	0	11	3.44329e-05	0.0454545
d__Bacteria	k__unclassified_d__Bacteria	p__Tenericutes	c__Mollicutes	o__Anaeroplasmatales	f__Anaeroplasmataceae	g__Anaeroplasma	s__Anaeroplasma_abactoclasticum	ASV1118	0	0	0	0	0	0	0	2	0	2	0	0	0	0	0	0	0	0	0	0	0	0	4	1.25211e-05	0.0909091
d__Bacteria	k__unclassified_d__Bacteria	p__Firmicutes	c__Clostridia	o__Eubacteriales	f__Oscillospiraceae	g__unclassified_f__Oscillospiraceae	s__unclassified_f__Oscillospiraceae	ASV1012	0	0	4	4	0	0	0	0	0	0	0	0	0	0	0	0	0	0	0	0	0	0	8	2.50421e-05	0.0909091
d__Bacteria	k__unclassified_d__Bacteria	p__Firmicutes	c__Clostridia	o__Eubacteriales	f__Lachnospiraceae	g__unclassified_f__Lachnospiraceae	s__unclassified_f__Lachnospiraceae	ASV1144	0	0	0	0	0	0	0	0	0	0	0	0	0	0	0	0	0	0	8	0	0	0	8	2.50421e-05	0.0454545
d__Bacteria	k__unclassified_d__Bacteria	p__Verrucomicrobia	c__Verrucomicrobiae	o__Verrucomicrobiales	f__Akkermansiaceae	g__Akkermansia	s__Akkermansia_muciniphila	ASV1390	0	0	0	0	0	0	0	0	0	0	0	0	0	0	1	0	0	0	0	0	0	0	1	3.13026e-06	0.0454545
d__Bacteria	k__unclassified_d__Bacteria	p__Verrucomicrobia	c__Verrucomicrobiae	o__Verrucomicrobiales	f__Akkermansiaceae	g__Akkermansia	s__Akkermansia_muciniphila	ASV1061	0	0	0	0	0	0	0	0	5	0	0	0	0	0	0	0	0	0	0	0	0	0	5	1.56513e-05	0.0454545
d__Bacteria	k__unclassified_d__Bacteria	p__Firmicutes	c__Clostridia	o__Eubacteriales	f__Lachnospiraceae	g__unclassified_f__Lachnospiraceae	s__unclassified_f__Lachnospiraceae	ASV937	0	0	0	0	0	0	6	0	0	0	0	0	0	0	0	0	0	0	0	0	0	0	6	1.87816e-05	0.0454545
d__Bacteria	k__unclassified_d__Bacteria	p__Firmicutes	c__Clostridia	o__Eubacteriales	f__Lachnospiraceae	g__unclassified_f__Lachnospiraceae	s__unclassified_f__Lachnospiraceae	ASV1005	0	0	0	7	0	0	0	0	0	0	0	0	0	0	0	0	0	0	0	0	0	0	7	2.19118e-05	0.0454545
d__Bacteria	k__unclassified_d__Bacteria	p__Firmicutes	c__Clostridia	o__Eubacteriales	f__unclassified_o__Eubacteriales	g__unclassified_o__Eubacteriales	s__unclassified_o__Eubacteriales	ASV1013	0	0	0	5	0	0	0	2	0	0	2	0	0	0	0	0	0	0	0	0	0	0	9	2.81724e-05	0.136364
d__Bacteria	k__unclassified_d__Bacteria	p__Firmicutes	c__Clostridia	o__Eubacteriales	f__unclassified_o__Eubacteriales	g__unclassified_o__Eubacteriales	s__unclassified_o__Eubacteriales	ASV820	1	0	9	0	0	0	0	0	0	0	0	0	0	0	0	0	0	0	0	0	0	0	10	3.13026e-05	0.0909091
d__Bacteria	k__unclassified_d__Bacteria	p__Bacteroidota	c__Bacteroidia	o__Bacteroidales	f__Bacteroidaceae	g__Phocaeicola	s__Phocaeicola_vulgatus	ASV210	0	0	0	0	0	0	0	0	0	0	0	0	0	5	0	0	0	0	0	0	0	0	5	1.56513e-05	0.0454545
d__Bacteria	k__unclassified_d__Bacteria	p__Firmicutes	c__Clostridia	o__Eubacteriales	f__Lachnospiraceae	g__unclassified_f__Lachnospiraceae	s__unclassified_f__Lachnospiraceae	ASV2041	0	0	0	0	0	0	0	0	0	0	0	0	0	0	0	0	0	0	0	0	3	0	3	9.39079e-06	0.0454545
d__Bacteria	k__unclassified_d__Bacteria	p__Candidatus_Melainabacteria	c__unclassified_p__Candidatus_Melainabacteria	o__Vampirovibrionales	f__unclassified_o__Vampirovibrionales	g__Vampirovibrio	s__Vampirovibrio_chlorellavorus	ASV786	5	0	0	0	0	0	0	0	0	0	0	0	0	0	0	0	0	0	0	0	0	0	5	1.56513e-05	0.0454545
d__Bacteria	k__unclassified_d__Bacteria	p__Verrucomicrobia	c__Verrucomicrobiae	o__Verrucomicrobiales	f__Akkermansiaceae	g__Akkermansia	s__Akkermansia_muciniphila	ASV1062	0	0	0	0	0	0	0	0	4	0	0	0	0	0	0	0	0	0	0	0	0	0	4	1.25211e-05	0.0454545
d__Bacteria	k__unclassified_d__Bacteria	p__Verrucomicrobia	c__Verrucomicrobiae	o__Verrucomicrobiales	f__Akkermansiaceae	g__Akkermansia	s__Akkermansia_muciniphila	ASV1311	0	0	0	0	0	0	0	0	0	0	0	0	0	0	1	0	0	0	0	0	0	0	1	3.13026e-06	0.0454545
d__Bacteria	k__unclassified_d__Bacteria	p__Firmicutes	c__Clostridia	o__Eubacteriales	f__unclassified_o__Eubacteriales	g__unclassified_o__Eubacteriales	s__unclassified_o__Eubacteriales	ASV787	6	0	0	0	0	0	0	0	0	0	0	0	0	0	0	0	0	0	0	0	0	0	6	1.87816e-05	0.0454545
d__Bacteria	k__unclassified_d__Bacteria	p__Proteobacteria	c__Gammaproteobacteria	o__Moraxellales	f__Moraxellaceae	g__Acinetobacter	s__Acinetobacter_radioresistens	ASV1295	0	0	0	0	0	0	0	0	0	0	0	0	0	0	6	0	0	0	0	0	0	0	6	1.87816e-05	0.0454545
d__Bacteria	k__unclassified_d__Bacteria	p__Firmicutes	c__Clostridia	o__Eubacteriales	f__Lachnospiraceae	g__unclassified_f__Lachnospiraceae	s__unclassified_f__Lachnospiraceae	ASV1775	0	0	0	0	0	0	0	0	0	0	0	0	0	0	0	0	0	0	0	6	0	0	6	1.87816e-05	0.0454545
d__Bacteria	k__unclassified_d__Bacteria	p__Bacteroidota	c__Bacteroidia	o__Bacteroidales	f__Muribaculaceae	g__Duncaniella	s__Duncaniella_freteri	ASV1296	0	0	0	0	0	0	0	0	0	0	0	0	0	0	5	0	0	0	0	0	0	0	5	1.56513e-05	0.0454545
d__Bacteria	k__unclassified_d__Bacteria	p__Firmicutes	c__Clostridia	o__Eubacteriales	f__Lachnospiraceae	g__unclassified_f__Lachnospiraceae	s__unclassified_f__Lachnospiraceae	ASV1687	0	0	11	0	0	0	0	0	0	0	0	0	0	0	0	0	0	0	0	0	0	0	11	3.44329e-05	0.0454545
d__Bacteria	k__unclassified_d__Bacteria	p__Firmicutes	c__Clostridia	o__Eubacteriales	f__Lachnospiraceae	g__unclassified_f__Lachnospiraceae	s__unclassified_f__Lachnospiraceae	ASV1483	0	0	0	0	0	0	0	7	0	0	0	0	0	0	0	0	0	0	0	0	0	0	7	2.19118e-05	0.0454545
d__Bacteria	k__unclassified_d__Bacteria	p__Verrucomicrobia	c__Verrucomicrobiae	o__Verrucomicrobiales	f__Akkermansiaceae	g__Akkermansia	s__Akkermansia_muciniphila	ASV1350	0	0	0	0	0	0	0	0	0	0	0	0	0	0	5	0	0	0	0	0	0	0	5	1.56513e-05	0.0454545
d__Bacteria	k__unclassified_d__Bacteria	p__Firmicutes	c__Clostridia	o__Eubacteriales	f__Lachnospiraceae	g__unclassified_f__Lachnospiraceae	s__unclassified_f__Lachnospiraceae	ASV1004	0	0	0	5	0	0	0	0	0	0	0	0	0	0	0	0	0	0	0	0	0	0	5	1.56513e-05	0.0454545
d__Bacteria	k__unclassified_d__Bacteria	p__Firmicutes	c__Clostridia	o__Eubacteriales	f__Oscillospiraceae	g__unclassified_f__Oscillospiraceae	s__unclassified_f__Oscillospiraceae	ASV1258	0	0	0	0	0	0	0	0	0	0	3	0	3	0	0	0	0	0	0	0	0	0	6	1.87816e-05	0.0909091
d__Bacteria	k__unclassified_d__Bacteria	p__Firmicutes	c__Clostridia	o__Eubacteriales	f__Lachnospiraceae	g__unclassified_f__Lachnospiraceae	s__unclassified_f__Lachnospiraceae	ASV1441	0	0	0	0	0	11	0	0	0	0	0	0	0	0	0	0	0	0	0	0	0	0	11	3.44329e-05	0.0454545
d__Bacteria	k__unclassified_d__Bacteria	p__Firmicutes	c__Clostridia	o__Eubacteriales	f__Lachnospiraceae	g__unclassified_f__Lachnospiraceae	s__unclassified_f__Lachnospiraceae	ASV556	0	0	0	0	0	0	0	0	0	0	0	1	0	0	0	0	0	0	5	0	0	0	6	1.87816e-05	0.0909091
d__Bacteria	k__unclassified_d__Bacteria	p__Firmicutes	c__Clostridia	o__Eubacteriales	f__Oscillospiraceae	g__unclassified_f__Oscillospiraceae	s__unclassified_f__Oscillospiraceae	ASV690	0	0	0	0	0	0	0	0	0	0	3	0	0	0	0	0	0	0	0	0	0	0	3	9.39079e-06	0.0454545
d__Bacteria	k__unclassified_d__Bacteria	p__Firmicutes	c__Clostridia	o__Eubacteriales	f__Lachnospiraceae	g__Roseburia	s__unclassified_g__Roseburia	ASV1828	0	0	0	0	0	0	0	0	0	0	0	0	0	0	0	0	0	0	0	11	0	0	11	3.44329e-05	0.0454545
d__Bacteria	k__unclassified_d__Bacteria	p__Firmicutes	c__Clostridia	o__Eubacteriales	f__Oscillospiraceae	g__unclassified_f__Oscillospiraceae	s__unclassified_f__Oscillospiraceae	ASV1239	0	0	0	0	0	0	0	0	0	0	0	0	6	0	0	0	0	0	0	0	0	0	6	1.87816e-05	0.0454545
d__Bacteria	k__unclassified_d__Bacteria	p__Firmicutes	c__Clostridia	o__Eubacteriales	f__Oscillospiraceae	g__Acutalibacter	s__Acutalibacter_muris	ASV1241	0	0	0	0	0	0	0	0	0	0	0	0	8	0	0	0	0	0	0	0	0	0	8	2.50421e-05	0.0454545
d__Bacteria	k__unclassified_d__Bacteria	p__Firmicutes	c__Clostridia	o__Eubacteriales	f__Lachnospiraceae	g__Mediterraneibacter	s__unclassified_g__Mediterraneibacter	ASV1627	0	0	0	0	0	0	0	0	0	0	0	0	0	0	0	0	3	0	0	0	0	0	3	9.39079e-06	0.0454545
d__Bacteria	k__unclassified_d__Bacteria	p__Verrucomicrobia	c__Verrucomicrobiae	o__Verrucomicrobiales	f__Akkermansiaceae	g__Akkermansia	s__Akkermansia_muciniphila	ASV260	0	0	0	0	0	0	0	0	0	0	0	0	0	6	2	0	0	0	0	0	0	0	8	2.50421e-05	0.0909091
d__Bacteria	k__unclassified_d__Bacteria	p__Firmicutes	c__Clostridia	o__Eubacteriales	f__Oscillospiraceae	g__unclassified_f__Oscillospiraceae	s__unclassified_f__Oscillospiraceae	ASV498	0	0	0	0	0	0	0	0	0	0	0	8	0	0	0	0	0	0	0	0	0	0	8	2.50421e-05	0.0454545
d__Bacteria	k__unclassified_d__Bacteria	p__Firmicutes	c__Clostridia	o__Eubacteriales	f__Oscillospiraceae	g__unclassified_f__Oscillospiraceae	s__unclassified_f__Oscillospiraceae	ASV1307	0	0	0	0	0	0	0	0	0	0	3	0	0	0	4	0	0	0	0	0	0	0	7	2.19118e-05	0.0909091
d__Bacteria	k__unclassified_d__Bacteria	p__Firmicutes	c__Bacilli	o__Lactobacillales	f__Lactobacillaceae	g__Lactobacillus	s__unclassified_g__Lactobacillus	ASV1532	0	7	0	0	0	0	0	0	0	0	0	0	0	0	0	0	0	5	0	0	0	0	12	3.75632e-05	0.0909091
d__Bacteria	k__unclassified_d__Bacteria	p__Firmicutes	c__Clostridia	o__Eubacteriales	f__Oscillospiraceae	g__unclassified_f__Oscillospiraceae	s__unclassified_f__Oscillospiraceae	ASV1267	0	0	0	0	0	0	0	0	0	0	0	0	2	0	4	0	0	0	0	0	0	0	6	1.87816e-05	0.0909091
d__Bacteria	k__unclassified_d__Bacteria	p__Verrucomicrobia	c__Verrucomicrobiae	o__Verrucomicrobiales	f__Akkermansiaceae	g__Akkermansia	s__Akkermansia_muciniphila	ASV1374	0	0	0	0	0	0	0	0	0	0	0	0	0	0	1	0	0	0	0	0	0	0	1	3.13026e-06	0.0454545
d__Bacteria	k__unclassified_d__Bacteria	p__Verrucomicrobia	c__Verrucomicrobiae	o__Verrucomicrobiales	f__Akkermansiaceae	g__Akkermansia	s__Akkermansia_muciniphila	ASV275	0	0	0	0	0	0	0	0	0	0	0	0	0	4	1	0	0	0	0	0	0	0	5	1.56513e-05	0.0909091
d__Bacteria	k__unclassified_d__Bacteria	p__Firmicutes	c__Clostridia	o__Eubacteriales	f__unclassified_o__Eubacteriales	g__unclassified_o__Eubacteriales	s__unclassified_o__Eubacteriales	ASV566	0	0	0	0	0	0	0	0	0	0	0	1	0	0	0	0	0	0	0	0	3	0	4	1.25211e-05	0.0909091
d__Bacteria	k__unclassified_d__Bacteria	p__Firmicutes	c__Bacilli	o__Lactobacillales	f__Lactobacillaceae	g__Lactobacillus	s__unclassified_g__Lactobacillus	ASV1145	0	0	0	0	0	0	0	0	0	0	0	0	0	0	0	0	0	0	8	0	0	0	8	2.50421e-05	0.0454545
d__Bacteria	k__unclassified_d__Bacteria	p__Firmicutes	c__Bacilli	o__Lactobacillales	f__Lactobacillaceae	g__Lactobacillus	s__unclassified_g__Lactobacillus	ASV1157	0	0	0	0	0	0	0	0	0	0	0	0	0	0	0	0	0	6	5	0	0	0	11	3.44329e-05	0.0909091
d__Bacteria	k__unclassified_d__Bacteria	p__Verrucomicrobia	c__Verrucomicrobiae	o__Verrucomicrobiales	f__Akkermansiaceae	g__Akkermansia	s__Akkermansia_muciniphila	ASV1298	0	0	0	0	0	0	0	0	0	0	0	0	0	0	6	0	0	0	0	0	0	0	6	1.87816e-05	0.0454545
d__Bacteria	k__unclassified_d__Bacteria	p__Firmicutes	c__Bacilli	o__Lactobacillales	f__Lactobacillaceae	g__Lactobacillus	s__Lactobacillus_gasseri	ASV509	0	0	0	0	0	0	0	0	0	0	0	8	0	0	0	0	0	0	0	0	0	0	8	2.50421e-05	0.0454545
d__Bacteria	k__unclassified_d__Bacteria	p__Firmicutes	c__Bacilli	o__Lactobacillales	f__Lactobacillaceae	g__Lactobacillus	s__unclassified_g__Lactobacillus	ASV1587	0	0	0	0	0	0	0	0	0	0	0	0	0	0	0	0	0	0	0	0	5	3	8	2.50421e-05	0.0909091
d__Bacteria	k__unclassified_d__Bacteria	p__Firmicutes	c__Bacilli	o__Lactobacillales	f__Lactobacillaceae	g__Lactobacillus	s__unclassified_g__Lactobacillus	ASV1588	0	0	0	0	0	0	0	0	0	0	0	0	0	0	0	0	0	0	0	0	5	4	9	2.81724e-05	0.0909091
d__Bacteria	k__unclassified_d__Bacteria	p__Firmicutes	c__Bacilli	o__Lactobacillales	f__Lactobacillaceae	g__Lactobacillus	s__unclassified_g__Lactobacillus	ASV1536	0	4	0	0	0	0	0	0	0	0	0	0	0	0	0	0	0	0	0	0	2	0	6	1.87816e-05	0.0909091
d__Bacteria	k__unclassified_d__Bacteria	p__Proteobacteria	c__Gammaproteobacteria	o__Enterobacterales	f__Enterobacteriaceae	g__Escherichia	s__Escherichia_fergusonii	ASV1613	0	0	0	0	0	0	0	0	0	0	0	0	0	0	0	4	0	0	0	0	0	0	4	1.25211e-05	0.0454545
d__Bacteria	k__unclassified_d__Bacteria	p__Firmicutes	c__Clostridia	o__Eubacteriales	f__Lachnospiraceae	g__unclassified_f__Lachnospiraceae	s__unclassified_f__Lachnospiraceae	ASV1484	0	0	0	0	0	0	0	5	0	0	0	0	0	0	0	0	0	0	0	0	0	0	5	1.56513e-05	0.0454545
d__Bacteria	k__unclassified_d__Bacteria	p__Verrucomicrobia	c__Verrucomicrobiae	o__Verrucomicrobiales	f__Akkermansiaceae	g__Akkermansia	s__Akkermansia_muciniphila	ASV1353	0	0	0	0	0	0	0	0	0	0	0	0	0	0	1	0	0	0	0	0	0	0	1	3.13026e-06	0.0454545
d__Bacteria	k__unclassified_d__Bacteria	p__Firmicutes	c__Clostridia	o__Eubacteriales	f__unclassified_o__Eubacteriales	g__unclassified_o__Eubacteriales	s__unclassified_o__Eubacteriales	ASV1146	0	0	0	0	0	0	0	0	0	0	0	0	0	0	0	0	0	0	7	0	0	0	7	2.19118e-05	0.0454545
d__Bacteria	k__unclassified_d__Bacteria	p__Firmicutes	c__Clostridia	o__Eubacteriales	f__Lachnospiraceae	g__unclassified_f__Lachnospiraceae	s__unclassified_f__Lachnospiraceae	ASV1485	0	0	0	0	0	0	0	5	0	0	0	0	0	0	0	0	0	0	0	0	0	0	5	1.56513e-05	0.0454545
d__Bacteria	k__unclassified_d__Bacteria	p__Firmicutes	c__Bacilli	o__Lactobacillales	f__Lactobacillaceae	g__Lactobacillus	s__unclassified_g__Lactobacillus	ASV1172	0	0	0	0	0	0	0	0	0	0	0	0	0	0	0	0	0	0	4	6	0	0	10	3.13026e-05	0.0909091
d__Bacteria	k__unclassified_d__Bacteria	p__Firmicutes	c__Clostridia	o__Eubacteriales	f__Oscillospiraceae	g__unclassified_f__Oscillospiraceae	s__unclassified_f__Oscillospiraceae	ASV1242	0	0	0	0	0	0	0	0	0	0	0	0	6	0	0	0	0	0	0	0	0	0	6	1.87816e-05	0.0454545
d__Bacteria	k__unclassified_d__Bacteria	p__Firmicutes	c__Clostridia	o__Eubacteriales	f__Oscillospiraceae	g__unclassified_f__Oscillospiraceae	s__unclassified_f__Oscillospiraceae	ASV1244	0	0	0	0	0	0	0	0	0	0	0	0	9	0	0	0	0	0	0	0	0	0	9	2.81724e-05	0.0454545
d__Bacteria	k__unclassified_d__Bacteria	p__Bacteroidota	c__Bacteroidia	o__Bacteroidales	f__Muribaculaceae	g__Duncaniella	s__Duncaniella_freteri	ASV1147	0	0	0	0	0	0	0	0	0	0	0	0	0	0	0	0	0	0	9	0	0	0	9	2.81724e-05	0.0454545
d__Bacteria	k__unclassified_d__Bacteria	p__Firmicutes	c__Bacilli	o__Lactobacillales	f__Lactobacillaceae	g__Limosilactobacillus	s__Limosilactobacillus_reuteri	ASV1689	0	0	10	0	0	0	0	0	0	0	0	0	0	0	0	0	0	0	0	0	0	0	10	3.13026e-05	0.0454545
d__Bacteria	k__unclassified_d__Bacteria	p__Firmicutes	c__Bacilli	o__Lactobacillales	f__Lactobacillaceae	g__Ligilactobacillus	s__Ligilactobacillus_murinus	ASV1612	0	0	0	0	0	0	0	0	0	0	0	0	0	0	0	7	0	0	0	0	0	0	7	2.19118e-05	0.0454545
d__Bacteria	k__unclassified_d__Bacteria	p__Firmicutes	c__Bacilli	o__Lactobacillales	f__Lactobacillaceae	g__Lactobacillus	s__unclassified_g__Lactobacillus	ASV1535	0	5	5	0	0	0	0	0	0	0	0	0	0	0	0	0	0	0	0	0	0	0	10	3.13026e-05	0.0909091
d__Bacteria	k__unclassified_d__Bacteria	p__Verrucomicrobia	c__Verrucomicrobiae	o__Verrucomicrobiales	f__Akkermansiaceae	g__Akkermansia	s__Akkermansia_muciniphila	ASV1384	0	0	0	0	0	0	0	0	0	0	0	0	0	0	2	0	0	0	0	0	0	0	2	6.26053e-06	0.0454545
d__Bacteria	k__unclassified_d__Bacteria	p__Firmicutes	c__Clostridia	o__Eubacteriales	f__unclassified_o__Eubacteriales	g__unclassified_o__Eubacteriales	s__unclassified_o__Eubacteriales	ASV1299	0	0	0	0	0	0	0	0	0	0	0	0	0	0	7	0	0	0	0	0	0	0	7	2.19118e-05	0.0454545
d__Bacteria	k__unclassified_d__Bacteria	p__Firmicutes	c__Bacilli	o__Lactobacillales	f__Lactobacillaceae	g__Lactobacillus	s__unclassified_g__Lactobacillus	ASV2025	0	0	0	0	0	0	0	0	0	0	0	0	0	0	0	0	0	4	0	0	5	0	9	2.81724e-05	0.0909091
d__Bacteria	k__unclassified_d__Bacteria	p__Firmicutes	c__Clostridia	o__Eubacteriales	f__Oscillospiraceae	g__unclassified_f__Oscillospiraceae	s__unclassified_f__Oscillospiraceae	ASV1300	0	0	0	0	0	0	0	0	0	0	0	0	0	0	5	0	0	0	0	0	0	0	5	1.56513e-05	0.0454545
d__Bacteria	k__unclassified_d__Bacteria	p__Firmicutes	c__Bacilli	o__Lactobacillales	f__Lactobacillaceae	g__Lactobacillus	s__unclassified_g__Lactobacillus	ASV1582	0	0	0	0	0	0	0	0	0	0	0	0	0	0	0	0	0	5	0	0	0	6	11	3.44329e-05	0.0909091
d__Bacteria	k__unclassified_d__Bacteria	p__Verrucomicrobia	c__Verrucomicrobiae	o__Verrucomicrobiales	f__Akkermansiaceae	g__Akkermansia	s__Akkermansia_muciniphila	ASV1356	0	0	0	0	0	0	0	0	0	0	0	0	0	0	4	0	0	0	0	0	0	0	4	1.25211e-05	0.0454545
d__Bacteria	k__unclassified_d__Bacteria	p__Firmicutes	c__Clostridia	o__Eubacteriales	f__unclassified_o__Eubacteriales	g__unclassified_o__Eubacteriales	s__unclassified_o__Eubacteriales	ASV1007	0	0	0	7	0	0	0	0	0	0	0	0	0	0	0	0	0	0	0	0	0	0	7	2.19118e-05	0.0454545
d__Bacteria	k__unclassified_d__Bacteria	p__Firmicutes	c__Bacilli	o__Lactobacillales	f__Lactobacillaceae	g__Lactobacillus	s__unclassified_g__Lactobacillus	ASV2026	0	0	0	0	0	0	0	0	0	0	0	0	0	0	0	0	0	3	0	0	6	0	9	2.81724e-05	0.0909091
d__Bacteria	k__unclassified_d__Bacteria	p__Firmicutes	c__Bacilli	o__Lactobacillales	f__Lactobacillaceae	g__Lactobacillus	s__unclassified_g__Lactobacillus	ASV1521	0	9	0	0	0	0	0	0	0	0	0	0	0	0	0	0	0	0	0	0	0	0	9	2.81724e-05	0.0454545
d__Bacteria	k__unclassified_d__Bacteria	p__Firmicutes	c__Bacilli	o__Lactobacillales	f__Lactobacillaceae	g__Lactobacillus	s__unclassified_g__Lactobacillus	ASV2057	0	0	0	0	0	0	0	0	0	0	0	0	0	0	0	0	0	5	0	0	2	0	7	2.19118e-05	0.0909091
d__Bacteria	k__unclassified_d__Bacteria	p__Bacteroidota	c__Bacteroidia	o__Bacteroidales	f__Muribaculaceae	g__unclassified_f__Muribaculaceae	s__unclassified_f__Muribaculaceae	ASV1065	0	0	0	0	0	0	0	0	5	2	0	0	0	0	0	0	0	0	0	0	0	0	7	2.19118e-05	0.0909091
d__Bacteria	k__unclassified_d__Bacteria	p__Firmicutes	c__Clostridia	o__Eubacteriales	f__Lachnospiraceae	g__unclassified_f__Lachnospiraceae	s__unclassified_f__Lachnospiraceae	ASV1520	0	8	0	0	0	0	0	0	0	0	0	0	0	0	0	0	0	0	0	0	0	0	8	2.50421e-05	0.0454545
d__Bacteria	k__unclassified_d__Bacteria	p__Firmicutes	c__unclassified_p__Firmicutes	o__unclassified_p__Firmicutes	f__unclassified_p__Firmicutes	g__unclassified_p__Firmicutes	s__unclassified_p__Firmicutes	ASV583	0	0	0	0	0	0	0	0	0	0	3	2	0	0	0	0	0	0	0	0	0	0	5	1.56513e-05	0.0909091
d__Bacteria	k__unclassified_d__Bacteria	p__Bacteroidota	c__Bacteroidia	o__Bacteroidales	f__Rikenellaceae	g__Alistipes	s__unclassified_g__Alistipes	ASV505	0	0	0	0	0	0	0	0	0	0	0	5	0	0	0	0	0	0	0	0	0	0	5	1.56513e-05	0.0454545
d__Bacteria	k__unclassified_d__Bacteria	p__Proteobacteria	c__Alphaproteobacteria	o__unclassified_c__Alphaproteobacteria	f__unclassified_c__Alphaproteobacteria	g__unclassified_c__Alphaproteobacteria	s__unclassified_c__Alphaproteobacteria	ASV554	0	0	0	0	0	3	0	0	0	0	0	4	0	0	0	0	0	0	0	0	0	0	7	2.19118e-05	0.0909091
d__Bacteria	k__unclassified_d__Bacteria	p__Firmicutes	c__Bacilli	o__Lactobacillales	f__Lactobacillaceae	g__Lactobacillus	s__unclassified_g__Lactobacillus	ASV1853	0	0	0	0	0	0	0	0	0	0	0	0	0	0	0	0	0	0	0	3	6	0	9	2.81724e-05	0.0909091
d__Bacteria	k__unclassified_d__Bacteria	p__Bacteroidota	c__Bacteroidia	o__Bacteroidales	f__Muribaculaceae	g__unclassified_f__Muribaculaceae	s__unclassified_f__Muribaculaceae	ASV955	0	0	0	0	0	0	0	6	0	0	0	0	0	0	0	0	0	0	0	0	0	0	6	1.87816e-05	0.0454545
d__Bacteria	k__unclassified_d__Bacteria	p__Verrucomicrobia	c__Verrucomicrobiae	o__Verrucomicrobiales	f__Akkermansiaceae	g__Akkermansia	s__Akkermansia_muciniphila	ASV1397	0	0	0	0	0	0	0	0	0	0	0	0	0	0	2	0	0	0	0	0	0	0	2	6.26053e-06	0.0454545
d__Bacteria	k__unclassified_d__Bacteria	p__Firmicutes	c__Erysipelotrichia	o__Erysipelotrichales	f__Erysipelotrichaceae	g__unclassified_f__Erysipelotrichaceae	s__unclassified_f__Erysipelotrichaceae	ASV939	0	0	0	0	0	0	2	0	0	0	0	0	0	0	0	0	0	0	0	0	0	0	2	6.26053e-06	0.0454545
d__Bacteria	k__unclassified_d__Bacteria	p__Firmicutes	c__Clostridia	o__Eubacteriales	f__Lachnospiraceae	g__unclassified_f__Lachnospiraceae	s__unclassified_f__Lachnospiraceae	ASV1522	0	8	0	0	0	0	0	0	0	0	0	0	0	0	0	0	0	0	0	0	0	0	8	2.50421e-05	0.0454545
d__Bacteria	k__unclassified_d__Bacteria	p__Firmicutes	c__Clostridia	o__Eubacteriales	f__unclassified_o__Eubacteriales	g__unclassified_o__Eubacteriales	s__unclassified_o__Eubacteriales	ASV706	0	0	0	0	0	0	0	0	0	1	0	0	0	0	0	0	0	0	0	0	0	0	1	3.13026e-06	0.0454545
d__Bacteria	k__unclassified_d__Bacteria	p__Firmicutes	c__Bacilli	o__Lactobacillales	f__Lactobacillaceae	g__Lactobacillus	s__unclassified_g__Lactobacillus	ASV1195	0	0	0	0	0	0	0	0	0	0	0	0	0	0	0	0	0	6	3	0	0	0	9	2.81724e-05	0.0909091
d__Bacteria	k__unclassified_d__Bacteria	p__Firmicutes	c__Bacilli	o__Lactobacillales	f__Lactobacillaceae	g__Lactobacillus	s__Lactobacillus_johnsonii	ASV1523	0	8	0	0	0	0	0	0	0	0	0	0	0	0	0	0	0	0	0	0	0	0	8	2.50421e-05	0.0454545
d__Bacteria	k__unclassified_d__Bacteria	p__Verrucomicrobia	c__Verrucomicrobiae	o__Verrucomicrobiales	f__Akkermansiaceae	g__Akkermansia	s__Akkermansia_muciniphila	ASV1381	0	0	0	0	0	0	0	0	0	0	0	0	0	0	3	0	0	0	0	0	0	0	3	9.39079e-06	0.0454545
d__Bacteria	k__unclassified_d__Bacteria	p__Firmicutes	c__Bacilli	o__Lactobacillales	f__Lactobacillaceae	g__Lactobacillus	s__unclassified_g__Lactobacillus	ASV1549	0	4	0	0	0	0	0	0	0	0	0	0	0	0	0	0	0	5	0	0	0	0	9	2.81724e-05	0.0909091
d__Bacteria	k__unclassified_d__Bacteria	p__Bacteroidota	c__Bacteroidia	o__Bacteroidales	f__Muribaculaceae	g__Duncaniella	s__Duncaniella_freteri	ASV1614	0	0	0	0	0	0	0	0	0	0	0	0	0	0	0	4	0	0	0	0	0	0	4	1.25211e-05	0.0454545
d__Bacteria	k__unclassified_d__Bacteria	p__Firmicutes	c__Bacilli	o__Lactobacillales	f__Enterococcaceae	g__Enterococcus	s__Enterococcus_faecalis	ASV222	0	0	0	0	0	0	0	0	0	0	0	0	0	7	0	0	0	0	0	0	0	0	7	2.19118e-05	0.0454545
d__Bacteria	k__unclassified_d__Bacteria	p__Firmicutes	c__Clostridia	o__Eubacteriales	f__Lachnospiraceae	g__unclassified_f__Lachnospiraceae	s__unclassified_f__Lachnospiraceae	ASV1087	0	0	5	0	5	0	0	0	0	0	0	0	0	0	0	0	0	0	0	0	0	0	10	3.13026e-05	0.0909091
d__Bacteria	k__unclassified_d__Bacteria	p__Bacteroidota	c__Bacteroidia	o__Bacteroidales	f__Odoribacteraceae	g__Butyricimonas	s__Butyricimonas_virosa	ASV788	2	0	0	0	0	0	0	0	0	0	0	0	0	0	0	0	0	0	0	0	0	0	2	6.26053e-06	0.0454545
d__Bacteria	k__unclassified_d__Bacteria	p__Firmicutes	c__Clostridia	o__Eubacteriales	f__Oscillospiraceae	g__unclassified_f__Oscillospiraceae	s__unclassified_f__Oscillospiraceae	ASV791	2	0	0	0	0	0	0	0	0	0	0	0	0	0	0	0	0	0	0	0	0	0	2	6.26053e-06	0.0454545
d__Bacteria	k__unclassified_d__Bacteria	p__Firmicutes	c__Clostridia	o__Eubacteriales	f__Christensenellaceae	g__Christensenella	s__unclassified_g__Christensenella	ASV519	0	0	0	0	0	0	0	0	0	0	0	4	0	0	0	0	0	0	0	0	0	0	4	1.25211e-05	0.0454545
d__Bacteria	k__unclassified_d__Bacteria	p__Verrucomicrobia	c__Verrucomicrobiae	o__Verrucomicrobiales	f__Akkermansiaceae	g__Akkermansia	s__Akkermansia_muciniphila	ASV293	0	0	0	0	0	0	0	0	0	0	0	0	0	2	0	0	0	0	0	0	0	0	2	6.26053e-06	0.0454545
d__Bacteria	k__unclassified_d__Bacteria	p__Firmicutes	c__Clostridia	o__Eubacteriales	f__Oscillospiraceae	g__unclassified_f__Oscillospiraceae	s__unclassified_f__Oscillospiraceae	ASV1167	0	0	0	0	0	0	0	0	0	0	0	0	0	0	0	0	0	0	3	0	0	3	6	1.87816e-05	0.0909091
d__Bacteria	k__unclassified_d__Bacteria	p__Firmicutes	c__Bacilli	o__Lactobacillales	f__Lactobacillaceae	g__Lactobacillus	s__unclassified_g__Lactobacillus	ASV1848	0	0	0	0	0	0	0	0	0	0	0	0	0	0	0	0	0	0	0	4	3	0	7	2.19118e-05	0.0909091
d__Bacteria	k__unclassified_d__Bacteria	p__Firmicutes	c__Clostridia	o__Eubacteriales	f__Lachnospiraceae	g__unclassified_f__Lachnospiraceae	s__unclassified_f__Lachnospiraceae	ASV1445	0	0	0	0	0	7	0	0	0	0	0	0	0	0	0	0	0	0	0	0	0	0	7	2.19118e-05	0.0454545
d__Bacteria	k__unclassified_d__Bacteria	p__Firmicutes	c__Bacilli	o__Lactobacillales	f__Lactobacillaceae	g__Lactobacillus	s__unclassified_g__Lactobacillus	ASV1857	0	0	0	0	0	0	0	0	0	0	0	0	0	0	0	0	0	0	0	4	3	0	7	2.19118e-05	0.0909091
d__Bacteria	k__unclassified_d__Bacteria	p__Firmicutes	c__Clostridia	o__Eubacteriales	f__Lachnospiraceae	g__unclassified_f__Lachnospiraceae	s__unclassified_f__Lachnospiraceae	ASV1525	0	8	0	0	0	0	0	0	0	0	0	0	0	0	0	0	0	0	0	0	0	0	8	2.50421e-05	0.0454545
d__Bacteria	k__unclassified_d__Bacteria	p__Firmicutes	c__Bacilli	o__Lactobacillales	f__Lactobacillaceae	g__Lactobacillus	s__unclassified_g__Lactobacillus	ASV1206	0	0	0	0	0	0	0	0	0	0	0	0	0	0	0	0	0	0	2	0	5	0	7	2.19118e-05	0.0909091
d__Bacteria	k__unclassified_d__Bacteria	p__Firmicutes	c__Bacilli	o__Lactobacillales	f__Lactobacillaceae	g__Lactobacillus	s__Lactobacillus_johnsonii	ASV2019	0	0	0	0	0	0	0	0	0	0	0	0	0	0	0	0	0	0	0	0	6	0	6	1.87816e-05	0.0454545
d__Bacteria	k__unclassified_d__Bacteria	p__Firmicutes	c__Clostridia	o__Eubacteriales	f__Oscillospiraceae	g__unclassified_f__Oscillospiraceae	s__unclassified_f__Oscillospiraceae	ASV219	0	0	0	0	0	0	0	0	0	0	0	0	0	6	0	0	0	0	0	0	0	0	6	1.87816e-05	0.0454545
d__Bacteria	k__unclassified_d__Bacteria	p__Firmicutes	c__Clostridia	o__Eubacteriales	f__Oscillospiraceae	g__unclassified_f__Oscillospiraceae	s__unclassified_f__Oscillospiraceae	ASV513	0	0	0	0	0	0	0	0	0	0	0	5	0	0	0	0	0	0	0	0	0	0	5	1.56513e-05	0.0454545
d__Bacteria	k__unclassified_d__Bacteria	p__Bacteroidota	c__Bacteroidia	o__Bacteroidales	f__Bacteroidaceae	g__Bacteroides	s__Bacteroides_caecimuris	ASV2127	0	0	0	0	0	0	0	0	0	0	0	0	0	0	0	0	0	9	0	0	0	0	9	2.81724e-05	0.0454545
d__Bacteria	k__unclassified_d__Bacteria	p__Verrucomicrobia	c__Verrucomicrobiae	o__Verrucomicrobiales	f__Akkermansiaceae	g__Akkermansia	s__Akkermansia_muciniphila	ASV272	0	0	0	0	0	0	0	0	0	0	0	0	0	4	0	0	0	0	0	0	0	0	4	1.25211e-05	0.0454545
d__Bacteria	k__unclassified_d__Bacteria	p__Verrucomicrobia	c__Verrucomicrobiae	o__Verrucomicrobiales	f__Akkermansiaceae	g__Akkermansia	s__Akkermansia_muciniphila	ASV1301	0	0	0	0	0	0	0	0	0	0	0	0	0	0	7	0	0	0	0	0	0	0	7	2.19118e-05	0.0454545
d__Bacteria	k__unclassified_d__Bacteria	p__Firmicutes	c__Bacilli	o__Lactobacillales	f__Lactobacillaceae	g__Lactobacillus	s__unclassified_g__Lactobacillus	ASV1212	0	0	0	0	0	0	0	0	0	0	0	0	0	0	0	0	0	0	3	0	4	0	7	2.19118e-05	0.0909091
d__Bacteria	k__unclassified_d__Bacteria	p__Firmicutes	c__Clostridia	o__Eubacteriales	f__Lachnospiraceae	g__unclassified_f__Lachnospiraceae	s__unclassified_f__Lachnospiraceae	ASV1690	0	0	9	0	0	0	0	0	0	0	0	0	0	0	0	0	0	0	0	0	0	0	9	2.81724e-05	0.0454545
d__Bacteria	k__unclassified_d__Bacteria	p__Firmicutes	c__Bacilli	o__Lactobacillales	f__Lactobacillaceae	g__Lactobacillus	s__unclassified_g__Lactobacillus	ASV1839	0	0	0	0	0	0	0	0	0	0	0	0	0	0	0	0	0	0	0	4	1	0	5	1.56513e-05	0.0909091
d__Bacteria	k__unclassified_d__Bacteria	p__Firmicutes	c__Bacilli	o__Lactobacillales	f__Lactobacillaceae	g__Lactobacillus	s__unclassified_g__Lactobacillus	ASV1162	0	0	0	0	0	0	0	0	0	0	0	0	0	0	0	0	0	3	5	0	0	0	8	2.50421e-05	0.0909091
d__Bacteria	k__unclassified_d__Bacteria	p__Firmicutes	c__Clostridia	o__Eubacteriales	f__Lachnospiraceae	g__unclassified_f__Lachnospiraceae	s__unclassified_f__Lachnospiraceae	ASV2126	0	0	0	0	0	0	0	0	0	0	0	0	0	0	0	0	0	7	0	0	0	0	7	2.19118e-05	0.0454545
d__Bacteria	k__unclassified_d__Bacteria	p__Firmicutes	c__Clostridia	o__Eubacteriales	f__Lachnospiraceae	g__unclassified_f__Lachnospiraceae	s__unclassified_f__Lachnospiraceae	ASV1524	0	9	0	0	0	0	0	0	0	0	0	0	0	0	0	0	0	0	0	0	0	0	9	2.81724e-05	0.0454545
d__Bacteria	k__unclassified_d__Bacteria	p__Verrucomicrobia	c__Verrucomicrobiae	o__Verrucomicrobiales	f__Akkermansiaceae	g__Akkermansia	s__Akkermansia_muciniphila	ASV230	0	0	0	0	0	0	0	0	0	0	0	0	0	3	0	0	0	0	0	0	0	0	3	9.39079e-06	0.0454545
d__Bacteria	k__unclassified_d__Bacteria	p__Firmicutes	c__Clostridia	o__Eubacteriales	f__Oscillospiraceae	g__unclassified_f__Oscillospiraceae	s__unclassified_f__Oscillospiraceae	ASV794	3	0	0	0	0	0	0	0	0	0	0	0	0	0	0	0	0	0	0	0	0	0	3	9.39079e-06	0.0454545
d__Bacteria	k__unclassified_d__Bacteria	p__Firmicutes	c__Bacilli	o__Lactobacillales	f__Enterococcaceae	g__Enterococcus	s__Enterococcus_hirae	ASV797	4	0	0	0	0	0	0	0	0	0	0	0	0	0	0	0	0	0	0	0	0	0	4	1.25211e-05	0.0454545
d__Bacteria	k__unclassified_d__Bacteria	p__Firmicutes	c__Clostridia	o__Eubacteriales	f__Oscillospiraceae	g__unclassified_f__Oscillospiraceae	s__unclassified_f__Oscillospiraceae	ASV1113	0	0	0	0	0	0	0	0	0	4	0	0	0	0	0	0	0	0	0	0	0	0	4	1.25211e-05	0.0454545
d__Bacteria	k__unclassified_d__Bacteria	p__Bacteroidota	c__Bacteroidia	o__Bacteroidales	f__Tannerellaceae	g__Parabacteroides	s__Parabacteroides_gordonii	ASV1083	0	0	0	0	9	0	0	0	0	0	0	0	0	0	0	0	0	0	0	0	0	0	9	2.81724e-05	0.0454545
d__Bacteria	k__unclassified_d__Bacteria	p__Verrucomicrobia	c__Verrucomicrobiae	o__Verrucomicrobiales	f__Akkermansiaceae	g__Akkermansia	s__Akkermansia_muciniphila	ASV1305	0	0	0	0	0	0	0	0	0	0	0	0	0	0	2	0	0	0	0	0	0	0	2	6.26053e-06	0.0454545
d__Bacteria	k__unclassified_d__Bacteria	p__Verrucomicrobia	c__Verrucomicrobiae	o__Verrucomicrobiales	f__Akkermansiaceae	g__Akkermansia	s__Akkermansia_muciniphila	ASV1303	0	0	0	0	0	0	0	0	0	0	0	0	0	0	6	0	0	0	0	0	0	0	6	1.87816e-05	0.0454545
d__Bacteria	k__unclassified_d__Bacteria	p__Verrucomicrobia	c__Verrucomicrobiae	o__Verrucomicrobiales	f__Akkermansiaceae	g__Akkermansia	s__Akkermansia_muciniphila	ASV1304	0	0	0	0	0	0	0	0	0	0	0	0	0	0	8	0	0	0	0	0	0	0	8	2.50421e-05	0.0454545
d__Bacteria	k__unclassified_d__Bacteria	p__unclassified_d__Bacteria	c__unclassified_d__Bacteria	o__unclassified_d__Bacteria	f__unclassified_d__Bacteria	g__unclassified_d__Bacteria	s__unclassified_d__Bacteria	ASV1443	0	0	0	0	0	9	0	0	0	0	0	0	0	0	0	0	0	0	0	0	0	0	9	2.81724e-05	0.0454545
d__Bacteria	k__unclassified_d__Bacteria	p__Firmicutes	c__Clostridia	o__Eubacteriales	f__unclassified_o__Eubacteriales	g__Intestinimonas	s__Intestinimonas_butyriciproducens	ASV228	0	0	0	0	0	0	0	0	0	0	0	0	0	3	0	0	0	0	0	0	0	0	3	9.39079e-06	0.0454545
d__Bacteria	k__unclassified_d__Bacteria	p__Bacteroidota	c__Bacteroidia	o__Bacteroidales	f__Muribaculaceae	g__unclassified_f__Muribaculaceae	s__unclassified_f__Muribaculaceae	ASV229	0	0	0	0	0	0	0	0	0	0	0	0	0	2	0	0	0	0	0	0	0	0	2	6.26053e-06	0.0454545
d__Bacteria	k__unclassified_d__Bacteria	p__Bacteroidota	c__Bacteroidia	o__Bacteroidales	f__Bacteroidaceae	g__Bacteroides	s__Bacteroides_faecichinchillae	ASV226	0	0	0	0	0	0	0	0	0	0	0	0	0	5	0	0	0	0	0	0	0	0	5	1.56513e-05	0.0454545
d__Bacteria	k__unclassified_d__Bacteria	p__Firmicutes	c__Clostridia	o__Eubacteriales	f__Oscillospiraceae	g__unclassified_f__Oscillospiraceae	s__unclassified_f__Oscillospiraceae	ASV1831	0	0	0	0	0	0	0	0	0	0	0	0	0	0	0	0	0	0	0	8	0	0	8	2.50421e-05	0.0454545
d__Bacteria	k__unclassified_d__Bacteria	p__Firmicutes	c__Clostridia	o__Eubacteriales	f__Lachnospiraceae	g__unclassified_f__Lachnospiraceae	s__unclassified_f__Lachnospiraceae	ASV1247	0	0	0	0	0	0	0	0	0	0	0	0	4	0	0	0	0	0	0	0	0	0	4	1.25211e-05	0.0454545
d__Bacteria	k__unclassified_d__Bacteria	p__Firmicutes	c__Clostridia	o__Eubacteriales	f__Oscillospiraceae	g__unclassified_f__Oscillospiraceae	s__unclassified_f__Oscillospiraceae	ASV1994	0	0	0	0	0	0	0	0	0	0	6	0	0	0	0	0	0	0	0	0	0	0	6	1.87816e-05	0.0454545
d__Bacteria	k__unclassified_d__Bacteria	p__unclassified_d__Bacteria	c__unclassified_d__Bacteria	o__unclassified_d__Bacteria	f__unclassified_d__Bacteria	g__unclassified_d__Bacteria	s__unclassified_d__Bacteria	ASV1025	0	0	0	2	0	0	0	5	0	0	0	0	0	0	0	0	0	0	0	0	0	0	7	2.19118e-05	0.0909091
d__Bacteria	k__unclassified_d__Bacteria	p__Proteobacteria	c__Betaproteobacteria	o__Burkholderiales	f__Comamonadaceae	g__Pelomonas	s__Pelomonas_saccharophila	ASV1830	0	0	0	0	0	0	0	0	0	0	0	0	0	0	0	0	0	0	0	8	0	0	8	2.50421e-05	0.0454545
d__Bacteria	k__unclassified_d__Bacteria	p__Bacteroidota	c__Bacteroidia	o__Bacteroidales	f__Muribaculaceae	g__Duncaniella	s__Duncaniella_freteri	ASV527	0	0	0	0	0	0	0	0	0	0	0	3	0	0	0	0	0	0	0	0	0	0	3	9.39079e-06	0.0454545
d__Bacteria	k__unclassified_d__Bacteria	p__Firmicutes	c__Clostridia	o__Eubacteriales	f__Lachnospiraceae	g__unclassified_f__Lachnospiraceae	s__unclassified_f__Lachnospiraceae	ASV1251	0	0	0	0	0	0	0	0	0	0	0	0	5	0	0	0	0	0	0	0	0	0	5	1.56513e-05	0.0454545
d__Bacteria	k__unclassified_d__Bacteria	p__Firmicutes	c__Clostridia	o__Eubacteriales	f__Oscillospiraceae	g__Lawsonibacter	s__Lawsonibacter_asaccharolyticus	ASV1249	0	0	0	0	0	0	0	0	0	0	0	0	8	0	0	0	0	0	0	0	0	0	8	2.50421e-05	0.0454545
d__Bacteria	k__unclassified_d__Bacteria	p__Firmicutes	c__Bacilli	o__Lactobacillales	f__Lactobacillaceae	g__Lactobacillus	s__Lactobacillus_gasseri	ASV1250	0	0	0	0	0	0	0	0	0	0	0	0	1	0	0	0	0	0	0	0	0	0	1	3.13026e-06	0.0454545
d__Bacteria	k__unclassified_d__Bacteria	p__Firmicutes	c__Bacilli	o__Lactobacillales	f__Lactobacillaceae	g__Lactobacillus	s__unclassified_g__Lactobacillus	ASV1702	0	0	4	0	0	0	0	0	0	0	0	0	0	0	0	0	0	4	0	0	0	0	8	2.50421e-05	0.0909091
d__Bacteria	k__unclassified_d__Bacteria	p__Firmicutes	c__Clostridia	o__Eubacteriales	f__Lachnospiraceae	g__unclassified_f__Lachnospiraceae	s__unclassified_f__Lachnospiraceae	ASV1302	0	0	0	0	0	0	0	0	0	0	0	0	0	0	4	0	0	0	0	0	0	0	4	1.25211e-05	0.0454545
d__Bacteria	k__unclassified_d__Bacteria	p__Proteobacteria	c__Deltaproteobacteria	o__Desulfovibrionales	f__Desulfovibrionaceae	g__Mailhella	s__Mailhella_massiliensis	ASV2000	0	0	0	0	0	0	0	0	0	0	1	0	0	0	0	0	0	0	0	0	0	0	1	3.13026e-06	0.0454545
d__Bacteria	k__unclassified_d__Bacteria	p__Firmicutes	c__Clostridia	o__Eubacteriales	f__Lachnospiraceae	g__unclassified_f__Lachnospiraceae	s__unclassified_f__Lachnospiraceae	ASV1009	0	0	0	4	0	0	0	0	0	0	0	0	0	0	0	0	0	0	0	0	0	0	4	1.25211e-05	0.0454545
d__Bacteria	k__unclassified_d__Bacteria	p__Firmicutes	c__Clostridia	o__Eubacteriales	f__Oscillospiraceae	g__unclassified_f__Oscillospiraceae	s__unclassified_f__Oscillospiraceae	ASV1995	0	0	0	0	0	0	0	0	0	0	7	0	0	0	0	0	0	0	0	0	0	0	7	2.19118e-05	0.0454545
d__Bacteria	k__unclassified_d__Bacteria	p__Bacteroidota	c__Bacteroidia	o__Bacteroidales	f__Rikenellaceae	g__Alistipes	s__unclassified_g__Alistipes	ASV1150	0	0	0	0	0	0	0	0	0	0	0	0	0	0	0	0	0	0	6	0	0	0	6	1.87816e-05	0.0454545
d__Bacteria	k__unclassified_d__Bacteria	p__Firmicutes	c__Bacilli	o__Lactobacillales	f__Streptococcaceae	g__Streptococcus	s__Streptococcus_alactolyticus	ASV1615	0	0	0	0	0	0	0	0	0	0	0	0	0	0	0	4	0	0	0	0	0	0	4	1.25211e-05	0.0454545
d__Bacteria	k__unclassified_d__Bacteria	p__Firmicutes	c__Clostridia	o__Eubacteriales	f__Oscillospiraceae	g__unclassified_f__Oscillospiraceae	s__unclassified_f__Oscillospiraceae	ASV1148	0	0	0	0	0	0	0	0	0	0	0	0	0	0	0	0	0	0	7	0	0	0	7	2.19118e-05	0.0454545
d__Bacteria	k__unclassified_d__Bacteria	p__Firmicutes	c__Bacilli	o__Lactobacillales	f__Lactobacillaceae	g__Lactobacillus	s__unclassified_g__Lactobacillus	ASV1200	0	0	0	0	0	0	0	0	0	0	0	0	0	0	0	0	0	5	3	0	0	0	8	2.50421e-05	0.0909091
d__Bacteria	k__unclassified_d__Bacteria	p__Firmicutes	c__Bacilli	o__Lactobacillales	f__Lactobacillaceae	g__Lactobacillus	s__Lactobacillus_amylovorus	ASV795	5	0	0	0	0	0	0	0	0	0	0	0	0	0	0	0	0	0	0	0	0	0	5	1.56513e-05	0.0454545
d__Bacteria	k__unclassified_d__Bacteria	p__Firmicutes	c__Bacilli	o__Lactobacillales	f__Lactobacillaceae	g__Lactobacillus	s__unclassified_g__Lactobacillus	ASV1547	0	4	0	0	0	0	0	0	0	0	0	0	0	0	0	0	0	4	0	0	0	0	8	2.50421e-05	0.0909091
d__Bacteria	k__unclassified_d__Bacteria	p__Firmicutes	c__Clostridia	o__Eubacteriales	f__Oscillospiraceae	g__unclassified_f__Oscillospiraceae	s__[Clostridium]_leptum	ASV1010	0	0	0	5	0	0	0	0	0	0	0	0	0	0	0	0	0	0	0	0	0	0	5	1.56513e-05	0.0454545
d__Bacteria	k__unclassified_d__Bacteria	p__Proteobacteria	c__Gammaproteobacteria	o__Moraxellales	f__Moraxellaceae	g__Acinetobacter	s__Acinetobacter_guillouiae	ASV1491	0	0	0	0	0	0	0	4	0	0	0	0	0	0	0	0	0	0	0	0	0	0	4	1.25211e-05	0.0454545
d__Bacteria	k__unclassified_d__Bacteria	p__Firmicutes	c__Clostridia	o__Eubacteriales	f__Clostridiaceae	g__Clostridium	s__Clostridium_saudiense	ASV1693	0	0	8	0	0	0	0	0	0	0	0	0	0	0	0	0	0	0	0	0	0	0	8	2.50421e-05	0.0454545
d__Bacteria	k__unclassified_d__Bacteria	p__Firmicutes	c__Clostridia	o__Eubacteriales	f__Oscillospiraceae	g__Ruminococcus	s__Ruminococcus_champanellensis	ASV942	0	0	0	0	0	0	4	0	0	0	0	0	0	0	0	0	0	0	0	0	0	0	4	1.25211e-05	0.0454545
d__Bacteria	k__unclassified_d__Bacteria	p__Firmicutes	c__Clostridia	o__Eubacteriales	f__Oscillospiraceae	g__unclassified_f__Oscillospiraceae	s__unclassified_f__Oscillospiraceae	ASV240	0	0	0	0	0	0	0	0	0	0	0	0	0	3	0	0	0	0	0	0	0	0	3	9.39079e-06	0.0454545
d__Bacteria	k__unclassified_d__Bacteria	p__Verrucomicrobia	c__Verrucomicrobiae	o__Verrucomicrobiales	f__Akkermansiaceae	g__Akkermansia	s__Akkermansia_muciniphila	ASV1313	0	0	0	0	0	0	0	0	0	0	0	0	0	0	5	0	0	0	0	0	0	0	5	1.56513e-05	0.0454545
d__Bacteria	k__unclassified_d__Bacteria	p__Firmicutes	c__Clostridia	o__Eubacteriales	f__Oscillospiraceae	g__Neglectibacter	s__Neglectibacter_timonensis	ASV1996	0	0	0	0	0	0	0	0	0	0	3	0	0	0	0	0	0	0	0	0	0	0	3	9.39079e-06	0.0454545
d__Bacteria	k__unclassified_d__Bacteria	p__Firmicutes	c__Clostridia	o__Eubacteriales	f__Lachnospiraceae	g__Eisenbergiella	s__unclassified_g__Eisenbergiella	ASV1789	0	0	0	0	0	0	0	0	0	0	0	0	0	0	0	0	0	0	0	3	0	0	3	9.39079e-06	0.0454545
d__Bacteria	k__unclassified_d__Bacteria	p__Verrucomicrobia	c__Verrucomicrobiae	o__Verrucomicrobiales	f__Akkermansiaceae	g__Akkermansia	s__Akkermansia_muciniphila	ASV241	0	0	0	0	0	0	0	0	0	0	0	0	0	4	0	0	0	0	0	0	0	0	4	1.25211e-05	0.0454545
d__Bacteria	k__unclassified_d__Bacteria	p__Bacteroidota	c__Bacteroidia	o__Bacteroidales	f__Rikenellaceae	g__Alistipes	s__unclassified_g__Alistipes	ASV539	0	0	0	0	0	0	0	0	0	0	0	5	0	0	0	0	0	0	0	0	0	0	5	1.56513e-05	0.0454545
d__Bacteria	k__unclassified_d__Bacteria	p__Firmicutes	c__Clostridia	o__Eubacteriales	f__Lachnospiraceae	g__unclassified_f__Lachnospiraceae	s__unclassified_f__Lachnospiraceae	ASV1692	0	0	8	0	0	0	0	0	0	0	0	0	0	0	0	0	0	0	0	0	0	0	8	2.50421e-05	0.0454545
d__Bacteria	k__unclassified_d__Bacteria	p__Firmicutes	c__Clostridia	o__Eubacteriales	f__Oscillospiraceae	g__unclassified_f__Oscillospiraceae	s__unclassified_f__Oscillospiraceae	ASV1319	0	0	0	0	0	0	0	0	0	0	0	0	0	0	2	0	0	0	0	0	0	0	2	6.26053e-06	0.0454545
d__Bacteria	k__unclassified_d__Bacteria	p__Proteobacteria	c__Alphaproteobacteria	o__Rhodobacterales	f__Roseobacteraceae	g__unclassified_f__Roseobacteraceae	s__unclassified_f__Roseobacteraceae	ASV1064	0	0	0	0	0	0	0	0	3	0	0	0	0	0	0	0	0	0	0	0	0	0	3	9.39079e-06	0.0454545
d__Bacteria	k__unclassified_d__Bacteria	p__Firmicutes	c__Clostridia	o__Eubacteriales	f__Oscillospiraceae	g__Anaerotruncus	s__unclassified_g__Anaerotruncus	ASV537	0	0	0	0	0	0	0	0	0	0	0	5	0	0	0	0	0	0	0	0	0	0	5	1.56513e-05	0.0454545
d__Bacteria	k__unclassified_d__Bacteria	p__Firmicutes	c__Clostridia	o__Eubacteriales	f__Oscillospiraceae	g__unclassified_f__Oscillospiraceae	s__unclassified_f__Oscillospiraceae	ASV1578	0	0	0	0	0	0	0	0	0	0	0	0	0	0	0	0	0	0	0	0	0	8	8	2.50421e-05	0.0454545
d__Bacteria	k__unclassified_d__Bacteria	p__Firmicutes	c__Clostridia	o__Eubacteriales	f__Lachnospiraceae	g__unclassified_f__Lachnospiraceae	s__unclassified_f__Lachnospiraceae	ASV799	2	0	0	0	0	0	0	0	0	0	0	0	0	0	0	0	0	0	0	0	0	0	2	6.26053e-06	0.0454545
d__Bacteria	k__unclassified_d__Bacteria	p__Actinobacteria	c__Coriobacteriia	o__Eggerthellales	f__Eggerthellaceae	g__Eggerthella	s__unclassified_g__Eggerthella	ASV802	3	0	0	0	0	0	0	0	0	0	0	0	0	0	0	0	0	0	0	0	0	0	3	9.39079e-06	0.0454545
d__Bacteria	k__unclassified_d__Bacteria	p__Firmicutes	c__Bacilli	o__Lactobacillales	f__Lactobacillaceae	g__Lactobacillus	s__unclassified_g__Lactobacillus	ASV2020	0	0	0	0	0	0	0	0	0	0	0	0	0	0	0	0	0	0	0	0	6	0	6	1.87816e-05	0.0454545
d__Bacteria	k__unclassified_d__Bacteria	p__Firmicutes	c__Clostridia	o__Eubacteriales	f__unclassified_o__Eubacteriales	g__unclassified_o__Eubacteriales	s__unclassified_o__Eubacteriales	ASV1579	0	0	0	0	0	0	0	0	0	0	0	0	0	0	0	0	0	0	0	0	0	8	8	2.50421e-05	0.0454545
d__Bacteria	k__unclassified_d__Bacteria	p__Firmicutes	c__Clostridia	o__Eubacteriales	f__unclassified_o__Eubacteriales	g__unclassified_o__Eubacteriales	s__unclassified_o__Eubacteriales	ASV530	0	0	0	0	0	0	0	0	0	0	0	6	0	0	0	0	0	0	0	0	0	0	6	1.87816e-05	0.0454545
d__Bacteria	k__unclassified_d__Bacteria	p__Firmicutes	c__Bacilli	o__Lactobacillales	f__Lactobacillaceae	g__Lactobacillus	s__unclassified_g__Lactobacillus	ASV1210	0	0	0	0	0	0	0	0	0	0	0	0	0	0	0	0	0	0	3	0	0	2	5	1.56513e-05	0.0909091
d__Bacteria	k__unclassified_d__Bacteria	p__Firmicutes	c__Clostridia	o__Eubacteriales	f__Lachnospiraceae	g__Eisenbergiella	s__unclassified_g__Eisenbergiella	ASV1833	0	0	0	0	0	0	0	0	0	0	0	0	0	0	0	0	0	0	0	7	0	0	7	2.19118e-05	0.0454545
d__Bacteria	k__unclassified_d__Bacteria	p__Firmicutes	c__Clostridia	o__Eubacteriales	f__Oscillospiraceae	g__unclassified_f__Oscillospiraceae	s__unclassified_f__Oscillospiraceae	ASV943	0	0	0	0	0	0	7	0	0	0	0	0	0	0	0	0	0	0	0	0	0	0	7	2.19118e-05	0.0454545
d__Bacteria	k__unclassified_d__Bacteria	p__Firmicutes	c__Clostridia	o__Eubacteriales	f__Lachnospiraceae	g__unclassified_f__Lachnospiraceae	s__unclassified_f__Lachnospiraceae	ASV1832	0	0	0	0	0	0	0	0	0	0	0	0	0	0	0	0	0	0	0	8	0	0	8	2.50421e-05	0.0454545
d__Bacteria	k__unclassified_d__Bacteria	p__Firmicutes	c__Clostridia	o__Eubacteriales	f__Lachnospiraceae	g__unclassified_f__Lachnospiraceae	s__unclassified_f__Lachnospiraceae	ASV1444	0	0	0	0	0	7	0	0	0	0	0	0	0	0	0	0	0	0	0	0	0	0	7	2.19118e-05	0.0454545
d__Bacteria	k__unclassified_d__Bacteria	p__Verrucomicrobia	c__Verrucomicrobiae	o__Verrucomicrobiales	f__Akkermansiaceae	g__Akkermansia	s__Akkermansia_muciniphila	ASV1312	0	0	0	0	0	0	0	0	0	0	0	0	0	0	2	0	0	0	0	0	0	0	2	6.26053e-06	0.0454545
d__Bacteria	k__unclassified_d__Bacteria	p__Firmicutes	c__Clostridia	o__Eubacteriales	f__Lachnospiraceae	g__unclassified_f__Lachnospiraceae	s__unclassified_f__Lachnospiraceae	ASV536	0	0	0	0	0	0	0	0	0	0	0	6	0	0	0	0	0	0	0	0	0	0	6	1.87816e-05	0.0454545
d__Bacteria	k__unclassified_d__Bacteria	p__Firmicutes	c__Clostridia	o__Eubacteriales	f__Oscillospiraceae	g__unclassified_f__Oscillospiraceae	s__unclassified_f__Oscillospiraceae	ASV541	0	0	0	0	0	0	0	0	0	0	0	5	0	0	0	0	0	0	0	0	0	0	5	1.56513e-05	0.0454545
d__Bacteria	k__unclassified_d__Bacteria	p__Firmicutes	c__Clostridia	o__Eubacteriales	f__Oscillospiraceae	g__Pseudoflavonifractor	s__Pseudoflavonifractor_capillosus	ASV1011	0	0	0	5	0	0	0	0	0	0	0	0	0	0	0	0	0	0	0	0	0	0	5	1.56513e-05	0.0454545
d__Bacteria	k__unclassified_d__Bacteria	p__Firmicutes	c__Erysipelotrichia	o__Erysipelotrichales	f__Erysipelotrichaceae	g__Dubosiella	s__Dubosiella_newyorkensis	ASV532	0	0	0	0	0	0	0	0	0	0	0	4	0	0	0	0	0	0	0	0	0	0	4	1.25211e-05	0.0454545
d__Bacteria	k__unclassified_d__Bacteria	p__Tenericutes	c__Mollicutes	o__Entomoplasmatales	f__unclassified_o__Entomoplasmatales	g__unclassified_o__Entomoplasmatales	s__unclassified_o__Entomoplasmatales	ASV288	0	0	0	0	0	0	0	0	0	0	0	0	0	2	0	0	0	3	0	0	0	0	5	1.56513e-05	0.0909091
d__Bacteria	k__unclassified_d__Bacteria	p__Verrucomicrobia	c__Verrucomicrobiae	o__Verrucomicrobiales	f__Akkermansiaceae	g__Akkermansia	s__Akkermansia_muciniphila	ASV1314	0	0	0	0	0	0	0	0	0	0	0	0	0	0	3	0	0	0	0	0	0	0	3	9.39079e-06	0.0454545
d__Bacteria	k__unclassified_d__Bacteria	p__Verrucomicrobia	c__Verrucomicrobiae	o__Verrucomicrobiales	f__Akkermansiaceae	g__Akkermansia	s__Akkermansia_muciniphila	ASV1317	0	0	0	0	0	0	0	0	0	0	0	0	0	0	6	0	0	0	0	0	0	0	6	1.87816e-05	0.0454545
d__Bacteria	k__unclassified_d__Bacteria	p__Firmicutes	c__Bacilli	o__Lactobacillales	f__Lactobacillaceae	g__Lactobacillus	s__unclassified_g__Lactobacillus	ASV2022	0	0	0	0	0	0	0	0	0	0	0	0	0	0	0	0	0	0	0	0	5	0	5	1.56513e-05	0.0454545
d__Bacteria	k__unclassified_d__Bacteria	p__Firmicutes	c__Clostridia	o__Eubacteriales	f__Oscillospiraceae	g__Lawsonibacter	s__Lawsonibacter_asaccharolyticus	ASV1085	0	0	0	0	8	0	0	0	0	0	0	0	0	0	0	0	0	0	0	0	0	0	8	2.50421e-05	0.0454545
d__Bacteria	k__unclassified_d__Bacteria	p__Firmicutes	c__Clostridia	o__Eubacteriales	f__Lachnospiraceae	g__unclassified_f__Lachnospiraceae	s__unclassified_f__Lachnospiraceae	ASV1694	0	0	7	0	0	0	0	0	0	0	0	0	0	0	0	0	0	0	0	0	0	0	7	2.19118e-05	0.0454545
d__Bacteria	k__unclassified_d__Bacteria	p__Firmicutes	c__Bacilli	o__Lactobacillales	f__Lactobacillaceae	g__Lactobacillus	s__unclassified_g__Lactobacillus	ASV2021	0	0	0	0	0	0	0	0	0	0	0	0	0	0	0	0	0	0	0	0	7	0	7	2.19118e-05	0.0454545
d__Bacteria	k__unclassified_d__Bacteria	p__Firmicutes	c__Clostridia	o__Eubacteriales	f__Lachnospiraceae	g__unclassified_f__Lachnospiraceae	s__unclassified_f__Lachnospiraceae	ASV534	0	0	0	0	0	0	0	0	0	0	0	4	0	0	0	0	0	0	0	0	0	0	4	1.25211e-05	0.0454545
d__Bacteria	k__unclassified_d__Bacteria	p__Firmicutes	c__Clostridia	o__Eubacteriales	f__Lachnospiraceae	g__unclassified_f__Lachnospiraceae	s__unclassified_f__Lachnospiraceae	ASV800	2	0	0	0	0	0	0	0	0	0	0	0	0	0	0	0	0	0	0	0	0	0	2	6.26053e-06	0.0454545
d__Bacteria	k__unclassified_d__Bacteria	p__Actinobacteria	c__Actinomycetia	o__Bifidobacteriales	f__Bifidobacteriaceae	g__Bifidobacterium	s__Bifidobacterium_longum	ASV1527	0	6	0	0	0	0	0	0	0	0	0	0	0	0	0	0	0	0	0	0	0	0	6	1.87816e-05	0.0454545
d__Bacteria	k__unclassified_d__Bacteria	p__Proteobacteria	c__Gammaproteobacteria	o__Enterobacterales	f__Morganellaceae	g__Proteus	s__Proteus_mirabilis	ASV1528	0	4	0	0	0	0	0	0	0	0	0	0	0	0	0	0	0	0	0	0	0	0	4	1.25211e-05	0.0454545
d__Bacteria	k__unclassified_d__Bacteria	p__Firmicutes	c__Clostridia	o__Eubacteriales	f__Lachnospiraceae	g__Mediterraneibacter	s__[Ruminococcus]_gnavus	ASV1696	0	0	7	0	0	0	0	0	0	0	0	0	0	0	0	0	0	0	0	0	0	0	7	2.19118e-05	0.0454545
d__Bacteria	k__unclassified_d__Bacteria	p__Firmicutes	c__Bacilli	o__Lactobacillales	f__Streptococcaceae	g__Streptococcus	s__Streptococcus_alactolyticus	ASV1325	0	0	0	0	0	0	0	0	0	0	0	0	0	0	1	0	0	0	0	0	0	0	1	3.13026e-06	0.0454545
d__Bacteria	k__unclassified_d__Bacteria	p__Firmicutes	c__Bacilli	o__Lactobacillales	f__Lactobacillaceae	g__Lactobacillus	s__unclassified_g__Lactobacillus	ASV2129	0	0	0	0	0	0	0	0	0	0	0	0	0	0	0	0	0	7	0	0	0	0	7	2.19118e-05	0.0454545
d__Bacteria	k__unclassified_d__Bacteria	p__Firmicutes	c__Clostridia	o__Eubacteriales	f__Oscillospiraceae	g__Oscillibacter	s__Oscillibacter_valericigenes	ASV549	0	0	0	0	0	0	0	0	0	0	0	2	0	0	0	0	0	0	0	0	0	0	2	6.26053e-06	0.0454545
d__Bacteria	k__unclassified_d__Bacteria	p__Firmicutes	c__Clostridia	o__Eubacteriales	f__Lachnospiraceae	g__unclassified_f__Lachnospiraceae	s__unclassified_f__Lachnospiraceae	ASV1695	0	0	7	0	0	0	0	0	0	0	0	0	0	0	0	0	0	0	0	0	0	0	7	2.19118e-05	0.0454545
d__Bacteria	k__unclassified_d__Bacteria	p__Firmicutes	c__Clostridia	o__Eubacteriales	f__Oscillospiraceae	g__unclassified_f__Oscillospiraceae	s__unclassified_f__Oscillospiraceae	ASV1256	0	0	0	0	0	0	0	0	0	0	0	0	5	0	0	0	0	0	0	0	0	0	5	1.56513e-05	0.0454545
d__Bacteria	k__unclassified_d__Bacteria	p__Firmicutes	c__Bacilli	o__Lactobacillales	f__Lactobacillaceae	g__Lactobacillus	s__unclassified_g__Lactobacillus	ASV2131	0	0	0	0	0	0	0	0	0	0	0	0	0	0	0	0	0	6	0	0	0	0	6	1.87816e-05	0.0454545
d__Bacteria	k__unclassified_d__Bacteria	p__Verrucomicrobia	c__Verrucomicrobiae	o__Verrucomicrobiales	f__Akkermansiaceae	g__Akkermansia	s__Akkermansia_muciniphila	ASV1326	0	0	0	0	0	0	0	0	0	0	0	0	0	0	4	0	0	0	0	0	0	0	4	1.25211e-05	0.0454545
d__Bacteria	k__unclassified_d__Bacteria	p__Firmicutes	c__Clostridia	o__Eubacteriales	f__Christensenellaceae	g__Christensenella	s__unclassified_g__Christensenella	ASV1255	0	0	0	0	0	0	0	0	0	0	0	0	3	0	0	0	0	0	0	0	0	0	3	9.39079e-06	0.0454545
d__Bacteria	k__unclassified_d__Bacteria	p__Bacteroidota	c__Flavobacteriia	o__Flavobacteriales	f__Weeksellaceae	g__Chryseobacterium	s__unclassified_g__Chryseobacterium	ASV1616	0	0	0	0	0	0	0	0	0	0	0	0	0	0	0	3	0	0	0	0	0	0	3	9.39079e-06	0.0454545
d__Bacteria	k__unclassified_d__Bacteria	p__Firmicutes	c__Bacilli	o__Lactobacillales	f__Lactobacillaceae	g__Lactobacillus	s__unclassified_g__Lactobacillus	ASV2132	0	0	0	0	0	0	0	0	0	0	0	0	0	0	0	0	0	6	0	0	0	0	6	1.87816e-05	0.0454545
d__Bacteria	k__unclassified_d__Bacteria	p__Firmicutes	c__Clostridia	o__Eubacteriales	f__Oscillospiraceae	g__unclassified_f__Oscillospiraceae	s__unclassified_f__Oscillospiraceae	ASV248	0	0	0	0	0	0	0	0	0	0	0	0	0	4	0	0	0	0	0	0	0	0	4	1.25211e-05	0.0454545
d__Bacteria	k__unclassified_d__Bacteria	p__Verrucomicrobia	c__Verrucomicrobiae	o__Verrucomicrobiales	f__Akkermansiaceae	g__Akkermansia	s__Akkermansia_muciniphila	ASV1330	0	0	0	0	0	0	0	0	0	0	0	0	0	0	2	0	0	0	0	0	0	0	2	6.26053e-06	0.0454545
d__Bacteria	k__unclassified_d__Bacteria	p__Firmicutes	c__Clostridia	o__Eubacteriales	f__Lachnospiraceae	g__unclassified_f__Lachnospiraceae	s__unclassified_f__Lachnospiraceae	ASV1253	0	0	0	0	0	0	0	0	0	0	0	0	3	0	0	0	0	0	0	0	0	0	3	9.39079e-06	0.0454545
d__Bacteria	k__unclassified_d__Bacteria	p__Firmicutes	c__Clostridia	o__Eubacteriales	f__Lachnospiraceae	g__unclassified_f__Lachnospiraceae	s__unclassified_f__Lachnospiraceae	ASV946	0	0	0	0	0	0	3	0	0	0	0	0	0	0	0	0	0	0	0	0	0	0	3	9.39079e-06	0.0454545
d__Bacteria	k__unclassified_d__Bacteria	p__Firmicutes	c__unclassified_p__Firmicutes	o__unclassified_p__Firmicutes	f__unclassified_p__Firmicutes	g__unclassified_p__Firmicutes	s__unclassified_p__Firmicutes	ASV1257	0	0	0	0	0	0	0	0	0	0	0	0	3	0	0	0	0	0	0	0	0	0	3	9.39079e-06	0.0454545
d__Bacteria	k__unclassified_d__Bacteria	p__Firmicutes	c__Bacilli	o__Lactobacillales	f__Lactobacillaceae	g__Lactobacillus	s__unclassified_g__Lactobacillus	ASV2024	0	0	0	0	0	0	0	0	0	0	0	0	0	0	0	0	0	0	0	0	5	0	5	1.56513e-05	0.0454545
d__Bacteria	k__unclassified_d__Bacteria	p__Firmicutes	c__Clostridia	o__Eubacteriales	f__Lachnospiraceae	g__unclassified_f__Lachnospiraceae	s__unclassified_f__Lachnospiraceae	ASV543	0	0	0	0	0	0	0	0	0	0	0	4	0	0	0	0	0	0	0	0	0	0	4	1.25211e-05	0.0454545
d__Bacteria	k__unclassified_d__Bacteria	p__Firmicutes	c__Bacilli	o__Lactobacillales	f__Lactobacillaceae	g__Lactobacillus	s__unclassified_g__Lactobacillus	ASV1531	0	5	0	0	0	0	0	0	0	0	0	0	0	0	0	0	0	0	0	0	0	0	5	1.56513e-05	0.0454545
d__Bacteria	k__unclassified_d__Bacteria	p__Verrucomicrobia	c__Verrucomicrobiae	o__Verrucomicrobiales	f__Akkermansiaceae	g__Akkermansia	s__Akkermansia_muciniphila	ASV1333	0	0	0	0	0	0	0	0	0	0	0	0	0	0	3	0	0	0	0	0	0	0	3	9.39079e-06	0.0454545
d__Bacteria	k__unclassified_d__Bacteria	p__Firmicutes	c__Clostridia	o__Eubacteriales	f__Lachnospiraceae	g__unclassified_f__Lachnospiraceae	s__unclassified_f__Lachnospiraceae	ASV544	0	0	0	0	0	0	0	0	0	0	0	2	0	0	0	0	0	0	0	0	0	0	2	6.26053e-06	0.0454545
d__Bacteria	k__unclassified_d__Bacteria	p__Firmicutes	c__Bacilli	o__Lactobacillales	f__Lactobacillaceae	g__Lactobacillus	s__unclassified_g__Lactobacillus	ASV2027	0	0	0	0	0	0	0	0	0	0	0	0	0	0	0	0	0	0	0	0	4	0	4	1.25211e-05	0.0454545
d__Bacteria	k__unclassified_d__Bacteria	p__Verrucomicrobia	c__Verrucomicrobiae	o__Verrucomicrobiales	f__Akkermansiaceae	g__Akkermansia	s__Akkermansia_muciniphila	ASV1337	0	0	0	0	0	0	0	0	0	0	0	0	0	0	4	0	0	0	0	0	0	0	4	1.25211e-05	0.0454545
d__Bacteria	k__unclassified_d__Bacteria	p__Verrucomicrobia	c__Verrucomicrobiae	o__Verrucomicrobiales	f__Akkermansiaceae	g__Akkermansia	s__Akkermansia_muciniphila	ASV255	0	0	0	0	0	0	0	0	0	0	0	0	0	3	0	0	0	0	0	0	0	0	3	9.39079e-06	0.0454545
d__Bacteria	k__unclassified_d__Bacteria	p__Firmicutes	c__Bacilli	o__Lactobacillales	f__Lactobacillaceae	g__Lactobacillus	s__unclassified_g__Lactobacillus	ASV2133	0	0	0	0	0	0	0	0	0	0	0	0	0	0	0	0	0	6	0	0	0	0	6	1.87816e-05	0.0454545
d__Bacteria	k__unclassified_d__Bacteria	p__Firmicutes	c__Bacilli	o__Lactobacillales	f__Lactobacillaceae	g__Lactiplantibacillus	s__Lactiplantibacillus_plantarum	ASV1487	0	0	0	0	0	0	0	4	0	0	0	0	0	0	0	0	0	0	0	0	0	0	4	1.25211e-05	0.0454545
d__Bacteria	k__unclassified_d__Bacteria	p__Firmicutes	c__Clostridia	o__Eubacteriales	f__Oscillospiraceae	g__Oscillibacter	s__Oscillibacter_valericigenes	ASV546	0	0	0	0	0	0	0	0	0	0	0	2	0	0	0	0	0	0	0	0	0	0	2	6.26053e-06	0.0454545
d__Bacteria	k__unclassified_d__Bacteria	p__Firmicutes	c__Bacilli	o__Lactobacillales	f__Lactobacillaceae	g__Lactobacillus	s__unclassified_g__Lactobacillus	ASV2130	0	0	0	0	0	0	0	0	0	0	0	0	0	0	0	0	0	3	0	0	0	0	3	9.39079e-06	0.0454545
d__Bacteria	k__unclassified_d__Bacteria	p__Firmicutes	c__Clostridia	o__Eubacteriales	f__Lachnospiraceae	g__unclassified_f__Lachnospiraceae	s__unclassified_f__Lachnospiraceae	ASV1016	0	0	0	4	0	0	0	0	0	0	0	0	0	0	0	0	0	0	0	0	0	0	4	1.25211e-05	0.0454545
d__Bacteria	k__unclassified_d__Bacteria	p__Firmicutes	c__Bacilli	o__Lactobacillales	f__Lactobacillaceae	g__Lactobacillus	s__unclassified_g__Lactobacillus	ASV2028	0	0	0	0	0	0	0	0	0	0	0	0	0	0	0	0	0	0	0	0	3	0	3	9.39079e-06	0.0454545
d__Bacteria	k__unclassified_d__Bacteria	p__Firmicutes	c__Bacilli	o__Lactobacillales	f__Lactobacillaceae	g__Lactobacillus	s__unclassified_g__Lactobacillus	ASV2023	0	0	0	0	0	0	0	0	0	0	0	0	0	0	0	0	0	0	0	0	5	0	5	1.56513e-05	0.0454545
d__Bacteria	k__unclassified_d__Bacteria	p__Firmicutes	c__Bacilli	o__Lactobacillales	f__Lactobacillaceae	g__Lactobacillus	s__unclassified_g__Lactobacillus	ASV1155	0	0	0	0	0	0	0	0	0	0	0	0	0	0	0	0	0	0	6	0	0	0	6	1.87816e-05	0.0454545
d__Bacteria	k__unclassified_d__Bacteria	p__Verrucomicrobia	c__Verrucomicrobiae	o__Verrucomicrobiales	f__Akkermansiaceae	g__Akkermansia	s__Akkermansia_muciniphila	ASV1336	0	0	0	0	0	0	0	0	0	0	0	0	0	0	2	0	0	0	0	0	0	0	2	6.26053e-06	0.0454545
d__Bacteria	k__unclassified_d__Bacteria	p__Firmicutes	c__Clostridia	o__Eubacteriales	f__Christensenellaceae	g__Christensenella	s__unclassified_g__Christensenella	ASV1321	0	0	0	0	0	0	0	0	0	0	0	0	0	0	5	0	0	0	0	0	0	0	5	1.56513e-05	0.0454545
d__Bacteria	k__unclassified_d__Bacteria	p__Verrucomicrobia	c__Verrucomicrobiae	o__Verrucomicrobiales	f__Akkermansiaceae	g__Akkermansia	s__Akkermansia_muciniphila	ASV1338	0	0	0	0	0	0	0	0	0	0	0	0	0	0	4	0	0	0	0	0	0	0	4	1.25211e-05	0.0454545
d__Bacteria	k__unclassified_d__Bacteria	p__Firmicutes	c__Bacilli	o__Lactobacillales	f__Lactobacillaceae	g__Lactobacillus	s__unclassified_g__Lactobacillus	ASV1530	0	5	0	0	0	0	0	0	0	0	0	0	0	0	0	0	0	0	0	0	0	0	5	1.56513e-05	0.0454545
d__Bacteria	k__unclassified_d__Bacteria	p__Firmicutes	c__Clostridia	o__Eubacteriales	f__Eubacteriaceae	g__Eubacterium	s__Eubacterium_xylanophilum	ASV1015	0	0	0	5	0	0	0	0	0	0	0	0	0	0	0	0	0	0	0	0	0	0	5	1.56513e-05	0.0454545
d__Bacteria	k__unclassified_d__Bacteria	p__Firmicutes	c__unclassified_p__Firmicutes	o__unclassified_p__Firmicutes	f__unclassified_p__Firmicutes	g__unclassified_p__Firmicutes	s__unclassified_p__Firmicutes	ASV1322	0	0	0	0	0	0	0	0	0	0	0	0	0	0	3	0	0	0	0	0	0	0	3	9.39079e-06	0.0454545
d__Bacteria	k__unclassified_d__Bacteria	p__Firmicutes	c__Bacilli	o__Lactobacillales	f__Lactobacillaceae	g__Lactobacillus	s__unclassified_g__Lactobacillus	ASV2134	0	0	0	0	0	0	0	0	0	0	0	0	0	0	0	0	0	7	0	0	0	0	7	2.19118e-05	0.0454545
d__Bacteria	k__unclassified_d__Bacteria	p__Firmicutes	c__Bacilli	o__Lactobacillales	f__Lactobacillaceae	g__Lactobacillus	s__unclassified_g__Lactobacillus	ASV1529	0	5	0	0	0	0	0	0	0	0	0	0	0	0	0	0	0	0	0	0	0	0	5	1.56513e-05	0.0454545
d__Bacteria	k__unclassified_d__Bacteria	p__Tenericutes	c__Mollicutes	o__unclassified_c__Mollicutes	f__unclassified_c__Mollicutes	g__unclassified_c__Mollicutes	s__unclassified_c__Mollicutes	ASV1254	0	0	0	0	0	0	0	0	0	0	0	0	3	0	0	0	0	0	0	0	0	0	3	9.39079e-06	0.0454545
d__Bacteria	k__unclassified_d__Bacteria	p__Verrucomicrobia	c__Verrucomicrobiae	o__Verrucomicrobiales	f__Akkermansiaceae	g__Akkermansia	s__Akkermansia_muciniphila	ASV252	0	0	0	0	0	0	0	0	0	0	0	0	0	3	0	0	0	0	0	0	0	0	3	9.39079e-06	0.0454545
d__Bacteria	k__unclassified_d__Bacteria	p__Verrucomicrobia	c__Verrucomicrobiae	o__Verrucomicrobiales	f__Akkermansiaceae	g__Akkermansia	s__Akkermansia_muciniphila	ASV1331	0	0	0	0	0	0	0	0	0	0	0	0	0	0	3	0	0	0	0	0	0	0	3	9.39079e-06	0.0454545
d__Bacteria	k__unclassified_d__Bacteria	p__Proteobacteria	c__Deltaproteobacteria	o__Desulfovibrionales	f__Desulfovibrionaceae	g__Bilophila	s__Bilophila_wadsworthia	ASV1320	0	0	0	0	0	0	0	0	0	0	0	0	0	0	4	0	0	0	0	0	0	0	4	1.25211e-05	0.0454545
d__Bacteria	k__unclassified_d__Bacteria	p__Firmicutes	c__Bacilli	o__Lactobacillales	f__Lactobacillaceae	g__Lactobacillus	s__Lactobacillus_johnsonii	ASV2128	0	0	0	0	0	0	0	0	0	0	0	0	0	0	0	0	0	6	0	0	0	0	6	1.87816e-05	0.0454545
d__Bacteria	k__unclassified_d__Bacteria	p__Verrucomicrobia	c__Verrucomicrobiae	o__Verrucomicrobiales	f__Akkermansiaceae	g__Akkermansia	s__Akkermansia_muciniphila	ASV1332	0	0	0	0	0	0	0	0	0	0	0	0	0	0	3	0	0	0	0	0	0	0	3	9.39079e-06	0.0454545
d__Bacteria	k__unclassified_d__Bacteria	p__Verrucomicrobia	c__Verrucomicrobiae	o__Verrucomicrobiales	f__Akkermansiaceae	g__Akkermansia	s__Akkermansia_muciniphila	ASV250	0	0	0	0	0	0	0	0	0	0	0	0	0	4	0	0	0	0	0	0	0	0	4	1.25211e-05	0.0454545
d__Bacteria	k__unclassified_d__Bacteria	p__Verrucomicrobia	c__Verrucomicrobiae	o__Verrucomicrobiales	f__Akkermansiaceae	g__Akkermansia	s__Akkermansia_muciniphila	ASV1329	0	0	0	0	0	0	0	0	0	0	0	0	0	0	4	0	0	0	0	0	0	0	4	1.25211e-05	0.0454545
d__Bacteria	k__unclassified_d__Bacteria	p__Firmicutes	c__Bacilli	o__Lactobacillales	f__Lactobacillaceae	g__Lactobacillus	s__unclassified_g__Lactobacillus	ASV1156	0	0	0	0	0	0	0	0	0	0	0	0	0	0	0	0	0	0	4	0	0	0	4	1.25211e-05	0.0454545
d__Bacteria	k__unclassified_d__Bacteria	p__Firmicutes	c__Clostridia	o__Eubacteriales	f__Eubacteriaceae	g__Anaerofustis	s__Anaerofustis_stercorihominis	ASV1997	0	0	0	0	0	0	0	0	0	0	4	0	0	0	0	0	0	0	0	0	0	0	4	1.25211e-05	0.0454545
d__Bacteria	k__unclassified_d__Bacteria	p__Firmicutes	c__Bacilli	o__Lactobacillales	f__Lactobacillaceae	g__Lactobacillus	s__unclassified_g__Lactobacillus	ASV1154	0	0	0	0	0	0	0	0	0	0	0	0	0	0	0	0	0	0	4	0	0	0	4	1.25211e-05	0.0454545
d__Bacteria	k__unclassified_d__Bacteria	p__Firmicutes	c__Clostridia	o__Eubacteriales	f__Lachnospiraceae	g__unclassified_f__Lachnospiraceae	s__unclassified_f__Lachnospiraceae	ASV805	4	0	0	0	0	0	0	0	0	0	0	0	0	0	0	0	0	0	0	0	0	0	4	1.25211e-05	0.0454545
d__Bacteria	k__unclassified_d__Bacteria	p__Verrucomicrobia	c__Verrucomicrobiae	o__Verrucomicrobiales	f__Akkermansiaceae	g__Akkermansia	s__Akkermansia_muciniphila	ASV1334	0	0	0	0	0	0	0	0	0	0	0	0	0	0	5	0	0	0	0	0	0	0	5	1.56513e-05	0.0454545
d__Bacteria	k__unclassified_d__Bacteria	p__Firmicutes	c__Clostridia	o__Eubacteriales	f__Lachnospiraceae	g__unclassified_f__Lachnospiraceae	s__unclassified_f__Lachnospiraceae	ASV1581	0	0	0	0	0	0	0	0	0	0	0	0	0	0	0	0	0	0	0	0	0	6	6	1.87816e-05	0.0454545
d__Bacteria	k__unclassified_d__Bacteria	p__Firmicutes	c__Clostridia	o__Eubacteriales	f__Oscillospiraceae	g__Lawsonibacter	s__Lawsonibacter_asaccharolyticus	ASV550	0	0	0	0	0	0	0	0	0	0	0	3	0	0	0	0	0	0	0	0	0	0	3	9.39079e-06	0.0454545
d__Bacteria	k__unclassified_d__Bacteria	p__Firmicutes	c__Clostridia	o__Eubacteriales	f__Lachnospiraceae	g__unclassified_f__Lachnospiraceae	s__unclassified_f__Lachnospiraceae	ASV1488	0	0	0	0	0	0	0	3	0	0	0	0	0	0	0	0	0	0	0	0	0	0	3	9.39079e-06	0.0454545
d__Bacteria	k__unclassified_d__Bacteria	p__Verrucomicrobia	c__Verrucomicrobiae	o__Verrucomicrobiales	f__Akkermansiaceae	g__Akkermansia	s__Akkermansia_muciniphila	ASV253	0	0	0	0	0	0	0	0	0	0	0	0	0	5	0	0	0	0	0	0	0	0	5	1.56513e-05	0.0454545
d__Bacteria	k__unclassified_d__Bacteria	p__Firmicutes	c__Bacilli	o__Lactobacillales	f__Lactobacillaceae	g__Lactobacillus	s__unclassified_g__Lactobacillus	ASV2037	0	0	0	0	0	0	0	0	0	0	0	0	0	0	0	0	0	0	0	0	5	0	5	1.56513e-05	0.0454545
d__Bacteria	k__unclassified_d__Bacteria	p__Verrucomicrobia	c__Verrucomicrobiae	o__Verrucomicrobiales	f__Akkermansiaceae	g__Akkermansia	s__Akkermansia_muciniphila	ASV271	0	0	0	0	0	0	0	0	0	0	0	0	0	5	0	0	0	0	0	0	0	0	5	1.56513e-05	0.0454545
d__Bacteria	k__unclassified_d__Bacteria	p__Verrucomicrobia	c__Verrucomicrobiae	o__Verrucomicrobiales	f__Akkermansiaceae	g__Akkermansia	s__Akkermansia_muciniphila	ASV276	0	0	0	0	0	0	0	0	0	0	0	0	0	3	0	0	0	0	0	0	0	0	3	9.39079e-06	0.0454545
d__Bacteria	k__unclassified_d__Bacteria	p__Firmicutes	c__Bacilli	o__Lactobacillales	f__Lactobacillaceae	g__Lactobacillus	s__unclassified_g__Lactobacillus	ASV1543	0	5	0	0	0	0	0	0	0	0	0	0	0	0	0	0	0	0	0	0	0	0	5	1.56513e-05	0.0454545
d__Bacteria	k__unclassified_d__Bacteria	p__Firmicutes	c__Clostridia	o__Eubacteriales	f__Lachnospiraceae	g__Acetatifactor	s__Acetatifactor_muris	ASV1262	0	0	0	0	0	0	0	0	0	0	0	0	2	0	0	0	0	0	0	0	0	0	2	6.26053e-06	0.0454545
d__Bacteria	k__unclassified_d__Bacteria	p__Bacteroidota	c__Bacteroidia	o__Bacteroidales	f__Bacteroidaceae	g__Bacteroides	s__Bacteroides_thetaiotaomicron	ASV1091	0	0	0	0	2	0	0	0	0	0	0	0	0	0	0	0	0	0	0	0	0	0	2	6.26053e-06	0.0454545
d__Bacteria	k__unclassified_d__Bacteria	p__Firmicutes	c__Bacilli	o__Lactobacillales	f__Lactobacillaceae	g__Lactobacillus	s__Lactobacillus_gasseri	ASV1449	0	0	0	0	0	6	0	0	0	0	0	0	0	0	0	0	0	0	0	0	0	0	6	1.87816e-05	0.0454545
d__Bacteria	k__unclassified_d__Bacteria	p__Verrucomicrobia	c__Verrucomicrobiae	o__Verrucomicrobiales	f__Akkermansiaceae	g__Akkermansia	s__Akkermansia_muciniphila	ASV285	0	0	0	0	0	0	0	0	0	0	0	0	0	3	0	0	0	0	0	0	0	0	3	9.39079e-06	0.0454545
d__Bacteria	k__unclassified_d__Bacteria	p__Firmicutes	c__Bacilli	o__Lactobacillales	f__Lactobacillaceae	g__Lactobacillus	s__unclassified_g__Lactobacillus	ASV2032	0	0	0	0	0	0	0	0	0	0	0	0	0	0	0	0	0	0	0	0	4	0	4	1.25211e-05	0.0454545
d__Bacteria	k__unclassified_d__Bacteria	p__Firmicutes	c__Bacilli	o__Lactobacillales	f__Lactobacillaceae	g__Lactobacillus	s__unclassified_g__Lactobacillus	ASV2035	0	0	0	0	0	0	0	0	0	0	0	0	0	0	0	0	0	0	0	0	4	0	4	1.25211e-05	0.0454545
d__Bacteria	k__unclassified_d__Bacteria	p__Bacteroidota	c__Bacteroidia	o__Bacteroidales	f__Rikenellaceae	g__Alistipes	s__unclassified_g__Alistipes	ASV719	0	0	0	0	0	0	0	0	0	0	3	0	0	0	0	0	0	0	0	0	0	0	3	9.39079e-06	0.0454545
d__Bacteria	k__unclassified_d__Bacteria	p__Firmicutes	c__Clostridia	o__Eubacteriales	f__Oscillospiraceae	g__unclassified_f__Oscillospiraceae	s__unclassified_f__Oscillospiraceae	ASV264	0	0	0	0	0	0	0	0	0	0	0	0	0	2	0	0	0	0	0	0	0	0	2	6.26053e-06	0.0454545
d__Bacteria	k__unclassified_d__Bacteria	p__Firmicutes	c__Bacilli	o__Lactobacillales	f__Lactobacillaceae	g__Lactobacillus	s__unclassified_g__Lactobacillus	ASV1544	0	4	0	0	0	0	0	0	0	0	0	0	0	0	0	0	0	0	0	0	0	0	4	1.25211e-05	0.0454545
d__Bacteria	k__unclassified_d__Bacteria	p__Verrucomicrobia	c__Verrucomicrobiae	o__Verrucomicrobiales	f__Akkermansiaceae	g__Akkermansia	s__Akkermansia_muciniphila	ASV284	0	0	0	0	0	0	0	0	0	0	0	0	0	2	0	0	0	0	0	0	0	0	2	6.26053e-06	0.0454545
d__Bacteria	k__unclassified_d__Bacteria	p__Firmicutes	c__Clostridia	o__Eubacteriales	f__Oscillospiraceae	g__unclassified_f__Oscillospiraceae	s__unclassified_f__Oscillospiraceae	ASV1595	0	0	3	0	0	0	0	0	0	0	0	0	0	0	0	0	0	0	0	0	0	3	6	1.87816e-05	0.0909091
d__Bacteria	k__unclassified_d__Bacteria	p__Firmicutes	c__Bacilli	o__Lactobacillales	f__Lactobacillaceae	g__Lactobacillus	s__unclassified_g__Lactobacillus	ASV1158	0	0	0	0	0	0	0	0	0	0	0	0	0	0	0	0	0	0	5	0	0	0	5	1.56513e-05	0.0454545
d__Bacteria	k__unclassified_d__Bacteria	p__Verrucomicrobia	c__Verrucomicrobiae	o__Verrucomicrobiales	f__Akkermansiaceae	g__Akkermansia	s__Akkermansia_muciniphila	ASV279	0	0	0	0	0	0	0	0	0	0	0	0	0	2	0	0	0	0	0	0	0	0	2	6.26053e-06	0.0454545
d__Bacteria	k__unclassified_d__Bacteria	p__Firmicutes	c__Bacilli	o__Lactobacillales	f__Lactobacillaceae	g__Lactobacillus	s__unclassified_g__Lactobacillus	ASV1838	0	0	0	0	0	0	0	0	0	0	0	0	0	0	0	0	0	0	0	6	0	0	6	1.87816e-05	0.0454545
d__Bacteria	k__unclassified_d__Bacteria	p__Firmicutes	c__Bacilli	o__Lactobacillales	f__Lactobacillaceae	g__Lactobacillus	s__unclassified_g__Lactobacillus	ASV2030	0	0	0	0	0	0	0	0	0	0	0	0	0	0	0	0	0	0	0	0	4	0	4	1.25211e-05	0.0454545
d__Bacteria	k__unclassified_d__Bacteria	p__Verrucomicrobia	c__Verrucomicrobiae	o__Verrucomicrobiales	f__Akkermansiaceae	g__Akkermansia	s__Akkermansia_muciniphila	ASV282	0	0	0	0	0	0	0	0	0	0	0	0	0	4	0	0	0	0	0	0	0	0	4	1.25211e-05	0.0454545
d__Bacteria	k__unclassified_d__Bacteria	p__Verrucomicrobia	c__Verrucomicrobiae	o__Verrucomicrobiales	f__Akkermansiaceae	g__Akkermansia	s__Akkermansia_muciniphila	ASV1355	0	0	0	0	0	0	0	0	0	0	0	0	0	0	3	0	0	0	0	0	0	0	3	9.39079e-06	0.0454545
d__Bacteria	k__unclassified_d__Bacteria	p__Firmicutes	c__Bacilli	o__Lactobacillales	f__Lactobacillaceae	g__Lactobacillus	s__unclassified_g__Lactobacillus	ASV1165	0	0	0	0	0	0	0	0	0	0	0	0	0	0	0	0	0	0	5	0	0	0	5	1.56513e-05	0.0454545
d__Bacteria	k__unclassified_d__Bacteria	p__Firmicutes	c__Clostridia	o__Eubacteriales	f__unclassified_o__Eubacteriales	g__unclassified_o__Eubacteriales	s__unclassified_o__Eubacteriales	ASV560	0	0	0	0	0	0	0	0	0	0	0	3	0	0	0	0	0	0	0	0	0	0	3	9.39079e-06	0.0454545
d__Bacteria	k__unclassified_d__Bacteria	p__Firmicutes	c__Bacilli	o__Lactobacillales	f__Lactobacillaceae	g__Lactobacillus	s__unclassified_g__Lactobacillus	ASV1159	0	0	0	0	0	0	0	0	0	0	0	0	0	0	0	0	0	0	5	0	0	0	5	1.56513e-05	0.0454545
d__Bacteria	k__unclassified_d__Bacteria	p__Firmicutes	c__Bacilli	o__Lactobacillales	f__Lactobacillaceae	g__Lactobacillus	s__unclassified_g__Lactobacillus	ASV1534	0	6	0	0	0	0	0	0	0	0	0	0	0	0	0	0	0	0	0	0	0	0	6	1.87816e-05	0.0454545
d__Bacteria	k__unclassified_d__Bacteria	p__Verrucomicrobia	c__Verrucomicrobiae	o__Verrucomicrobiales	f__Akkermansiaceae	g__Akkermansia	s__Akkermansia_muciniphila	ASV273	0	0	0	0	0	0	0	0	0	0	0	0	0	1	0	0	0	0	0	0	0	0	1	3.13026e-06	0.0454545
d__Bacteria	k__unclassified_d__Bacteria	p__Verrucomicrobia	c__Verrucomicrobiae	o__Verrucomicrobiales	f__Akkermansiaceae	g__Akkermansia	s__Akkermansia_muciniphila	ASV269	0	0	0	0	0	0	0	0	0	0	0	0	0	4	0	0	0	0	0	0	0	0	4	1.25211e-05	0.0454545
d__Bacteria	k__unclassified_d__Bacteria	p__Verrucomicrobia	c__Verrucomicrobiae	o__Verrucomicrobiales	f__Akkermansiaceae	g__Akkermansia	s__Akkermansia_muciniphila	ASV1349	0	0	0	0	0	0	0	0	0	0	0	0	0	0	3	0	0	0	0	0	0	0	3	9.39079e-06	0.0454545
d__Bacteria	k__unclassified_d__Bacteria	p__Firmicutes	c__Bacilli	o__Lactobacillales	f__Lactobacillaceae	g__Lactobacillus	s__unclassified_g__Lactobacillus	ASV2040	0	0	0	0	0	0	0	0	0	0	0	0	0	0	0	0	0	0	0	0	4	0	4	1.25211e-05	0.0454545
d__Bacteria	k__unclassified_d__Bacteria	p__Firmicutes	c__Clostridia	o__Eubacteriales	f__Oscillospiraceae	g__unclassified_f__Oscillospiraceae	s__unclassified_f__Oscillospiraceae	ASV1447	0	0	0	0	0	6	0	0	0	0	0	0	0	0	0	0	0	0	0	0	0	0	6	1.87816e-05	0.0454545
d__Bacteria	k__unclassified_d__Bacteria	p__Verrucomicrobia	c__Verrucomicrobiae	o__Verrucomicrobiales	f__Akkermansiaceae	g__Akkermansia	s__Akkermansia_muciniphila	ASV1351	0	0	0	0	0	0	0	0	0	0	0	0	0	0	4	0	0	0	0	0	0	0	4	1.25211e-05	0.0454545
d__Bacteria	k__unclassified_d__Bacteria	p__Firmicutes	c__Bacilli	o__Lactobacillales	f__Lactobacillaceae	g__Lactobacillus	s__unclassified_g__Lactobacillus	ASV1164	0	0	0	0	0	0	0	0	0	0	0	0	0	0	0	0	0	0	5	0	0	0	5	1.56513e-05	0.0454545
d__Bacteria	k__unclassified_d__Bacteria	p__Verrucomicrobia	c__Verrucomicrobiae	o__Verrucomicrobiales	f__Akkermansiaceae	g__Akkermansia	s__Akkermansia_muciniphila	ASV1340	0	0	0	0	0	0	0	0	0	0	0	0	0	0	1	0	0	0	0	0	0	0	1	3.13026e-06	0.0454545
d__Bacteria	k__unclassified_d__Bacteria	p__Firmicutes	c__Clostridia	o__Eubacteriales	f__Lachnospiraceae	g__unclassified_f__Lachnospiraceae	s__unclassified_f__Lachnospiraceae	ASV1489	0	0	0	0	0	0	0	1	0	0	0	0	0	0	0	0	0	0	0	0	0	0	1	3.13026e-06	0.0454545
d__Bacteria	k__unclassified_d__Bacteria	p__Firmicutes	c__Bacilli	o__Lactobacillales	f__Lactobacillaceae	g__Lactobacillus	s__unclassified_g__Lactobacillus	ASV2140	0	0	0	0	0	0	0	0	0	0	0	0	0	0	0	0	0	5	0	0	0	0	5	1.56513e-05	0.0454545
d__Bacteria	k__unclassified_d__Bacteria	p__Firmicutes	c__Clostridia	o__Eubacteriales	f__Lachnospiraceae	g__Eisenbergiella	s__unclassified_g__Eisenbergiella	ASV1836	0	0	0	0	0	0	0	0	0	0	0	0	0	0	0	0	0	0	0	6	0	0	6	1.87816e-05	0.0454545
d__Bacteria	k__unclassified_d__Bacteria	p__Firmicutes	c__Bacilli	o__Lactobacillales	f__Lactobacillaceae	g__Lactobacillus	s__unclassified_g__Lactobacillus	ASV2039	0	0	0	0	0	0	0	0	0	0	0	0	0	0	0	0	0	0	0	0	6	0	6	1.87816e-05	0.0454545
d__Bacteria	k__unclassified_d__Bacteria	p__Firmicutes	c__Bacilli	o__Lactobacillales	f__Lactobacillaceae	g__Lactobacillus	s__Lactobacillus_johnsonii	ASV2135	0	0	0	0	0	0	0	0	0	0	0	0	0	0	0	0	0	6	0	0	0	0	6	1.87816e-05	0.0454545
d__Bacteria	k__unclassified_d__Bacteria	p__Firmicutes	c__Clostridia	o__Eubacteriales	f__Oscillospiraceae	g__unclassified_f__Oscillospiraceae	s__unclassified_f__Oscillospiraceae	ASV308	0	0	0	0	0	4	0	0	0	0	0	0	0	1	0	0	0	0	0	0	0	0	5	1.56513e-05	0.0909091
d__Bacteria	k__unclassified_d__Bacteria	p__Firmicutes	c__Clostridia	o__Eubacteriales	f__Lachnospiraceae	g__unclassified_f__Lachnospiraceae	s__unclassified_f__Lachnospiraceae	ASV1490	0	0	0	0	0	0	0	4	0	0	0	0	0	0	0	0	0	0	0	0	0	0	4	1.25211e-05	0.0454545
d__Bacteria	k__unclassified_d__Bacteria	p__Firmicutes	c__Bacilli	o__Lactobacillales	f__Lactobacillaceae	g__Lactobacillus	s__unclassified_g__Lactobacillus	ASV2138	0	0	0	0	0	0	0	0	0	0	0	0	0	0	0	0	0	6	0	0	0	0	6	1.87816e-05	0.0454545
d__Bacteria	k__unclassified_d__Bacteria	p__Firmicutes	c__Bacilli	o__Lactobacillales	f__Lactobacillaceae	g__Lactobacillus	s__unclassified_g__Lactobacillus	ASV2036	0	0	0	0	0	0	0	0	0	0	0	0	0	0	0	0	0	0	0	0	2	0	2	6.26053e-06	0.0454545
d__Bacteria	k__unclassified_d__Bacteria	p__Firmicutes	c__Bacilli	o__Lactobacillales	f__Lactobacillaceae	g__Lactobacillus	s__unclassified_g__Lactobacillus	ASV1540	0	5	0	0	0	0	0	0	0	0	0	0	0	0	0	0	0	0	0	0	0	0	5	1.56513e-05	0.0454545
d__Bacteria	k__unclassified_d__Bacteria	p__Firmicutes	c__Bacilli	o__Lactobacillales	f__Lactobacillaceae	g__Lactobacillus	s__unclassified_g__Lactobacillus	ASV1160	0	0	0	0	0	0	0	0	0	0	0	0	0	0	0	0	0	0	4	0	0	0	4	1.25211e-05	0.0454545
d__Bacteria	k__unclassified_d__Bacteria	p__Verrucomicrobia	c__Verrucomicrobiae	o__Verrucomicrobiales	f__Akkermansiaceae	g__Akkermansia	s__Akkermansia_muciniphila	ASV270	0	0	0	0	0	0	0	0	0	0	0	0	0	2	0	0	0	0	0	0	0	0	2	6.26053e-06	0.0454545
d__Bacteria	k__unclassified_d__Bacteria	p__Verrucomicrobia	c__Verrucomicrobiae	o__Verrucomicrobiales	f__Akkermansiaceae	g__Akkermansia	s__Akkermansia_muciniphila	ASV1359	0	0	0	0	0	0	0	0	0	0	0	0	0	0	3	0	0	0	0	0	0	0	3	9.39079e-06	0.0454545
d__Bacteria	k__unclassified_d__Bacteria	p__Firmicutes	c__Bacilli	o__Lactobacillales	f__Lactobacillaceae	g__Lactobacillus	s__unclassified_g__Lactobacillus	ASV1163	0	0	0	0	0	0	0	0	0	0	0	0	0	0	0	0	0	0	3	0	0	0	3	9.39079e-06	0.0454545
d__Bacteria	k__unclassified_d__Bacteria	p__Firmicutes	c__Bacilli	o__Lactobacillales	f__Lactobacillaceae	g__Lactobacillus	s__unclassified_g__Lactobacillus	ASV2034	0	0	0	0	0	0	0	0	0	0	0	0	0	0	0	0	0	0	0	0	4	0	4	1.25211e-05	0.0454545
d__Bacteria	k__unclassified_d__Bacteria	p__Firmicutes	c__Bacilli	o__Lactobacillales	f__Lactobacillaceae	g__Lactobacillus	s__unclassified_g__Lactobacillus	ASV2031	0	0	0	0	0	0	0	0	0	0	0	0	0	0	0	0	0	0	0	0	5	0	5	1.56513e-05	0.0454545
d__Bacteria	k__unclassified_d__Bacteria	p__Firmicutes	c__Clostridia	o__Eubacteriales	f__Lachnospiraceae	g__unclassified_f__Lachnospiraceae	s__unclassified_f__Lachnospiraceae	ASV1837	0	0	0	0	0	0	0	0	0	0	0	0	0	0	0	0	0	0	0	6	0	0	6	1.87816e-05	0.0454545
d__Bacteria	k__unclassified_d__Bacteria	p__Verrucomicrobia	c__Verrucomicrobiae	o__Verrucomicrobiales	f__Akkermansiaceae	g__Akkermansia	s__Akkermansia_muciniphila	ASV1357	0	0	0	0	0	0	0	0	0	0	0	0	0	0	3	0	0	0	0	0	0	0	3	9.39079e-06	0.0454545
d__Bacteria	k__unclassified_d__Bacteria	p__Firmicutes	c__Bacilli	o__Lactobacillales	f__Lactobacillaceae	g__Lactobacillus	s__unclassified_g__Lactobacillus	ASV1541	0	4	0	0	0	0	0	0	0	0	0	0	0	0	0	0	0	0	0	0	0	0	4	1.25211e-05	0.0454545
d__Bacteria	k__unclassified_d__Bacteria	p__Firmicutes	c__Bacilli	o__Lactobacillales	f__Lactobacillaceae	g__Lactobacillus	s__unclassified_g__Lactobacillus	ASV2029	0	0	0	0	0	0	0	0	0	0	0	0	0	0	0	0	0	0	0	0	4	0	4	1.25211e-05	0.0454545
d__Bacteria	k__unclassified_d__Bacteria	p__Firmicutes	c__Bacilli	o__Lactobacillales	f__Lactobacillaceae	g__Lactobacillus	s__unclassified_g__Lactobacillus	ASV2033	0	0	0	0	0	0	0	0	0	0	0	0	0	0	0	0	0	0	0	0	4	0	4	1.25211e-05	0.0454545
d__Bacteria	k__unclassified_d__Bacteria	p__Verrucomicrobia	c__Verrucomicrobiae	o__Verrucomicrobiales	f__Akkermansiaceae	g__Akkermansia	s__Akkermansia_muciniphila	ASV1347	0	0	0	0	0	0	0	0	0	0	0	0	0	0	3	0	0	0	0	0	0	0	3	9.39079e-06	0.0454545
d__Bacteria	k__unclassified_d__Bacteria	p__Verrucomicrobia	c__Verrucomicrobiae	o__Verrucomicrobiales	f__Akkermansiaceae	g__Akkermansia	s__Akkermansia_muciniphila	ASV1342	0	0	0	0	0	0	0	0	0	0	0	0	0	0	1	0	0	0	0	0	0	0	1	3.13026e-06	0.0454545
d__Bacteria	k__unclassified_d__Bacteria	p__Firmicutes	c__Bacilli	o__Lactobacillales	f__Lactobacillaceae	g__Lactobacillus	s__unclassified_g__Lactobacillus	ASV1537	0	6	0	0	0	0	0	0	0	0	0	0	0	0	0	0	0	0	0	0	0	0	6	1.87816e-05	0.0454545
d__Bacteria	k__unclassified_d__Bacteria	p__Firmicutes	c__Clostridia	o__Eubacteriales	f__Lachnospiraceae	g__unclassified_f__Lachnospiraceae	s__unclassified_f__Lachnospiraceae	ASV1218	0	0	0	0	0	0	0	0	0	0	0	0	0	0	0	0	0	0	3	0	3	0	6	1.87816e-05	0.0909091
d__Bacteria	k__unclassified_d__Bacteria	p__Firmicutes	c__Clostridia	o__Eubacteriales	f__Lachnospiraceae	g__unclassified_f__Lachnospiraceae	s__unclassified_f__Lachnospiraceae	ASV1261	0	0	0	0	0	0	0	0	0	0	0	0	2	0	0	0	0	0	0	0	0	0	2	6.26053e-06	0.0454545
d__Bacteria	k__unclassified_d__Bacteria	p__Proteobacteria	c__Alphaproteobacteria	o__Rhodospirillales	f__Kiloniellaceae	g__Aestuariispira	s__Aestuariispira_insulae	ASV806	3	0	0	0	0	0	0	0	0	0	0	0	0	0	0	0	0	0	0	0	0	0	3	9.39079e-06	0.0454545
d__Bacteria	k__unclassified_d__Bacteria	p__Firmicutes	c__Clostridia	o__Eubacteriales	f__Oscillospiraceae	g__unclassified_f__Oscillospiraceae	s__unclassified_f__Oscillospiraceae	ASV1448	0	0	0	0	0	4	0	0	0	0	0	0	0	0	0	0	0	0	0	0	0	0	4	1.25211e-05	0.0454545
d__Bacteria	k__unclassified_d__Bacteria	p__Verrucomicrobia	c__Verrucomicrobiae	o__Verrucomicrobiales	f__Akkermansiaceae	g__Akkermansia	s__Akkermansia_muciniphila	ASV280	0	0	0	0	0	0	0	0	0	0	0	0	0	1	0	0	0	0	0	0	0	0	1	3.13026e-06	0.0454545
d__Bacteria	k__unclassified_d__Bacteria	p__Verrucomicrobia	c__Verrucomicrobiae	o__Verrucomicrobiales	f__Akkermansiaceae	g__Akkermansia	s__Akkermansia_muciniphila	ASV1358	0	0	0	0	0	0	0	0	0	0	0	0	0	0	3	0	0	0	0	0	0	0	3	9.39079e-06	0.0454545
d__Bacteria	k__unclassified_d__Bacteria	p__Verrucomicrobia	c__Verrucomicrobiae	o__Verrucomicrobiales	f__Akkermansiaceae	g__Akkermansia	s__Akkermansia_muciniphila	ASV277	0	0	0	0	0	0	0	0	0	0	0	0	0	1	0	0	0	0	0	0	0	0	1	3.13026e-06	0.0454545
d__Bacteria	k__unclassified_d__Bacteria	p__Firmicutes	c__Bacilli	o__Lactobacillales	f__Lactobacillaceae	g__Lactobacillus	s__unclassified_g__Lactobacillus	ASV1539	0	2	0	0	0	0	0	0	0	0	0	0	0	0	0	0	0	0	0	0	0	0	2	6.26053e-06	0.0454545
d__Bacteria	k__unclassified_d__Bacteria	p__Firmicutes	c__Bacilli	o__Lactobacillales	f__Lactobacillaceae	g__Lactobacillus	s__unclassified_g__Lactobacillus	ASV1161	0	0	0	0	0	0	0	0	0	0	0	0	0	0	0	0	0	0	5	0	0	0	5	1.56513e-05	0.0454545
d__Bacteria	k__unclassified_d__Bacteria	p__Bacteroidota	c__Bacteroidia	o__Bacteroidales	f__Bacteroidaceae	g__Phocaeicola	s__Phocaeicola_massiliensis	ASV1697	0	0	6	0	0	0	0	0	0	0	0	0	0	0	0	0	0	0	0	0	0	0	6	1.87816e-05	0.0454545
d__Bacteria	k__unclassified_d__Bacteria	p__Firmicutes	c__Bacilli	o__Lactobacillales	f__Lactobacillaceae	g__Lactobacillus	s__unclassified_g__Lactobacillus	ASV1538	0	5	0	0	0	0	0	0	0	0	0	0	0	0	0	0	0	0	0	0	0	0	5	1.56513e-05	0.0454545
d__Bacteria	k__unclassified_d__Bacteria	p__Firmicutes	c__Bacilli	o__Lactobacillales	f__Lactobacillaceae	g__Lactobacillus	s__unclassified_g__Lactobacillus	ASV2137	0	0	0	0	0	0	0	0	0	0	0	0	0	0	0	0	0	6	0	0	0	0	6	1.87816e-05	0.0454545
d__Bacteria	k__unclassified_d__Bacteria	p__Firmicutes	c__Bacilli	o__Lactobacillales	f__Lactobacillaceae	g__Lactobacillus	s__unclassified_g__Lactobacillus	ASV2141	0	0	0	0	0	0	0	0	0	0	0	0	0	0	0	0	0	4	0	0	0	0	4	1.25211e-05	0.0454545
d__Bacteria	k__unclassified_d__Bacteria	p__Verrucomicrobia	c__Verrucomicrobiae	o__Verrucomicrobiales	f__Akkermansiaceae	g__Akkermansia	s__Akkermansia_muciniphila	ASV283	0	0	0	0	0	0	0	0	0	0	0	0	0	4	0	0	0	0	0	0	0	0	4	1.25211e-05	0.0454545
d__Bacteria	k__unclassified_d__Bacteria	p__Firmicutes	c__Clostridia	o__Eubacteriales	f__Oscillospiraceae	g__unclassified_f__Oscillospiraceae	s__unclassified_f__Oscillospiraceae	ASV808	2	0	0	0	0	0	0	0	0	0	0	0	0	0	0	0	0	0	0	0	0	0	2	6.26053e-06	0.0454545
d__Bacteria	k__unclassified_d__Bacteria	p__Firmicutes	c__Bacilli	o__Lactobacillales	f__Lactobacillaceae	g__Lactobacillus	s__unclassified_g__Lactobacillus	ASV2136	0	0	0	0	0	0	0	0	0	0	0	0	0	0	0	0	0	6	0	0	0	0	6	1.87816e-05	0.0454545
d__Bacteria	k__unclassified_d__Bacteria	p__Firmicutes	c__Clostridia	o__Eubacteriales	f__Lachnospiraceae	g__unclassified_f__Lachnospiraceae	s__unclassified_f__Lachnospiraceae	ASV949	0	0	0	0	0	0	4	0	0	0	0	0	0	0	0	0	0	0	0	0	0	0	4	1.25211e-05	0.0454545
d__Bacteria	k__unclassified_d__Bacteria	p__Firmicutes	c__Bacilli	o__Lactobacillales	f__Lactobacillaceae	g__Lactobacillus	s__unclassified_g__Lactobacillus	ASV2139	0	0	0	0	0	0	0	0	0	0	0	0	0	0	0	0	0	5	0	0	0	0	5	1.56513e-05	0.0454545
d__Bacteria	k__unclassified_d__Bacteria	p__Verrucomicrobia	c__Verrucomicrobiae	o__Verrucomicrobiales	f__Akkermansiaceae	g__Akkermansia	s__Akkermansia_muciniphila	ASV1345	0	0	0	0	0	0	0	0	0	0	0	0	0	0	2	0	0	0	0	0	0	0	2	6.26053e-06	0.0454545
d__Bacteria	k__unclassified_d__Bacteria	p__Firmicutes	c__Clostridia	o__Eubacteriales	f__unclassified_o__Eubacteriales	g__unclassified_o__Eubacteriales	s__unclassified_o__Eubacteriales	ASV1263	0	0	0	0	0	0	0	0	0	0	0	0	4	0	0	0	0	0	0	0	0	0	4	1.25211e-05	0.0454545
d__Bacteria	k__unclassified_d__Bacteria	p__Firmicutes	c__Bacilli	o__Lactobacillales	f__Lactobacillaceae	g__Lactobacillus	s__unclassified_g__Lactobacillus	ASV1542	0	3	0	0	0	0	0	0	0	0	0	0	0	0	0	0	0	0	0	0	0	0	3	9.39079e-06	0.0454545
d__Bacteria	k__unclassified_d__Bacteria	p__Proteobacteria	c__Alphaproteobacteria	o__Rhodobacterales	f__Roseobacteraceae	g__unclassified_f__Roseobacteraceae	s__unclassified_f__Roseobacteraceae	ASV948	0	0	0	0	0	0	1	0	0	0	0	0	0	0	0	0	0	0	0	0	0	0	1	3.13026e-06	0.0454545
d__Bacteria	k__unclassified_d__Bacteria	p__Firmicutes	c__Bacilli	o__Lactobacillales	f__Lactobacillaceae	g__Lactobacillus	s__unclassified_g__Lactobacillus	ASV2038	0	0	0	0	0	0	0	0	0	0	0	0	0	0	0	0	0	0	0	0	5	0	5	1.56513e-05	0.0454545
d__Bacteria	k__unclassified_d__Bacteria	p__Verrucomicrobia	c__Verrucomicrobiae	o__Verrucomicrobiales	f__Akkermansiaceae	g__Akkermansia	s__Akkermansia_muciniphila	ASV298	0	0	0	0	0	0	0	0	0	0	0	0	0	3	0	0	0	0	0	0	0	0	3	9.39079e-06	0.0454545
d__Bacteria	k__unclassified_d__Bacteria	p__Actinobacteria	c__Coriobacteriia	o__Eggerthellales	f__Eggerthellaceae	g__Adlercreutzia	s__Adlercreutzia_caecimuris	ASV1066	0	0	0	0	0	0	0	0	3	0	0	0	0	0	0	0	0	0	0	0	0	0	3	9.39079e-06	0.0454545
d__Bacteria	k__unclassified_d__Bacteria	p__Firmicutes	c__Bacilli	o__Lactobacillales	f__Lactobacillaceae	g__Lactobacillus	s__unclassified_g__Lactobacillus	ASV2144	0	0	0	0	0	0	0	0	0	0	0	0	0	0	0	0	0	4	0	0	0	0	4	1.25211e-05	0.0454545
d__Bacteria	k__unclassified_d__Bacteria	p__Firmicutes	c__Bacilli	o__Lactobacillales	f__Lactobacillaceae	g__Lactobacillus	s__unclassified_g__Lactobacillus	ASV2046	0	0	0	0	0	0	0	0	0	0	0	0	0	0	0	0	0	0	0	0	2	0	2	6.26053e-06	0.0454545
d__Bacteria	k__unclassified_d__Bacteria	p__Verrucomicrobia	c__Verrucomicrobiae	o__Verrucomicrobiales	f__Akkermansiaceae	g__Akkermansia	s__Akkermansia_muciniphila	ASV1391	0	0	0	0	0	0	0	0	0	0	0	0	0	0	1	0	0	0	0	0	0	0	1	3.13026e-06	0.0454545
d__Bacteria	k__unclassified_d__Bacteria	p__Verrucomicrobia	c__Verrucomicrobiae	o__Verrucomicrobiales	f__Akkermansiaceae	g__Akkermansia	s__Akkermansia_muciniphila	ASV1388	0	0	0	0	0	0	0	0	0	0	0	0	0	0	3	0	0	0	0	0	0	0	3	9.39079e-06	0.0454545
d__Bacteria	k__unclassified_d__Bacteria	p__Firmicutes	c__Bacilli	o__Lactobacillales	f__Lactobacillaceae	g__Lactobacillus	s__unclassified_g__Lactobacillus	ASV2056	0	0	0	0	0	0	0	0	0	0	0	0	0	0	0	0	0	0	0	0	1	0	1	3.13026e-06	0.0454545
d__Bacteria	k__unclassified_d__Bacteria	p__Firmicutes	c__Clostridia	o__Eubacteriales	f__Lachnospiraceae	g__Eisenbergiella	s__unclassified_g__Eisenbergiella	ASV1020	0	0	0	3	0	0	0	0	0	0	0	0	0	0	0	0	0	0	0	0	0	0	3	9.39079e-06	0.0454545
d__Bacteria	k__unclassified_d__Bacteria	p__Verrucomicrobia	c__Verrucomicrobiae	o__Verrucomicrobiales	f__Akkermansiaceae	g__Akkermansia	s__Akkermansia_muciniphila	ASV1367	0	0	0	0	0	0	0	0	0	0	0	0	0	0	4	0	0	0	0	0	0	0	4	1.25211e-05	0.0454545
d__Bacteria	k__unclassified_d__Bacteria	p__Firmicutes	c__Bacilli	o__Lactobacillales	f__Lactobacillaceae	g__Lactobacillus	s__unclassified_g__Lactobacillus	ASV2149	0	0	0	0	0	0	0	0	0	0	0	0	0	0	0	0	0	3	0	0	0	0	3	9.39079e-06	0.0454545
d__Bacteria	k__unclassified_d__Bacteria	p__Verrucomicrobia	c__Verrucomicrobiae	o__Verrucomicrobiales	f__Akkermansiaceae	g__Akkermansia	s__Akkermansia_muciniphila	ASV1371	0	0	0	0	0	0	0	0	0	0	0	0	0	0	4	0	0	0	0	0	0	0	4	1.25211e-05	0.0454545
d__Bacteria	k__unclassified_d__Bacteria	p__Verrucomicrobia	c__Verrucomicrobiae	o__Verrucomicrobiales	f__Akkermansiaceae	g__Akkermansia	s__Akkermansia_muciniphila	ASV1369	0	0	0	0	0	0	0	0	0	0	0	0	0	0	4	0	0	0	0	0	0	0	4	1.25211e-05	0.0454545
d__Bacteria	k__unclassified_d__Bacteria	p__Firmicutes	c__Bacilli	o__Lactobacillales	f__Lactobacillaceae	g__Lactobacillus	s__unclassified_g__Lactobacillus	ASV1174	0	0	0	0	0	0	0	0	0	0	0	0	0	0	0	0	0	0	3	0	0	0	3	9.39079e-06	0.0454545
d__Bacteria	k__unclassified_d__Bacteria	p__Firmicutes	c__Bacilli	o__Lactobacillales	f__Lactobacillaceae	g__Lactobacillus	s__unclassified_g__Lactobacillus	ASV1180	0	0	0	0	0	0	0	0	0	0	0	0	0	0	0	0	0	0	5	0	0	0	5	1.56513e-05	0.0454545
d__Bacteria	k__unclassified_d__Bacteria	p__Firmicutes	c__Bacilli	o__Lactobacillales	f__Streptococcaceae	g__Streptococcus	s__Streptococcus_alactolyticus	ASV1363	0	0	0	0	0	0	0	0	0	0	0	0	0	0	2	0	0	0	0	0	0	0	2	6.26053e-06	0.0454545
d__Bacteria	k__unclassified_d__Bacteria	p__Firmicutes	c__Bacilli	o__Lactobacillales	f__Lactobacillaceae	g__Lactobacillus	s__unclassified_g__Lactobacillus	ASV2053	0	0	0	0	0	0	0	0	0	0	0	0	0	0	0	0	0	0	0	0	3	0	3	9.39079e-06	0.0454545
d__Bacteria	k__unclassified_d__Bacteria	p__Verrucomicrobia	c__Verrucomicrobiae	o__Verrucomicrobiales	f__Akkermansiaceae	g__Akkermansia	s__Akkermansia_muciniphila	ASV1400	0	0	0	0	0	0	0	0	0	0	0	0	0	0	1	0	0	0	0	0	0	0	1	3.13026e-06	0.0454545
d__Bacteria	k__unclassified_d__Bacteria	p__Firmicutes	c__Bacilli	o__Lactobacillales	f__Lactobacillaceae	g__Lactobacillus	s__unclassified_g__Lactobacillus	ASV1176	0	0	0	0	0	0	0	0	0	0	0	0	0	0	0	0	0	0	1	0	0	0	1	3.13026e-06	0.0454545
d__Bacteria	k__unclassified_d__Bacteria	p__Firmicutes	c__Clostridia	o__Eubacteriales	f__Oscillospiraceae	g__unclassified_f__Oscillospiraceae	s__unclassified_f__Oscillospiraceae	ASV1265	0	0	0	0	0	0	0	0	0	0	0	0	4	0	0	0	0	0	0	0	0	0	4	1.25211e-05	0.0454545
d__Bacteria	k__unclassified_d__Bacteria	p__Verrucomicrobia	c__Verrucomicrobiae	o__Verrucomicrobiales	f__Akkermansiaceae	g__Akkermansia	s__Akkermansia_muciniphila	ASV1387	0	0	0	0	0	0	0	0	0	0	0	0	0	0	2	0	0	0	0	0	0	0	2	6.26053e-06	0.0454545
d__Bacteria	k__unclassified_d__Bacteria	p__Firmicutes	c__Clostridia	o__Eubacteriales	f__Lachnospiraceae	g__Roseburia	s__Roseburia_hominis	ASV1841	0	0	0	0	0	0	0	0	0	0	0	0	0	0	0	0	0	0	0	4	0	0	4	1.25211e-05	0.0454545
d__Bacteria	k__unclassified_d__Bacteria	p__Firmicutes	c__Bacilli	o__Lactobacillales	f__Lactobacillaceae	g__Lactobacillus	s__unclassified_g__Lactobacillus	ASV2055	0	0	0	0	0	0	0	0	0	0	0	0	0	0	0	0	0	0	0	0	3	0	3	9.39079e-06	0.0454545
d__Bacteria	k__unclassified_d__Bacteria	p__Firmicutes	c__Bacilli	o__Lactobacillales	f__Lactobacillaceae	g__Lactobacillus	s__unclassified_g__Lactobacillus	ASV1840	0	0	0	0	0	0	0	0	0	0	0	0	0	0	0	0	0	0	0	5	0	0	5	1.56513e-05	0.0454545
d__Bacteria	k__unclassified_d__Bacteria	p__Verrucomicrobia	c__Verrucomicrobiae	o__Verrucomicrobiales	f__Akkermansiaceae	g__Akkermansia	s__Akkermansia_muciniphila	ASV294	0	0	0	0	0	0	0	0	0	0	0	0	0	4	0	0	0	0	0	0	0	0	4	1.25211e-05	0.0454545
d__Bacteria	k__unclassified_d__Bacteria	p__Firmicutes	c__Bacilli	o__Lactobacillales	f__Lactobacillaceae	g__Lactobacillus	s__unclassified_g__Lactobacillus	ASV2054	0	0	0	0	0	0	0	0	0	0	0	0	0	0	0	0	0	0	0	0	4	0	4	1.25211e-05	0.0454545
d__Bacteria	k__unclassified_d__Bacteria	p__Firmicutes	c__Clostridia	o__Eubacteriales	f__Lachnospiraceae	g__unclassified_f__Lachnospiraceae	s__unclassified_f__Lachnospiraceae	ASV1998	0	0	0	0	0	0	0	0	0	0	2	0	0	0	0	0	0	0	0	0	0	0	2	6.26053e-06	0.0454545
d__Bacteria	k__unclassified_d__Bacteria	p__Firmicutes	c__Clostridia	o__Eubacteriales	f__Oscillospiraceae	g__unclassified_f__Oscillospiraceae	s__unclassified_f__Oscillospiraceae	ASV2143	0	0	0	0	0	0	0	0	0	0	0	0	0	0	0	0	0	5	0	0	0	0	5	1.56513e-05	0.0454545
d__Bacteria	k__unclassified_d__Bacteria	p__Firmicutes	c__Bacilli	o__Lactobacillales	f__Lactobacillaceae	g__Lactobacillus	s__unclassified_g__Lactobacillus	ASV1551	0	5	0	0	0	0	0	0	0	0	0	0	0	0	0	0	0	0	0	0	0	0	5	1.56513e-05	0.0454545
d__Bacteria	k__unclassified_d__Bacteria	p__Bacteroidota	c__Bacteroidia	o__Bacteroidales	f__Bacteroidaceae	g__Phocaeicola	s__Phocaeicola_sartorii	ASV1119	0	0	0	0	0	0	0	0	0	3	0	0	0	0	0	0	0	0	0	0	0	0	3	9.39079e-06	0.0454545
d__Bacteria	k__unclassified_d__Bacteria	p__Firmicutes	c__Bacilli	o__Lactobacillales	f__Lactobacillaceae	g__Lactobacillus	s__unclassified_g__Lactobacillus	ASV1182	0	0	0	0	0	0	0	0	0	0	0	0	0	0	0	0	0	0	4	0	0	0	4	1.25211e-05	0.0454545
d__Bacteria	k__unclassified_d__Bacteria	p__Firmicutes	c__Bacilli	o__Lactobacillales	f__Lactobacillaceae	g__Lactobacillus	s__Lactobacillus_amylolyticus	ASV1361	0	0	0	0	0	0	0	0	0	0	0	0	0	0	2	0	0	0	0	0	0	0	2	6.26053e-06	0.0454545
d__Bacteria	k__unclassified_d__Bacteria	p__Verrucomicrobia	c__Verrucomicrobiae	o__Verrucomicrobiales	f__Akkermansiaceae	g__Akkermansia	s__Akkermansia_muciniphila	ASV1366	0	0	0	0	0	0	0	0	0	0	0	0	0	0	3	0	0	0	0	0	0	0	3	9.39079e-06	0.0454545
d__Bacteria	k__unclassified_d__Bacteria	p__Firmicutes	c__Bacilli	o__Lactobacillales	f__Lactobacillaceae	g__Lactobacillus	s__unclassified_g__Lactobacillus	ASV1548	0	5	0	0	0	0	0	0	0	0	0	0	0	0	0	0	0	0	0	0	0	0	5	1.56513e-05	0.0454545
d__Bacteria	k__unclassified_d__Bacteria	p__Firmicutes	c__Bacilli	o__Lactobacillales	f__Lactobacillaceae	g__Lactobacillus	s__unclassified_g__Lactobacillus	ASV1175	0	0	0	0	0	0	0	0	0	0	0	0	0	0	0	0	0	0	3	0	0	0	3	9.39079e-06	0.0454545
d__Bacteria	k__unclassified_d__Bacteria	p__Verrucomicrobia	c__Verrucomicrobiae	o__Verrucomicrobiales	f__Akkermansiaceae	g__Akkermansia	s__Akkermansia_muciniphila	ASV1380	0	0	0	0	0	0	0	0	0	0	0	0	0	0	1	0	0	0	0	0	0	0	1	3.13026e-06	0.0454545
d__Bacteria	k__unclassified_d__Bacteria	p__Firmicutes	c__Bacilli	o__Lactobacillales	f__Lactobacillaceae	g__Lactobacillus	s__unclassified_g__Lactobacillus	ASV2155	0	0	0	0	0	0	0	0	0	0	0	0	0	0	0	0	0	4	0	0	0	0	4	1.25211e-05	0.0454545
d__Bacteria	k__unclassified_d__Bacteria	p__Verrucomicrobia	c__Verrucomicrobiae	o__Verrucomicrobiales	f__Akkermansiaceae	g__Akkermansia	s__Akkermansia_muciniphila	ASV1385	0	0	0	0	0	0	0	0	0	0	0	0	0	0	3	0	0	0	0	0	0	0	3	9.39079e-06	0.0454545
d__Bacteria	k__unclassified_d__Bacteria	p__Firmicutes	c__Clostridia	o__Eubacteriales	f__Oscillospiraceae	g__unclassified_f__Oscillospiraceae	s__unclassified_f__Oscillospiraceae	ASV1699	0	0	4	0	0	0	0	0	0	0	0	0	0	0	0	0	0	0	0	0	0	0	4	1.25211e-05	0.0454545
d__Bacteria	k__unclassified_d__Bacteria	p__Firmicutes	c__Bacilli	o__Lactobacillales	f__Lactobacillaceae	g__Lactobacillus	s__unclassified_g__Lactobacillus	ASV1184	0	0	0	0	0	0	0	0	0	0	0	0	0	0	0	0	0	0	5	0	0	0	5	1.56513e-05	0.0454545
d__Bacteria	k__unclassified_d__Bacteria	p__Firmicutes	c__Clostridia	o__Eubacteriales	f__Oscillospiraceae	g__Oscillibacter	s__unclassified_g__Oscillibacter	ASV2042	0	0	0	0	0	0	0	0	0	0	0	0	0	0	0	0	0	0	0	0	3	0	3	9.39079e-06	0.0454545
d__Bacteria	k__unclassified_d__Bacteria	p__Verrucomicrobia	c__Verrucomicrobiae	o__Verrucomicrobiales	f__Akkermansiaceae	g__Akkermansia	s__Akkermansia_muciniphila	ASV1372	0	0	0	0	0	0	0	0	0	0	0	0	0	0	2	0	0	0	0	0	0	0	2	6.26053e-06	0.0454545
d__Bacteria	k__unclassified_d__Bacteria	p__Firmicutes	c__Clostridia	o__Eubacteriales	f__Lachnospiraceae	g__unclassified_f__Lachnospiraceae	s__unclassified_f__Lachnospiraceae	ASV1545	0	4	0	0	0	0	0	0	0	0	0	0	0	0	0	0	0	0	0	0	0	0	4	1.25211e-05	0.0454545
d__Bacteria	k__unclassified_d__Bacteria	p__Firmicutes	c__Bacilli	o__Lactobacillales	f__Lactobacillaceae	g__Lactobacillus	s__unclassified_g__Lactobacillus	ASV1181	0	0	0	0	0	0	0	0	0	0	0	0	0	0	0	0	0	0	3	0	0	0	3	9.39079e-06	0.0454545
d__Bacteria	k__unclassified_d__Bacteria	p__Verrucomicrobia	c__Verrucomicrobiae	o__Verrucomicrobiales	f__Akkermansiaceae	g__Akkermansia	s__Akkermansia_muciniphila	ASV295	0	0	0	0	0	0	0	0	0	0	0	0	0	2	0	0	0	0	0	0	0	0	2	6.26053e-06	0.0454545
d__Bacteria	k__unclassified_d__Bacteria	p__Firmicutes	c__Bacilli	o__Lactobacillales	f__Lactobacillaceae	g__Lactobacillus	s__unclassified_g__Lactobacillus	ASV1546	0	5	0	0	0	0	0	0	0	0	0	0	0	0	0	0	0	0	0	0	0	0	5	1.56513e-05	0.0454545
d__Bacteria	k__unclassified_d__Bacteria	p__Firmicutes	c__Clostridia	o__Eubacteriales	f__Lachnospiraceae	g__Anaerotignum	s__unclassified_g__Anaerotignum	ASV1360	0	0	0	0	0	0	0	0	0	0	0	0	0	0	1	0	0	0	0	0	0	0	1	3.13026e-06	0.0454545
d__Bacteria	k__unclassified_d__Bacteria	p__Firmicutes	c__Bacilli	o__Lactobacillales	f__Lactobacillaceae	g__Lactobacillus	s__unclassified_g__Lactobacillus	ASV2151	0	0	0	0	0	0	0	0	0	0	0	0	0	0	0	0	0	4	0	0	0	0	4	1.25211e-05	0.0454545
d__Bacteria	k__unclassified_d__Bacteria	p__Firmicutes	c__Bacilli	o__Lactobacillales	f__Lactobacillaceae	g__Lactobacillus	s__unclassified_g__Lactobacillus	ASV2153	0	0	0	0	0	0	0	0	0	0	0	0	0	0	0	0	0	2	0	0	0	0	2	6.26053e-06	0.0454545
d__Bacteria	k__unclassified_d__Bacteria	p__Firmicutes	c__Clostridia	o__Eubacteriales	f__unclassified_o__Eubacteriales	g__unclassified_o__Eubacteriales	s__unclassified_o__Eubacteriales	ASV289	0	0	0	0	0	0	0	0	0	0	0	0	0	2	0	0	0	0	0	0	0	0	2	6.26053e-06	0.0454545
d__Bacteria	k__unclassified_d__Bacteria	p__Firmicutes	c__Bacilli	o__Lactobacillales	f__Lactobacillaceae	g__Lactobacillus	s__unclassified_g__Lactobacillus	ASV2043	0	0	0	0	0	0	0	0	0	0	0	0	0	0	0	0	0	0	0	0	4	0	4	1.25211e-05	0.0454545
d__Bacteria	k__unclassified_d__Bacteria	p__Verrucomicrobia	c__Verrucomicrobiae	o__Verrucomicrobiales	f__Akkermansiaceae	g__Akkermansia	s__Akkermansia_muciniphila	ASV1399	0	0	0	0	0	0	0	0	0	0	0	0	0	0	3	0	0	0	0	0	0	0	3	9.39079e-06	0.0454545
d__Bacteria	k__unclassified_d__Bacteria	p__Firmicutes	c__Bacilli	o__Lactobacillales	f__Lactobacillaceae	g__Lactobacillus	s__unclassified_g__Lactobacillus	ASV2052	0	0	0	0	0	0	0	0	0	0	0	0	0	0	0	0	0	0	0	0	3	0	3	9.39079e-06	0.0454545
d__Bacteria	k__unclassified_d__Bacteria	p__Verrucomicrobia	c__Verrucomicrobiae	o__Verrucomicrobiales	f__Akkermansiaceae	g__Akkermansia	s__Akkermansia_muciniphila	ASV1389	0	0	0	0	0	0	0	0	0	0	0	0	0	0	1	0	0	0	0	0	0	0	1	3.13026e-06	0.0454545
d__Bacteria	k__unclassified_d__Bacteria	p__Firmicutes	c__Bacilli	o__Lactobacillales	f__Lactobacillaceae	g__Lactobacillus	s__unclassified_g__Lactobacillus	ASV1179	0	0	0	0	0	0	0	0	0	0	0	0	0	0	0	0	0	0	3	0	0	0	3	9.39079e-06	0.0454545
d__Bacteria	k__unclassified_d__Bacteria	p__Bacteroidota	c__Bacteroidia	o__Bacteroidales	f__Tannerellaceae	g__Parabacteroides	s__Parabacteroides_gordonii	ASV1362	0	0	0	0	0	0	0	0	0	0	0	0	0	0	2	0	0	0	0	0	0	0	2	6.26053e-06	0.0454545
d__Bacteria	k__unclassified_d__Bacteria	p__Firmicutes	c__Clostridia	o__Eubacteriales	f__unclassified_o__Eubacteriales	g__unclassified_o__Eubacteriales	s__unclassified_o__Eubacteriales	ASV1492	0	0	0	0	0	0	0	2	0	0	0	0	0	0	0	0	0	0	0	0	0	0	2	6.26053e-06	0.0454545
d__Bacteria	k__unclassified_d__Bacteria	p__Firmicutes	c__Bacilli	o__Lactobacillales	f__Lactobacillaceae	g__Lactobacillus	s__unclassified_g__Lactobacillus	ASV1550	0	4	0	0	0	0	0	0	0	0	0	0	0	0	0	0	0	0	0	0	0	0	4	1.25211e-05	0.0454545
d__Bacteria	k__unclassified_d__Bacteria	p__Firmicutes	c__Bacilli	o__Lactobacillales	f__Lactobacillaceae	g__Lactobacillus	s__unclassified_g__Lactobacillus	ASV1177	0	0	0	0	0	0	0	0	0	0	0	0	0	0	0	0	0	0	3	0	0	0	3	9.39079e-06	0.0454545
d__Bacteria	k__unclassified_d__Bacteria	p__Firmicutes	c__Bacilli	o__Lactobacillales	f__Lactobacillaceae	g__Lactobacillus	s__unclassified_g__Lactobacillus	ASV2145	0	0	0	0	0	0	0	0	0	0	0	0	0	0	0	0	0	5	0	0	0	0	5	1.56513e-05	0.0454545
d__Bacteria	k__unclassified_d__Bacteria	p__Verrucomicrobia	c__Verrucomicrobiae	o__Verrucomicrobiales	f__Akkermansiaceae	g__Akkermansia	s__Akkermansia_muciniphila	ASV1394	0	0	0	0	0	0	0	0	0	0	0	0	0	0	3	0	0	0	0	0	0	0	3	9.39079e-06	0.0454545
d__Bacteria	k__unclassified_d__Bacteria	p__Verrucomicrobia	c__Verrucomicrobiae	o__Verrucomicrobiales	f__Akkermansiaceae	g__Akkermansia	s__Akkermansia_muciniphila	ASV1393	0	0	0	0	0	0	0	0	0	0	0	0	0	0	3	0	0	0	0	0	0	0	3	9.39079e-06	0.0454545
d__Bacteria	k__unclassified_d__Bacteria	p__Firmicutes	c__Clostridia	o__Eubacteriales	f__Oscillospiraceae	g__unclassified_f__Oscillospiraceae	s__unclassified_f__Oscillospiraceae	ASV811	2	0	0	0	0	0	0	0	0	0	0	0	0	0	0	0	0	0	0	0	0	0	2	6.26053e-06	0.0454545
d__Bacteria	k__unclassified_d__Bacteria	p__Firmicutes	c__Clostridia	o__Eubacteriales	f__Oscillospiraceae	g__unclassified_f__Oscillospiraceae	s__unclassified_f__Oscillospiraceae	ASV291	0	0	0	0	0	0	0	0	0	0	0	0	0	5	0	0	0	0	0	0	0	0	5	1.56513e-05	0.0454545
d__Bacteria	k__unclassified_d__Bacteria	p__Firmicutes	c__Bacilli	o__Lactobacillales	f__Lactobacillaceae	g__Lactobacillus	s__unclassified_g__Lactobacillus	ASV2049	0	0	0	0	0	0	0	0	0	0	0	0	0	0	0	0	0	0	0	0	1	0	1	3.13026e-06	0.0454545
d__Bacteria	k__unclassified_d__Bacteria	p__Firmicutes	c__Bacilli	o__Lactobacillales	f__Lactobacillaceae	g__Lactobacillus	s__unclassified_g__Lactobacillus	ASV2152	0	0	0	0	0	0	0	0	0	0	0	0	0	0	0	0	0	4	0	0	0	0	4	1.25211e-05	0.0454545
d__Bacteria	k__unclassified_d__Bacteria	p__Firmicutes	c__Clostridia	o__Eubacteriales	f__unclassified_o__Eubacteriales	g__unclassified_o__Eubacteriales	s__unclassified_o__Eubacteriales	ASV1999	0	0	0	0	0	0	0	0	0	0	2	0	0	0	0	0	0	0	0	0	0	0	2	6.26053e-06	0.0454545
d__Bacteria	k__unclassified_d__Bacteria	p__Firmicutes	c__Clostridia	o__Eubacteriales	f__unclassified_o__Eubacteriales	g__unclassified_o__Eubacteriales	s__unclassified_o__Eubacteriales	ASV586	0	0	0	0	0	0	0	0	0	0	0	1	0	0	0	0	0	0	0	0	0	0	1	3.13026e-06	0.0454545
d__Bacteria	k__unclassified_d__Bacteria	p__Firmicutes	c__Bacilli	o__Lactobacillales	f__Lactobacillaceae	g__Lactobacillus	s__unclassified_g__Lactobacillus	ASV1173	0	0	0	0	0	0	0	0	0	0	0	0	0	0	0	0	0	0	2	0	0	0	2	6.26053e-06	0.0454545
d__Bacteria	k__unclassified_d__Bacteria	p__Verrucomicrobia	c__Verrucomicrobiae	o__Verrucomicrobiales	f__Akkermansiaceae	g__Akkermansia	s__Akkermansia_muciniphila	ASV1368	0	0	0	0	0	0	0	0	0	0	0	0	0	0	3	0	0	0	0	0	0	0	3	9.39079e-06	0.0454545
d__Bacteria	k__unclassified_d__Bacteria	p__Firmicutes	c__Bacilli	o__Lactobacillales	f__Lactobacillaceae	g__Lactobacillus	s__unclassified_g__Lactobacillus	ASV2048	0	0	0	0	0	0	0	0	0	0	0	0	0	0	0	0	0	0	0	0	2	0	2	6.26053e-06	0.0454545
d__Bacteria	k__unclassified_d__Bacteria	p__Firmicutes	c__Bacilli	o__Lactobacillales	f__Lactobacillaceae	g__Lactobacillus	s__unclassified_g__Lactobacillus	ASV2146	0	0	0	0	0	0	0	0	0	0	0	0	0	0	0	0	0	3	0	0	0	0	3	9.39079e-06	0.0454545
d__Bacteria	k__unclassified_d__Bacteria	p__Firmicutes	c__Clostridia	o__Eubacteriales	f__Oscillospiraceae	g__unclassified_f__Oscillospiraceae	s__unclassified_f__Oscillospiraceae	ASV1120	0	0	0	0	0	0	0	0	0	4	0	0	0	0	0	0	0	0	0	0	0	0	4	1.25211e-05	0.0454545
d__Bacteria	k__unclassified_d__Bacteria	p__Firmicutes	c__Bacilli	o__Lactobacillales	f__Lactobacillaceae	g__Lactobacillus	s__unclassified_g__Lactobacillus	ASV1186	0	0	0	0	0	0	0	0	0	0	0	0	0	0	0	0	0	0	3	0	0	0	3	9.39079e-06	0.0454545
d__Bacteria	k__unclassified_d__Bacteria	p__Firmicutes	c__Bacilli	o__Lactobacillales	f__Lactobacillaceae	g__Lactobacillus	s__unclassified_g__Lactobacillus	ASV2156	0	0	0	0	0	0	0	0	0	0	0	0	0	0	0	0	0	5	0	0	0	0	5	1.56513e-05	0.0454545
d__Bacteria	k__unclassified_d__Bacteria	p__Firmicutes	c__Bacilli	o__Lactobacillales	f__Lactobacillaceae	g__Lactobacillus	s__unclassified_g__Lactobacillus	ASV2158	0	0	0	0	0	0	0	0	0	0	0	0	0	0	0	0	0	5	0	0	0	0	5	1.56513e-05	0.0454545
d__Bacteria	k__unclassified_d__Bacteria	p__Bacteroidota	c__Bacteroidia	o__Bacteroidales	f__Muribaculaceae	g__Duncaniella	s__Duncaniella_freteri	ASV572	0	0	0	0	0	0	0	0	0	0	0	2	0	0	0	0	0	0	0	0	0	0	2	6.26053e-06	0.0454545
d__Bacteria	k__unclassified_d__Bacteria	p__Firmicutes	c__Bacilli	o__Lactobacillales	f__Lactobacillaceae	g__Lactobacillus	s__unclassified_g__Lactobacillus	ASV2045	0	0	0	0	0	0	0	0	0	0	0	0	0	0	0	0	0	0	0	0	4	0	4	1.25211e-05	0.0454545
d__Bacteria	k__unclassified_d__Bacteria	p__Firmicutes	c__Bacilli	o__Lactobacillales	f__Lactobacillaceae	g__Lactobacillus	s__unclassified_g__Lactobacillus	ASV2154	0	0	0	0	0	0	0	0	0	0	0	0	0	0	0	0	0	3	0	0	0	0	3	9.39079e-06	0.0454545
d__Bacteria	k__unclassified_d__Bacteria	p__Firmicutes	c__Bacilli	o__Lactobacillales	f__Lactobacillaceae	g__Lactobacillus	s__unclassified_g__Lactobacillus	ASV2147	0	0	0	0	0	0	0	0	0	0	0	0	0	0	0	0	0	4	0	0	0	0	4	1.25211e-05	0.0454545
d__Bacteria	k__unclassified_d__Bacteria	p__Firmicutes	c__Clostridia	o__Eubacteriales	f__unclassified_o__Eubacteriales	g__unclassified_o__Eubacteriales	s__unclassified_o__Eubacteriales	ASV1022	0	0	0	4	0	0	0	0	0	0	0	0	0	0	0	0	0	0	0	0	0	0	4	1.25211e-05	0.0454545
d__Bacteria	k__unclassified_d__Bacteria	p__Verrucomicrobia	c__Verrucomicrobiae	o__Verrucomicrobiales	f__Akkermansiaceae	g__Akkermansia	s__Akkermansia_muciniphila	ASV297	0	0	0	0	0	0	0	0	0	0	0	0	0	4	0	0	0	0	0	0	0	0	4	1.25211e-05	0.0454545
d__Bacteria	k__unclassified_d__Bacteria	p__Firmicutes	c__Bacilli	o__Lactobacillales	f__Lactobacillaceae	g__Lactobacillus	s__unclassified_g__Lactobacillus	ASV2044	0	0	0	0	0	0	0	0	0	0	0	0	0	0	0	0	0	0	0	0	5	0	5	1.56513e-05	0.0454545
d__Bacteria	k__unclassified_d__Bacteria	p__Verrucomicrobia	c__Verrucomicrobiae	o__Verrucomicrobiales	f__Akkermansiaceae	g__Akkermansia	s__Akkermansia_muciniphila	ASV1383	0	0	0	0	0	0	0	0	0	0	0	0	0	0	1	0	0	0	0	0	0	0	1	3.13026e-06	0.0454545
d__Bacteria	k__unclassified_d__Bacteria	p__Firmicutes	c__Bacilli	o__Lactobacillales	f__Lactobacillaceae	g__Lactobacillus	s__unclassified_g__Lactobacillus	ASV1171	0	0	0	0	0	0	0	0	0	0	0	0	0	0	0	0	0	0	3	0	0	0	3	9.39079e-06	0.0454545
d__Bacteria	k__unclassified_d__Bacteria	p__Firmicutes	c__Clostridia	o__Eubacteriales	f__Oscillospiraceae	g__unclassified_f__Oscillospiraceae	s__unclassified_f__Oscillospiraceae	ASV1583	0	0	0	0	0	0	0	0	0	0	0	0	0	0	0	0	0	0	0	0	0	5	5	1.56513e-05	0.0454545
[truncated: 158 more rows]
