# Supplementary material for: Metformin-associated gut microbiota remodeling correlates with reinvigorated splenic immunity in aged mice: microbiome-immune crosstalk via the gut-spleen axis
Source: Front Immunol. 2025 Sep 25;16:1633486. doi: 10.3389/fimmu.2025.1633486 (PMC12507646; doi:10.3389/fimmu.2025.1633486)
Supplement: Supplementary Table 2 — The post-processed 16S-count at genus-level. [file Table2.xlsx]

## Sheet: ASV_20250728_104110_Genus.full
domain	kingdom	phylum	class	order	family	genus	C11	C10	C2	C3	T10	C5	T11	C9	T1	T2	T3	T4	T5	T6	T7	T8	T9	C1	C8	C4	C6	C7	Total	Prevalence	Percent
d__Bacteria	k__unclassified_d__Bacteria	p__Actinobacteria	c__Actinomycetia	o__Bifidobacteriales	f__Bifidobacteriaceae	g__Bifidobacterium	181	90	77	184	96	94	214	303	106	448	218	27	60	49	46	32	42	53	68	28	42	33	2491	1	0.00779748
d__Bacteria	k__unclassified_d__Bacteria	p__Actinobacteria	c__Actinomycetia	o__Micrococcales	f__Cellulomonadaceae	g__Cellulomonas	0	0	0	0	0	3	0	0	0	0	0	0	0	0	0	0	0	0	0	0	0	0	3	0.0454545	9.39079e-06
d__Bacteria	k__unclassified_d__Bacteria	p__Actinobacteria	c__Actinomycetia	o__Micrococcales	f__Microbacteriaceae	g__Microbacterium	0	0	0	0	0	0	0	0	0	0	0	0	0	0	0	0	0	6	0	23	0	2	31	0.136364	9.70381e-05
d__Bacteria	k__unclassified_d__Bacteria	p__Actinobacteria	c__Coriobacteriia	o__Coriobacteriales	f__Atopobiaceae	g__Olsenella	0	0	0	0	0	0	0	0	0	0	0	0	0	0	0	9	0	0	0	0	0	0	9	0.0454545	2.81724e-05
d__Bacteria	k__unclassified_d__Bacteria	p__Actinobacteria	c__Coriobacteriia	o__Coriobacteriales	f__Atopobiaceae	g__unclassified_f__Atopobiaceae	17	3	26	12	0	15	77	11	9	58	21	19	15	33	19	1	8	8	0	0	3	0	355	0.818182	0.00111124
d__Bacteria	k__unclassified_d__Bacteria	p__Actinobacteria	c__Coriobacteriia	o__Coriobacteriales	f__Coriobacteriaceae	g__Parvibacter	0	0	0	0	0	9	0	15	0	0	0	0	0	16	8	0	0	8	3	6	0	7	72	0.363636	0.000225379
d__Bacteria	k__unclassified_d__Bacteria	p__Actinobacteria	c__Coriobacteriia	o__Eggerthellales	f__Eggerthellaceae	g__Adlercreutzia	0	0	16	10	0	10	0	25	8	9	12	5	2	16	5	0	0	11	0	0	8	0	137	0.590909	0.000428846
d__Bacteria	k__unclassified_d__Bacteria	p__Actinobacteria	c__Coriobacteriia	o__Eggerthellales	f__Eggerthellaceae	g__Eggerthella	3	0	0	0	0	0	0	6	0	6	2	0	5	0	0	0	0	0	0	0	0	0	22	0.227273	6.88658e-05
d__Bacteria	k__unclassified_d__Bacteria	p__Actinobacteria	c__Coriobacteriia	o__Eggerthellales	f__Eggerthellaceae	g__unclassified_f__Eggerthellaceae	0	0	0	4	0	0	0	11	0	0	6	6	7	0	7	0	0	0	3	6	0	0	50	0.363636	0.000156513
d__Bacteria	k__unclassified_d__Bacteria	p__Bacteroidota	c__Bacteroidia	o__Bacteroidales	f__Bacteroidaceae	g__Bacteroides	55	0	33	74	17	49	102	73	159	76	126	77	53	62	50	142	138	34	45	24	15	43	1447	0.954545	0.00452949
d__Bacteria	k__unclassified_d__Bacteria	p__Bacteroidota	c__Bacteroidia	o__Bacteroidales	f__Bacteroidaceae	g__Phocaeicola	14	0	6	0	0	0	0	0	0	3	0	17	0	12	0	0	0	6	0	0	2	0	60	0.318182	0.000187816
d__Bacteria	k__unclassified_d__Bacteria	p__Bacteroidota	c__Bacteroidia	o__Bacteroidales	f__Muribaculaceae	g__Duncaniella	1082	502	1124	1001	405	923	2412	954	3691	1280	1819	1126	634	1181	925	4984	1280	794	1249	1015	429	711	29521	1	0.0924085
d__Bacteria	k__unclassified_d__Bacteria	p__Bacteroidota	c__Bacteroidia	o__Bacteroidales	f__Muribaculaceae	g__Muribaculum	272	114	148	122	261	229	635	166	947	803	864	524	401	218	232	1266	728	314	586	110	61	114	9115	1	0.0285323
d__Bacteria	k__unclassified_d__Bacteria	p__Bacteroidota	c__Bacteroidia	o__Bacteroidales	f__Muribaculaceae	g__unclassified_f__Muribaculaceae	562	475	1022	752	517	1150	1502	830	1466	983	1403	931	622	837	721	1983	1120	816	1148	1183	427	698	21148	1	0.0661988
d__Bacteria	k__unclassified_d__Bacteria	p__Bacteroidota	c__Bacteroidia	o__Bacteroidales	f__Odoribacteraceae	g__Butyricimonas	2	0	0	0	0	0	0	0	0	0	0	0	0	0	0	0	0	0	0	0	0	0	2	0.0454545	6.26053e-06
d__Bacteria	k__unclassified_d__Bacteria	p__Bacteroidota	c__Bacteroidia	o__Bacteroidales	f__Odoribacteraceae	g__Odoribacter	145	225	247	269	105	313	123	74	82	477	439	953	654	267	203	13	86	308	258	335	283	442	6301	1	0.0197238
d__Bacteria	k__unclassified_d__Bacteria	p__Bacteroidota	c__Bacteroidia	o__Bacteroidales	f__Odoribacteraceae	g__unclassified_f__Odoribacteraceae	0	0	3	0	0	0	0	0	0	0	0	0	0	0	0	0	0	0	0	0	0	0	3	0.0454545	9.39079e-06
d__Bacteria	k__unclassified_d__Bacteria	p__Bacteroidota	c__Bacteroidia	o__Bacteroidales	f__Prevotellaceae	g__Prevotella	229	16	18	54	0	14	104	0	30	237	43	218	18	441	26	0	9	68	189	86	26	59	1885	0.863636	0.00590055
d__Bacteria	k__unclassified_d__Bacteria	p__Bacteroidota	c__Bacteroidia	o__Bacteroidales	f__Prevotellaceae	g__Prevotellamassilia	11	22	59	54	0	16	174	6	15	69	56	76	36	5	4	6	10	15	50	0	0	6	690	0.863636	0.00215988
d__Bacteria	k__unclassified_d__Bacteria	p__Bacteroidota	c__Bacteroidia	o__Bacteroidales	f__Rikenellaceae	g__Alistipes	84	11	79	82	210	247	98	29	32	136	216	394	179	127	124	12	8	315	475	471	237	333	3899	1	0.0122049
d__Bacteria	k__unclassified_d__Bacteria	p__Bacteroidota	c__Bacteroidia	o__Bacteroidales	f__Rikenellaceae	g__Tidjanibacter	21	17	35	41	28	93	17	39	3	37	62	55	65	16	35	3	6	52	39	69	34	57	824	1	0.00257934
d__Bacteria	k__unclassified_d__Bacteria	p__Bacteroidota	c__Bacteroidia	o__Bacteroidales	f__Tannerellaceae	g__Parabacteroides	1	0	0	0	26	0	2	8	15	14	0	11	14	6	25	7	5	0	0	0	0	0	134	0.545455	0.000419455
d__Bacteria	k__unclassified_d__Bacteria	p__Bacteroidota	c__Bacteroidia	o__Bacteroidales	f__unclassified_o__Bacteroidales	g__unclassified_o__Bacteroidales	135	213	51	371	309	319	415	342	285	777	292	354	230	245	195	42	21	39	100	25	141	57	4958	1	0.0155198
d__Bacteria	k__unclassified_d__Bacteria	p__Bacteroidota	c__Flavobacteriia	o__Flavobacteriales	f__Weeksellaceae	g__Chryseobacterium	0	0	0	0	0	0	0	0	0	0	0	0	0	0	0	3	0	0	0	0	0	0	3	0.0454545	9.39079e-06
d__Bacteria	k__unclassified_d__Bacteria	p__Candidatus_Melainabacteria	c__unclassified_p__Candidatus_Melainabacteria	o__Vampirovibrionales	f__unclassified_o__Vampirovibrionales	g__Vampirovibrio	48	5	0	0	5	0	0	4	0	2	0	27	0	6	23	0	0	0	0	4	10	0	134	0.454545	0.000419455
d__Bacteria	k__unclassified_d__Bacteria	p__Cyanobacteria	c__unclassified_p__Cyanobacteria	o__unclassified_p__Cyanobacteria	f__unclassified_p__Cyanobacteria	g__unclassified_p__Cyanobacteria	0	0	0	0	0	0	0	0	13	0	0	0	0	0	0	0	0	0	10	0	0	0	23	0.0909091	7.1996e-05
d__Bacteria	k__unclassified_d__Bacteria	p__Deferribacteres	c__Deferribacteres	o__Deferribacterales	f__Mucispirillaceae	g__Mucispirillum	15	20	1262	123	20	306	4	5	0	123	7	252	261	13	71	47	110	380	133	96	215	858	4321	0.954545	0.0135259
d__Bacteria	k__unclassified_d__Bacteria	p__Firmicutes	c__Bacilli	o__Bacillales	f__Staphylococcaceae	g__Jeotgalicoccus	0	0	0	0	0	0	35	0	0	0	0	0	0	0	0	0	0	0	0	0	0	0	35	0.0454545	0.000109559
d__Bacteria	k__unclassified_d__Bacteria	p__Firmicutes	c__Bacilli	o__Bacillales	f__Staphylococcaceae	g__Staphylococcus	0	0	0	0	0	0	0	22	0	0	0	0	0	0	6	7	0	0	0	3	0	0	38	0.181818	0.00011895
d__Bacteria	k__unclassified_d__Bacteria	p__Firmicutes	c__Bacilli	o__Lactobacillales	f__Aerococcaceae	g__Aerococcus	0	0	0	0	0	0	0	0	0	0	0	0	0	0	0	0	0	0	8	0	0	0	8	0.0454545	2.50421e-05
d__Bacteria	k__unclassified_d__Bacteria	p__Firmicutes	c__Bacilli	o__Lactobacillales	f__Enterococcaceae	g__Enterococcus	11	10	0	31	0	112	21	39	19	34	0	72	29	137	20	8	0	0	0	0	0	0	543	0.590909	0.00169973
d__Bacteria	k__unclassified_d__Bacteria	p__Firmicutes	c__Bacilli	o__Lactobacillales	f__Lactobacillaceae	g__Lactiplantibacillus	9	0	0	0	0	0	0	4	0	0	0	0	0	0	0	0	0	0	0	0	0	0	13	0.0909091	4.06934e-05
d__Bacteria	k__unclassified_d__Bacteria	p__Firmicutes	c__Bacilli	o__Lactobacillales	f__Lactobacillaceae	g__Lactobacillus	3357	8332	4157	2484	2098	3084	2332	3992	407	1265	1677	900	1705	463	765	380	1405	7664	5281	4739	6692	3921	67100	1	0.210041
d__Bacteria	k__unclassified_d__Bacteria	p__Firmicutes	c__Bacilli	o__Lactobacillales	f__Lactobacillaceae	g__Latilactobacillus	0	0	0	0	0	0	7	0	0	0	0	0	0	0	0	0	3	0	0	0	0	0	10	0.0909091	3.13026e-05
d__Bacteria	k__unclassified_d__Bacteria	p__Firmicutes	c__Bacilli	o__Lactobacillales	f__Lactobacillaceae	g__Ligilactobacillus	414	1009	1133	626	6766	2119	444	691	338	3545	1786	1475	2775	99	523	428	945	1068	503	961	1227	961	29836	1	0.0933945
d__Bacteria	k__unclassified_d__Bacteria	p__Firmicutes	c__Bacilli	o__Lactobacillales	f__Lactobacillaceae	g__Limosilactobacillus	111	765	161	929	233	219	382	1173	58	175	425	80	345	117	183	115	326	92	100	148	270	167	6574	1	0.0205783
d__Bacteria	k__unclassified_d__Bacteria	p__Firmicutes	c__Bacilli	o__Lactobacillales	f__Lactobacillaceae	g__unclassified_f__Lactobacillaceae	0	0	0	0	0	0	0	0	0	37	0	0	0	0	0	0	0	56	33	0	75	0	201	0.181818	0.000629183
d__Bacteria	k__unclassified_d__Bacteria	p__Firmicutes	c__Bacilli	o__Lactobacillales	f__Streptococcaceae	g__Streptococcus	0	43	0	0	0	0	13	0	0	0	0	14	0	19	12	4	0	0	0	0	0	0	105	0.272727	0.000328678
d__Bacteria	k__unclassified_d__Bacteria	p__Firmicutes	c__Bacilli	o__Lactobacillales	f__unclassified_o__Lactobacillales	g__unclassified_o__Lactobacillales	0	0	0	0	0	0	0	0	0	0	0	0	0	0	0	0	0	0	0	0	2	0	2	0.0454545	6.26053e-06
d__Bacteria	k__unclassified_d__Bacteria	p__Firmicutes	c__Clostridia	o__Eubacteriales	f__Christensenellaceae	g__Christensenella	15	0	40	12	5	141	0	18	0	3	27	23	16	0	27	0	9	0	19	0	0	0	355	0.590909	0.00111124
d__Bacteria	k__unclassified_d__Bacteria	p__Firmicutes	c__Clostridia	o__Eubacteriales	f__Clostridiaceae	g__Clostridium	27	71	261	163	0	487	282	630	13	21	28	32	109	33	27	3	12	22	0	0	54	33	2308	0.863636	0.00722465
d__Bacteria	k__unclassified_d__Bacteria	p__Firmicutes	c__Clostridia	o__Eubacteriales	f__Eubacteriaceae	g__Anaerofustis	7	3	0	13	0	8	0	31	0	0	4	11	9	2	0	0	4	0	2	0	7	0	101	0.545455	0.000316157
d__Bacteria	k__unclassified_d__Bacteria	p__Firmicutes	c__Clostridia	o__Eubacteriales	f__Eubacteriaceae	g__Eubacterium	186	25	0	64	32	23	28	110	18	17	53	118	159	75	325	0	0	0	47	37	88	59	1464	0.818182	0.0045827
d__Bacteria	k__unclassified_d__Bacteria	p__Firmicutes	c__Clostridia	o__Eubacteriales	f__Eubacteriales_Family_XIII._Incertae_Sedis	g__Anaerovorax	14	0	0	0	0	0	3	0	0	0	0	5	0	0	0	0	0	0	6	0	14	0	42	0.227273	0.000131471
d__Bacteria	k__unclassified_d__Bacteria	p__Firmicutes	c__Clostridia	o__Eubacteriales	f__Eubacteriales_Family_XIII._Incertae_Sedis	g__Ihubacter	0	0	11	0	0	26	4	1	0	0	0	7	4	0	5	0	0	0	0	0	0	0	58	0.318182	0.000181555
d__Bacteria	k__unclassified_d__Bacteria	p__Firmicutes	c__Clostridia	o__Eubacteriales	f__Eubacteriales_Family_XIII._Incertae_Sedis	g__unclassified_f__Eubacteriales_Family_XIII._Incertae_Sedis	1	2	0	7	7	0	6	12	0	0	0	21	9	2	16	0	0	0	14	0	9	7	113	0.590909	0.00035372
d__Bacteria	k__unclassified_d__Bacteria	p__Firmicutes	c__Clostridia	o__Eubacteriales	f__Lachnospiraceae	g__Acetatifactor	0	0	0	0	0	0	0	0	0	0	0	0	2	0	0	0	0	0	0	0	0	0	2	0.0454545	6.26053e-06
d__Bacteria	k__unclassified_d__Bacteria	p__Firmicutes	c__Clostridia	o__Eubacteriales	f__Lachnospiraceae	g__Anaerotignum	0	0	0	0	0	0	0	0	0	0	0	0	0	0	1	0	0	0	3	0	0	0	4	0.0909091	1.25211e-05
d__Bacteria	k__unclassified_d__Bacteria	p__Firmicutes	c__Clostridia	o__Eubacteriales	f__Lachnospiraceae	g__Eisenbergiella	133	39	53	28	44	70	0	1	3	3	4	22	7	0	7	0	0	41	43	167	37	121	823	0.818182	0.00257621
d__Bacteria	k__unclassified_d__Bacteria	p__Firmicutes	c__Clostridia	o__Eubacteriales	f__Lachnospiraceae	g__Enterocloster	0	0	0	0	0	0	0	0	0	0	0	0	0	0	0	0	0	0	0	20	0	0	20	0.0454545	6.26053e-05
d__Bacteria	k__unclassified_d__Bacteria	p__Firmicutes	c__Clostridia	o__Eubacteriales	f__Lachnospiraceae	g__Lacrimispora	0	22	10	28	12	6	0	27	0	0	0	31	49	0	0	0	0	0	0	0	0	11	196	0.409091	0.000613531
d__Bacteria	k__unclassified_d__Bacteria	p__Firmicutes	c__Clostridia	o__Eubacteriales	f__Lachnospiraceae	g__Mediterraneibacter	29	0	11	0	6	0	0	17	6	6	0	11	0	0	0	0	3	0	0	0	0	0	89	0.363636	0.000278593
d__Bacteria	k__unclassified_d__Bacteria	p__Firmicutes	c__Clostridia	o__Eubacteriales	f__Lachnospiraceae	g__Roseburia	0	0	0	443	14	0	2	209	0	0	0	11	8	0	5	0	0	0	0	35	3	43	773	0.454545	0.00241969
d__Bacteria	k__unclassified_d__Bacteria	p__Firmicutes	c__Clostridia	o__Eubacteriales	f__Lachnospiraceae	g__unclassified_f__Lachnospiraceae	482	587	1152	894	931	1690	243	671	103	148	138	638	396	208	461	44	73	415	1318	1409	671	1119	13791	1	0.0431695
d__Bacteria	k__unclassified_d__Bacteria	p__Firmicutes	c__Clostridia	o__Eubacteriales	f__Oscillospiraceae	g__Acutalibacter	3	0	0	0	0	12	0	0	4	8	0	0	13	0	0	0	0	0	8	11	0	0	59	0.318182	0.000184686
d__Bacteria	k__unclassified_d__Bacteria	p__Firmicutes	c__Clostridia	o__Eubacteriales	f__Oscillospiraceae	g__Anaerotruncus	3	6	110	10	16	27	0	0	0	0	11	5	18	0	17	0	0	0	17	0	0	0	240	0.5	0.000751263
d__Bacteria	k__unclassified_d__Bacteria	p__Firmicutes	c__Clostridia	o__Eubacteriales	f__Oscillospiraceae	g__Flavonifractor	14	0	0	0	0	0	0	0	0	0	8	21	18	11	19	0	0	6	8	0	10	9	124	0.454545	0.000388153
d__Bacteria	k__unclassified_d__Bacteria	p__Firmicutes	c__Clostridia	o__Eubacteriales	f__Oscillospiraceae	g__Harryflintia	2	0	0	0	0	0	0	0	0	0	0	0	0	0	0	0	0	0	0	0	0	0	2	0.0454545	6.26053e-06
d__Bacteria	k__unclassified_d__Bacteria	p__Firmicutes	c__Clostridia	o__Eubacteriales	f__Oscillospiraceae	g__Lawsonibacter	1330	228	22	81	540	94	63	104	15	154	426	812	274	490	601	35	10	341	222	678	621	769	7910	1	0.0247604
d__Bacteria	k__unclassified_d__Bacteria	p__Firmicutes	c__Clostridia	o__Eubacteriales	f__Oscillospiraceae	g__Monoglobus	11	0	10	3	0	31	0	48	0	6	21	6	11	0	0	0	4	0	0	0	0	6	157	0.5	0.000491451
d__Bacteria	k__unclassified_d__Bacteria	p__Firmicutes	c__Clostridia	o__Eubacteriales	f__Oscillospiraceae	g__Neglectibacter	20	0	6	58	0	54	0	35	32	50	3	37	22	9	4	0	0	16	17	0	26	0	389	0.681818	0.00121767
d__Bacteria	k__unclassified_d__Bacteria	p__Firmicutes	c__Clostridia	o__Eubacteriales	f__Oscillospiraceae	g__Oscillibacter	22	22	18	31	107	35	1	8	6	27	44	55	47	25	75	0	13	25	27	17	10	20	635	0.954545	0.00198772
d__Bacteria	k__unclassified_d__Bacteria	p__Firmicutes	c__Clostridia	o__Eubacteriales	f__Oscillospiraceae	g__Paludicola	2	0	34	4	0	38	0	0	0	5	0	15	0	0	0	0	0	0	0	0	0	0	98	0.272727	0.000306766
d__Bacteria	k__unclassified_d__Bacteria	p__Firmicutes	c__Clostridia	o__Eubacteriales	f__Oscillospiraceae	g__Phocea	0	0	0	0	0	0	0	0	0	0	0	0	0	0	1	0	0	0	0	0	0	0	1	0.0454545	3.13026e-06
d__Bacteria	k__unclassified_d__Bacteria	p__Firmicutes	c__Clostridia	o__Eubacteriales	f__Oscillospiraceae	g__Pseudoflavonifractor	0	0	0	5	0	0	0	0	0	0	0	0	0	0	0	0	0	0	0	0	0	0	5	0.0454545	1.56513e-05
d__Bacteria	k__unclassified_d__Bacteria	p__Firmicutes	c__Clostridia	o__Eubacteriales	f__Oscillospiraceae	g__Ruminococcus	59	0	0	0	0	0	4	0	0	6	0	39	0	11	12	0	0	0	5	0	0	0	136	0.318182	0.000425716
d__Bacteria	k__unclassified_d__Bacteria	p__Firmicutes	c__Clostridia	o__Eubacteriales	f__Oscillospiraceae	g__Ruthenibacterium	0	0	0	0	0	0	0	4	0	0	0	0	0	0	0	0	0	0	0	0	0	0	4	0.0454545	1.25211e-05
d__Bacteria	k__unclassified_d__Bacteria	p__Firmicutes	c__Clostridia	o__Eubacteriales	f__Oscillospiraceae	g__Solibaculum	0	0	0	0	0	0	0	0	0	0	0	0	0	0	0	0	0	0	2	0	0	0	2	0.0454545	6.26053e-06
d__Bacteria	k__unclassified_d__Bacteria	p__Firmicutes	c__Clostridia	o__Eubacteriales	f__Oscillospiraceae	g__unclassified_f__Oscillospiraceae	4847	245	330	780	1056	1277	359	670	73	685	900	2989	2879	2368	1836	44	47	1008	871	1940	1471	2314	28989	1	0.0907432
d__Bacteria	k__unclassified_d__Bacteria	p__Firmicutes	c__Clostridia	o__Eubacteriales	f__Peptostreptococcaceae	g__Romboutsia	0	49	0	0	0	0	26	0	0	0	0	0	0	0	0	0	0	0	4	0	0	0	79	0.136364	0.000247291
d__Bacteria	k__unclassified_d__Bacteria	p__Firmicutes	c__Clostridia	o__Eubacteriales	f__unclassified_o__Eubacteriales	g__Intestinimonas	0	0	0	0	0	0	0	0	0	0	0	0	0	3	0	0	0	0	0	0	0	0	3	0.0454545	9.39079e-06
d__Bacteria	k__unclassified_d__Bacteria	p__Firmicutes	c__Clostridia	o__Eubacteriales	f__unclassified_o__Eubacteriales	g__unclassified_o__Eubacteriales	254	66	115	180	152	247	55	69	8	50	159	412	266	74	179	22	19	31	120	165	110	175	2928	1	0.00916541
d__Bacteria	k__unclassified_d__Bacteria	p__Firmicutes	c__Erysipelotrichia	o__Erysipelotrichales	f__Erysipelotrichaceae	g__Allobaculum	0	284	1564	1677	0	334	3719	1406	4285	781	1722	231	308	1461	1033	3396	5139	159	71	211	859	925	29565	0.909091	0.0925462
d__Bacteria	k__unclassified_d__Bacteria	p__Firmicutes	c__Erysipelotrichia	o__Erysipelotrichales	f__Erysipelotrichaceae	g__Breznakia	0	0	0	0	0	0	0	20	0	0	0	0	0	0	0	0	0	0	0	0	0	0	20	0.0454545	6.26053e-05
d__Bacteria	k__unclassified_d__Bacteria	p__Firmicutes	c__Erysipelotrichia	o__Erysipelotrichales	f__Erysipelotrichaceae	g__Dubosiella	2	46	0	0	58	0	24	0	0	54	20	4	12	0	0	0	0	0	0	0	0	0	220	0.363636	0.000688658
d__Bacteria	k__unclassified_d__Bacteria	p__Firmicutes	c__Erysipelotrichia	o__Erysipelotrichales	f__Erysipelotrichaceae	g__Erysipelatoclostridium	0	0	0	0	0	0	0	0	0	0	0	0	0	0	2	0	0	0	0	0	0	0	2	0.0454545	6.26053e-06
d__Bacteria	k__unclassified_d__Bacteria	p__Firmicutes	c__Erysipelotrichia	o__Erysipelotrichales	f__Erysipelotrichaceae	g__Faecalibaculum	11	0	0	12	6	13	29	24	15	50	27	0	3	0	6	22	24	0	15	0	0	0	257	0.636364	0.000804478
d__Bacteria	k__unclassified_d__Bacteria	p__Firmicutes	c__Erysipelotrichia	o__Erysipelotrichales	f__Erysipelotrichaceae	g__Holdemania	0	0	0	0	0	5	0	0	0	0	1	0	4	0	0	0	0	0	0	0	0	0	10	0.136364	3.13026e-05
d__Bacteria	k__unclassified_d__Bacteria	p__Firmicutes	c__Erysipelotrichia	o__Erysipelotrichales	f__Erysipelotrichaceae	g__Ileibacterium	20	219	284	1521	0	0	125	0	0	0	0	0	0	0	0	0	0	21	0	0	56	75	2321	0.363636	0.00726534
d__Bacteria	k__unclassified_d__Bacteria	p__Firmicutes	c__Erysipelotrichia	o__Erysipelotrichales	f__Erysipelotrichaceae	g__unclassified_f__Erysipelotrichaceae	0	0	0	0	0	0	2	0	0	0	0	0	0	0	0	0	0	0	0	0	0	0	2	0.0454545	6.26053e-06
d__Bacteria	k__unclassified_d__Bacteria	p__Firmicutes	c__Erysipelotrichia	o__Erysipelotrichales	f__Turicibacteraceae	g__Turicibacter	18	94	41	69	0	98	73	194	9	56	50	32	64	37	39	9	13	0	0	2	0	0	898	0.772727	0.00281098
d__Bacteria	k__unclassified_d__Bacteria	p__Firmicutes	c__Tissierellia	o__Tissierellales	f__Peptoniphilaceae	g__Anaerococcus	0	0	0	0	0	0	0	0	0	0	0	0	0	0	0	0	0	0	0	4	0	0	4	0.0454545	1.25211e-05
d__Bacteria	k__unclassified_d__Bacteria	p__Firmicutes	c__unclassified_p__Firmicutes	o__unclassified_p__Firmicutes	f__unclassified_p__Firmicutes	g__Negativibacillus	0	0	0	0	0	7	0	0	0	0	0	2	0	0	0	0	0	0	0	0	0	0	9	0.0909091	2.81724e-05
d__Bacteria	k__unclassified_d__Bacteria	p__Firmicutes	c__unclassified_p__Firmicutes	o__unclassified_p__Firmicutes	f__unclassified_p__Firmicutes	g__unclassified_p__Firmicutes	0	0	0	0	9	11	11	10	47	20	29	37	18	0	3	41	7	0	14	6	11	15	289	0.727273	0.000904646
d__Bacteria	k__unclassified_d__Bacteria	p__Proteobacteria	c__Alphaproteobacteria	o__Rhodobacterales	f__Roseobacteraceae	g__Donghicola	0	0	0	0	0	0	0	0	0	8	0	0	0	0	0	0	0	0	0	0	0	0	8	0.0454545	2.50421e-05
d__Bacteria	k__unclassified_d__Bacteria	p__Proteobacteria	c__Alphaproteobacteria	o__Rhodobacterales	f__Roseobacteraceae	g__Shimia	0	0	0	0	0	0	0	0	0	0	0	0	0	0	0	0	0	0	0	0	8	0	8	0.0454545	2.50421e-05
d__Bacteria	k__unclassified_d__Bacteria	p__Proteobacteria	c__Alphaproteobacteria	o__Rhodobacterales	f__Roseobacteraceae	g__unclassified_f__Roseobacteraceae	0	0	0	0	0	0	1	0	3	0	0	0	0	0	0	0	0	0	0	0	0	0	4	0.0909091	1.25211e-05
d__Bacteria	k__unclassified_d__Bacteria	p__Proteobacteria	c__Alphaproteobacteria	o__Rhodospirillales	f__Kiloniellaceae	g__Aestuariispira	3	0	0	0	0	0	0	0	0	0	0	0	0	0	0	0	0	0	0	0	0	0	3	0.0454545	9.39079e-06
d__Bacteria	k__unclassified_d__Bacteria	p__Proteobacteria	c__Alphaproteobacteria	o__Sphingomonadales	f__Sphingomonadaceae	g__Sphingomonas	0	0	2	0	0	0	0	0	0	0	0	0	0	0	0	0	0	0	0	7	0	11	20	0.136364	6.26053e-05
d__Bacteria	k__unclassified_d__Bacteria	p__Proteobacteria	c__Alphaproteobacteria	o__unclassified_c__Alphaproteobacteria	f__unclassified_c__Alphaproteobacteria	g__unclassified_c__Alphaproteobacteria	7	0	0	0	0	3	0	0	0	0	0	4	0	0	0	0	0	0	0	0	0	0	14	0.136364	4.38237e-05
d__Bacteria	k__unclassified_d__Bacteria	p__Proteobacteria	c__Betaproteobacteria	o__Burkholderiales	f__Burkholderiaceae	g__Ralstonia	0	0	18	4	0	8	0	0	0	0	0	0	0	0	0	0	0	19	0	21	0	38	108	0.272727	0.000338068
d__Bacteria	k__unclassified_d__Bacteria	p__Proteobacteria	c__Betaproteobacteria	o__Burkholderiales	f__Comamonadaceae	g__Pelomonas	0	0	0	0	0	0	0	0	0	0	0	0	0	0	0	0	0	0	0	8	0	0	8	0.0454545	2.50421e-05
d__Bacteria	k__unclassified_d__Bacteria	p__Proteobacteria	c__Betaproteobacteria	o__Burkholderiales	f__Sutterellaceae	g__Parasutterella	0	0	0	0	0	0	14	0	168	0	6	0	0	0	0	202	41	0	0	0	0	0	431	0.227273	0.00134914
d__Bacteria	k__unclassified_d__Bacteria	p__Proteobacteria	c__Betaproteobacteria	o__Burkholderiales	f__Sutterellaceae	g__Turicimonas	0	0	0	0	0	11	156	0	190	0	11	0	0	4	5	220	79	0	0	0	2	0	678	0.409091	0.00212232
d__Bacteria	k__unclassified_d__Bacteria	p__Proteobacteria	c__Deltaproteobacteria	o__Desulfovibrionales	f__Desulfovibrionaceae	g__Bilophila	0	0	0	0	0	0	0	0	0	0	0	0	0	0	4	0	0	0	0	0	0	0	4	0.0454545	1.25211e-05
d__Bacteria	k__unclassified_d__Bacteria	p__Proteobacteria	c__Deltaproteobacteria	o__Desulfovibrionales	f__Desulfovibrionaceae	g__Desulfovibrio	133	508	126	1000	211	175	48	1106	42	50	344	136	366	43	250	48	162	163	1247	268	152	211	6789	1	0.0212514
d__Bacteria	k__unclassified_d__Bacteria	p__Proteobacteria	c__Deltaproteobacteria	o__Desulfovibrionales	f__Desulfovibrionaceae	g__Mailhella	4	8	323	84	0	146	23	81	29	72	163	40	72	8	70	3	80	16	0	12	5	17	1256	0.909091	0.00393161
d__Bacteria	k__unclassified_d__Bacteria	p__Proteobacteria	c__Epsilonproteobacteria	o__Campylobacterales	f__Helicobacteraceae	g__Helicobacter	27	99	312	119	167	77	37	3	57	1377	739	346	806	118	226	47	45	46	39	35	37	72	4831	1	0.0151223
d__Bacteria	k__unclassified_d__Bacteria	p__Proteobacteria	c__Gammaproteobacteria	o__Enterobacterales	f__Enterobacteriaceae	g__Escherichia	9	22	0	0	52	22	26	0	1524	17	23	10	0	14	10	828	2414	0	0	44	0	0	5015	0.636364	0.0156983
d__Bacteria	k__unclassified_d__Bacteria	p__Proteobacteria	c__Gammaproteobacteria	o__Enterobacterales	f__Enterobacteriaceae	g__Klebsiella	0	0	0	0	0	0	0	0	0	0	0	0	0	0	0	7	12	29	0	0	0	0	48	0.136364	0.000150253
d__Bacteria	k__unclassified_d__Bacteria	p__Proteobacteria	c__Gammaproteobacteria	o__Enterobacterales	f__Morganellaceae	g__Proteus	0	4	0	0	0	0	0	0	0	0	4	0	0	0	0	0	0	0	0	0	0	0	8	0.0909091	2.50421e-05
d__Bacteria	k__unclassified_d__Bacteria	p__Proteobacteria	c__Gammaproteobacteria	o__Enterobacterales	f__Yersiniaceae	g__Serratia	25	0	0	0	0	0	0	9	0	0	0	43	30	0	24	21	28	53	0	92	0	0	325	0.409091	0.00101734
d__Bacteria	k__unclassified_d__Bacteria	p__Proteobacteria	c__Gammaproteobacteria	o__Moraxellales	f__Moraxellaceae	g__Acinetobacter	0	0	0	0	0	0	0	4	0	0	0	0	0	0	6	0	0	0	0	0	0	0	10	0.0909091	3.13026e-05
d__Bacteria	k__unclassified_d__Bacteria	p__Proteobacteria	c__Gammaproteobacteria	o__Moraxellales	f__Moraxellaceae	g__Psychrobacter	0	0	0	0	0	1	0	0	0	3	7	0	0	0	0	0	5	0	0	0	0	0	16	0.181818	5.00842e-05
d__Bacteria	k__unclassified_d__Bacteria	p__Tenericutes	c__Mollicutes	o__Anaeroplasmatales	f__Anaeroplasmataceae	g__Anaeroplasma	0	0	0	0	0	0	0	2	0	2	0	0	0	0	0	0	0	0	0	0	0	0	4	0.0909091	1.25211e-05
d__Bacteria	k__unclassified_d__Bacteria	p__Tenericutes	c__Mollicutes	o__Entomoplasmatales	f__unclassified_o__Entomoplasmatales	g__unclassified_o__Entomoplasmatales	0	0	0	0	0	0	0	0	0	0	0	0	0	2	0	0	0	3	0	0	0	0	5	0.0909091	1.56513e-05
d__Bacteria	k__unclassified_d__Bacteria	p__Tenericutes	c__Mollicutes	o__unclassified_c__Mollicutes	f__unclassified_c__Mollicutes	g__unclassified_c__Mollicutes	0	0	0	2	0	0	0	0	0	0	0	0	3	0	0	0	0	0	3	0	0	0	8	0.136364	2.50421e-05
d__Bacteria	k__unclassified_d__Bacteria	p__Tenericutes	c__unclassified_p__Tenericutes	o__unclassified_p__Tenericutes	f__unclassified_p__Tenericutes	g__unclassified_p__Tenericutes	5	0	0	0	0	3	0	0	0	0	0	0	0	0	0	0	0	0	0	0	0	0	8	0.0909091	2.50421e-05
d__Bacteria	k__unclassified_d__Bacteria	p__Verrucomicrobia	c__Verrucomicrobiae	o__Verrucomicrobiales	f__Akkermansiaceae	g__Akkermansia	13	0	0	0	0	0	44	147	188	238	50	697	396	5132	4993	37	28	0	94	0	60	0	12117	0.636364	0.0379294
d__Bacteria	k__unclassified_d__Bacteria	p__unclassified_d__Bacteria	c__unclassified_d__Bacteria	o__unclassified_d__Bacteria	f__unclassified_d__Bacteria	g__unclassified_d__Bacteria	4	0	11	6	0	17	0	28	0	10	25	5	13	6	4	0	0	0	4	0	1	2	136	0.636364	0.000425716
