# Supplementary material for: Metformin-associated gut microbiota remodeling correlates with reinvigorated splenic immunity in aged mice: microbiome-immune crosstalk via the gut-spleen axis
Source: Front Immunol. 2025 Sep 25;16:1633486. doi: 10.3389/fimmu.2025.1633486 (PMC12507646; doi:10.3389/fimmu.2025.1633486)
Supplement: Supplementary Table 3 — LEfSe analysis identifies bacterial taxa with differential abundance between CON and TEST groups. The table lists taxonomic units from phylum to genus level with a Linear Discriminant Analysis (LDA) score > 2.0 and a Benjamini-Hochberg corrected p-value < 0.05 (Kruskal-Wallis test). The group column indicates the group (CON or TEST) in which the taxon is significantly enriched. The Mean column represents the average relative abundance (log-transformed), the LDA value indicates the effect size (magnitude of the difference), and the P_value is the corrected significance value. CON, control group; TEST, metformin-treated group. [file Table3.xlsx]

## Sheet: LDA判别结果表_LEfSe_20250417_1110219
Species name	group	Mean	LDA value	P_value
p__Actinobacteria.c__Actinomycetia.o__Micrococcales	CON	2.32809	3.78853	0.0318142
p__Actinobacteria.c__Coriobacteriia.o__Coriobacteriales.f__Atopobiaceae	TEST	3.22636	3.54573	0.0482074
p__Bacteroidota	TEST	5.49445	4.82434	0.00949305
p__Bacteroidota.c__Bacteroidia	TEST	5.49442	4.82429	0.00949305
p__Bacteroidota.c__Bacteroidia.o__Bacteroidales	TEST	5.49442	4.82429	0.00949305
p__Bacteroidota.c__Bacteroidia.o__Bacteroidales.f__Bacteroidaceae	TEST	3.81113	3.43308	0.00347688
p__Bacteroidota.c__Bacteroidia.o__Bacteroidales.f__Bacteroidaceae.g__Bacteroides	TEST	3.79748	3.39917	0.00428437
p__Bacteroidota.c__Bacteroidia.o__Bacteroidales.f__Muribaculaceae	TEST	5.38433	4.78761	0.0385979
p__Bacteroidota.c__Bacteroidia.o__Bacteroidales.f__Muribaculaceae.g__Duncaniella	TEST	5.09189	4.54769	0.0328335
p__Bacteroidota.c__Bacteroidia.o__Bacteroidales.f__Muribaculaceae.g__Muribaculum	TEST	4.63414	4.19233	0.00144878
p__Bacteroidota.c__Bacteroidia.o__Bacteroidales.f__Tannerellaceae	TEST	2.89352	3.54561	0.000565198
p__Bacteroidota.c__Bacteroidia.o__Bacteroidales.f__Tannerellaceae.g__Parabacteroides	TEST	2.89352	3.5464	0.000565198
p__Firmicutes	CON	5.86529	5.07049	0.00115235
p__Firmicutes.c__Bacilli	CON	5.63551	5.08129	0.00281032
p__Firmicutes.c__Bacilli.o__Lactobacillales	CON	5.63535	5.08155	0.00281032
p__Firmicutes.c__Bacilli.o__Lactobacillales.f__Lactobacillaceae	CON	5.63374	5.08206	0.00226247
p__Firmicutes.c__Bacilli.o__Lactobacillales.f__Lactobacillaceae.g__Lactobacillus	CON	5.52661	5.13288	7.10526e-05
p__Firmicutes.c__Clostridia.o__Eubacteriales.f__Lachnospiraceae	CON	4.87789	4.41795	0.00115235
p__Firmicutes.c__Clostridia.o__Eubacteriales.f__Lachnospiraceae.g__Eisenbergiella	CON	3.66171	3.40634	0.00140422
p__Firmicutes.c__Clostridia.o__Eubacteriales.f__Lachnospiraceae.g__unclassified_f__Lachnospiraceae	CON	4.81398	4.34485	0.000912887
p__Firmicutes.c__Erysipelotrichia.o__Erysipelotrichales.f__Erysipelotrichaceae.g__Ileibacterium	CON	4.13824	3.84789	0.0132974
p__Firmicutes.c__unclassified_p__Firmicutes	TEST	3.14686	3.23604	0.0397793
p__Firmicutes.c__unclassified_p__Firmicutes.o__unclassified_p__Firmicutes	TEST	3.14686	3.23604	0.0397793
p__Firmicutes.c__unclassified_p__Firmicutes.o__unclassified_p__Firmicutes.f__unclassified_p__Firmicutes	TEST	3.14686	3.23604	0.0397793
p__Firmicutes.c__unclassified_p__Firmicutes.o__unclassified_p__Firmicutes.f__unclassified_p__Firmicutes.g__unclassified_p__Firmicutes	TEST	3.14296	3.27558	0.0338078
p__Proteobacteria.c__Betaproteobacteria.o__Burkholderiales.f__Burkholderiaceae	CON	2.83003	3.42374	0.00576488
p__Proteobacteria.c__Betaproteobacteria.o__Burkholderiales.f__Burkholderiaceae.g__Ralstonia	CON	2.83003	3.42374	0.00576488
p__Proteobacteria.c__Betaproteobacteria.o__Burkholderiales.f__Sutterellaceae	TEST	3.83642	3.59292	0.0166519
p__Proteobacteria.c__Betaproteobacteria.o__Burkholderiales.f__Sutterellaceae.g__Parasutterella	TEST	3.43109	3.25662	0.013929
p__Proteobacteria.c__Betaproteobacteria.o__Burkholderiales.f__Sutterellaceae.g__Turicimonas	TEST	3.61943	3.39611	0.0203066
p__Proteobacteria.c__Deltaproteobacteria	CON	4.55891	3.97771	0.0328335
p__Proteobacteria.c__Deltaproteobacteria.o__Desulfovibrionales	CON	4.55891	3.97771	0.0328335
p__Proteobacteria.c__Deltaproteobacteria.o__Desulfovibrionales.f__Desulfovibrionaceae	CON	4.55891	3.97771	0.0328335
p__Proteobacteria.c__Deltaproteobacteria.o__Desulfovibrionales.f__Desulfovibrionaceae.g__Desulfovibrio	CON	4.50324	3.95607	0.0452006
p__Proteobacteria.c__Epsilonproteobacteria	TEST	4.39485	3.98782	0.0328335
p__Proteobacteria.c__Epsilonproteobacteria.o__Campylobacterales	TEST	4.39485	3.98782	0.0328335
p__Proteobacteria.c__Epsilonproteobacteria.o__Campylobacterales.f__Helicobacteraceae	TEST	4.39485	3.98782	0.0328335
p__Proteobacteria.c__Epsilonproteobacteria.o__Campylobacterales.f__Helicobacteraceae.g__Helicobacter	TEST	4.39485	3.98782	0.0328335
p__Proteobacteria.c__Gammaproteobacteria	TEST	4.50486	4.25658	0.0190586
p__Proteobacteria.c__Gammaproteobacteria.o__Enterobacterales	TEST	4.50307	4.25508	0.0190586
p__Proteobacteria.c__Gammaproteobacteria.o__Enterobacterales.f__Enterobacteriaceae	TEST	4.49007	4.25807	0.0301073
p__Proteobacteria.c__Gammaproteobacteria.o__Enterobacterales.f__Enterobacteriaceae.g__Escherichia	TEST	4.4884	4.26018	0.00869245
p__Verrucomicrobia	TEST	4.8686	4.56301	0.00580711
p__Verrucomicrobia.c__Verrucomicrobiae	TEST	4.8686	4.56336	0.00580711
p__Verrucomicrobia.c__Verrucomicrobiae.o__Verrucomicrobiales	TEST	4.8686	4.56327	0.00580711
p__Verrucomicrobia.c__Verrucomicrobiae.o__Verrucomicrobiales.f__Akkermansiaceae	TEST	4.8686	4.56294	0.00580711
p__Verrucomicrobia.c__Verrucomicrobiae.o__Verrucomicrobiales.f__Akkermansiaceae.g__Akkermansia	TEST	4.8686	4.56339	0.00580711
