# Supplementary material for: Metformin-associated gut microbiota remodeling correlates with reinvigorated splenic immunity in aged mice: microbiome-immune crosstalk via the gut-spleen axis
Source: Front Immunol. 2025 Sep 25;16:1633486. doi: 10.3389/fimmu.2025.1633486 (PMC12507646; doi:10.3389/fimmu.2025.1633486)
Supplement: Supplementary Table 4 — Differential Abundance of predicted KEGG pathways between TEST and CON groups. Predictions are based on KEGG pathway abundances derived from the COG functional annotations within PICRUSt2. Calculated as CON-Mean(%)/TEST-Mean(%). Values > 1 indicate higher predicted abundance in the CON group; values < 1 indicate higher predicted abundance in the TEST group. Statistical Analysis includes 95% confidence intervals (Lower ci, Upper ci), effect size (Effect size), raw p-value (P-value), and corrected p-value to account for multiple hypothesis testing. Pathways are typically considered significantly different if corrected p-value < 0.05. CON, control group; TEST, metformin-treated group. [file Table4.xlsx]

## Sheet: 差异检验统计表 (1)
Name	Fold Change(CON/TEST)	CON-Mean(%)	CON-Sd(%)	TEST-Mean(%)	TEST-Sd(%)	Lower ci	Upper ci	Effectsize	P-value	corrected pvalue
Secondary bile acid biosynthesis	1.23954	0.0877	0.0039	0.0708	0.0069	0.01232	0.02121	0.01695	0.0001398	0.02125
Lipoic acid metabolism	0.683214	0.0296	0.0043	0.0433	0.0068	-0.01812	-0.009392	-0.01372	0.0001398	0.02125
Mismatch repair	1.09265	0.8762	0.0315	0.8019	0.0576	0.0377	0.1136	0.07435	0.000501	0.03046
beta-Lactam resistance	0.876119	0.4406	0.0179	0.5029	0.0373	-0.08784	-0.04143	-0.06239	0.000501	0.03046
Terpenoid backbone biosynthesis	1.09337	0.5445	0.0201	0.498	0.0385	0.02259	0.07249	0.04646	0.0006388	0.03237
Carbon fixation in photosynthetic organisms	1.05682	0.5561	0.0056	0.5262	0.0255	0.0142	0.04459	0.02992	0.001293	0.03275
D-Glutamine and D-glutamate metabolism	1.09299	0.1669	0.0095	0.1527	0.0093	0.007089	0.02169	0.01419	0.001293	0.03275
Epithelial cell signaling in Helicobacter pylori infection	0.824634	0.0694	0.0104	0.0841	0.0065	-0.02131	-0.007454	-0.01475	0.001026	0.03275
Biosynthesis of various secondary metabolites - part 2	1.26489	0.0807	0.0061	0.0638	0.0133	0.00847	0.02539	0.0169	0.001293	0.03275
Huntington disease	0.693992	0.0273	0.0041	0.0393	0.0101	-0.01769	-0.005856	-0.01202	0.001293	0.03275
Pentose phosphate pathway	1.08998	0.8492	0.0251	0.7791	0.0438	0.04247	0.09559	0.07008	0.001622	0.03522
Vitamin B6 metabolism	0.876443	0.1518	0.0144	0.1732	0.009	-0.03168	-0.0119	-0.0214	0.001622	0.03522
Monobactam biosynthesis	0.910287	0.1938	0.0133	0.2129	0.0099	-0.02835	-0.009368	-0.01911	0.002027	0.03625
RNA transport	1.19984	0.0916	0.0081	0.0764	0.0117	0.00727	0.02368	0.01525	0.002027	0.03625
Longevity regulating pathway	0.577484	0.017	0.0038	0.0295	0.0089	-0.01758	-0.006379	-0.01245	0.002027	0.03625
Metabolic pathways	0.984022	17.86	0.0874	18.15	0.2378	-0.4397	-0.1523	-0.2947	0.002523	0.03835
Synthesis and degradation of ketone bodies	1.34614	0.0568	0.0097	0.0422	0.0084	0.007644	0.02204	0.0146	0.002523	0.03835
Folate biosynthesis	0.881957	0.3407	0.0235	0.3863	0.057	-0.07773	-0.00436	-0.04561	0.003127	0.03961
Lipopolysaccharide biosynthesis	0.587791	0.1868	0.0559	0.3178	0.1127	-0.2018	-0.05688	-0.131	0.003127	0.03961
Methane metabolism	1.0736	0.8738	0.0316	0.8139	0.0478	0.02563	0.09027	0.05992	0.003861	0.04048
Ubiquinone and other terpenoid-quinone biosynthesis	0.728922	0.1487	0.0343	0.204	0.0405	-0.09012	-0.02751	-0.05527	0.003861	0.04048
Phosphonate and phosphinate metabolism	0.655378	0.0493	0.0054	0.0753	0.0282	-0.04246	-0.01074	-0.02594	0.003861	0.04048
Carbon metabolism	1.01707	2.741	0.0164	2.695	0.0404	0.02207	0.06925	0.04543	0.004749	0.04375
Ribosome	1.08033	2.636	0.1054	2.44	0.1899	0.08601	0.3298	0.1953	0.004749	0.04375
Oxidative phosphorylation	0.92124	0.841	0.0328	0.9129	0.0796	-0.1173	-0.01996	-0.0719	0.004749	0.04375
Glycine, serine and threonine metabolism	0.974648	0.8996	0.0125	0.923	0.0214	-0.03628	-0.008619	-0.02343	0.005817	0.04653
Arginine and proline metabolism	0.886804	0.2977	0.0104	0.3357	0.0433	-0.06181	-0.01278	-0.03798	0.005817	0.04653
beta-Alanine metabolism	0.723322	0.0819	0.0086	0.1132	0.0347	-0.05166	-0.01245	-0.03134	0.005817	0.04653
Prolactin signaling pathway	1.27861	0.036	0.0045	0.0281	0.0067	0.003438	0.01228	0.007841	0.005817	0.04653
FoxO signaling pathway	0.670709	0.0254	0.0056	0.0379	0.0133	-0.02063	-0.004734	-0.01249	0.005817	0.04653
