# Supplementary material for: Metformin-associated gut microbiota remodeling correlates with reinvigorated splenic immunity in aged mice: microbiome-immune crosstalk via the gut-spleen axis
Source: Front Immunol. 2025 Sep 25;16:1633486. doi: 10.3389/fimmu.2025.1633486 (PMC12507646; doi:10.3389/fimmu.2025.1633486)
Supplement: Supplementary Table 5 — Spearman’s correlation between gut microbiota genera and immune cell profiles. This table presents Spearman’s rank correlation coefficients (ρ) and Benjamini-Hochberg-adjusted p-values for associations between gut microbiota genera (rows) and immune cell populations (columns). [file Table5.xlsx]

## Sheet: 相关性矩阵_CorrelationHeatmapGenus_2
Spearman’s rho coefficients
Species name	CD8_T	CD4_T	total T	CD4_CD8	B	NK	NEUT	MAC	M1_M	M2_M	M1_M2
g__Ligilactobacillus	0.274654	0.305171	0.338418	-0.0630478	0.141243	0.0497035	-0.0293785	-0.0491387	-0.112962	-0.201638	0.0847218
g__unclassified_f__Lachnospiraceae	-0.55722	-0.2577	-0.0728814	0.658751	0.145763	-0.161536	-0.00734463	-0.747247	0.453544	-0.564247	0.61734
g__Lactobacillus	-0.443503	-0.10791	0.0384072	0.556247	0.216888	-0.33258	-0.102231	-0.724449	0.403727	-0.601355	0.67476
g__Akkermansia	0.521269	0.352819	0.275752	-0.45293	-0.0491898	0.0659535	0.232349	0.450104	-0.504487	0.608624	-0.760201
g__unclassified_f__Oscillospiraceae	-0.0858757	0.0418079	0.197119	0.177502	0.0107314	0.0739695	0.276758	-0.226426	-0.293055	0.198193	-0.361942
g__Allobaculum	0.271546	0.00819441	-0.268079	-0.36613	-0.0819209	0.147416	-0.124294	0.494776	-0.0768145	-0.0417961	-0.0485739
g__unclassified_f__Muribaculaceae	-0.158192	-0.485876	-0.581192	-0.231204	0.0762497	-0.0175042	0.168314	0.485037	-0.0547713	-0.038961	0.0152456
g__Muribaculum	0.301215	-0.0440803	-0.185876	-0.59853	-0.189266	0.343971	0.106497	0.687376	-0.390285	0.535442	-0.515674
g__Duncaniella	0.068946	-0.298955	-0.437853	-0.446424	-0.170056	0.0852866	0.227119	0.606608	-0.167184	0.25473	-0.227619
g__Lawsonibacter	0.0389831	0.112429	0.29935	0.085359	-0.114092	0.00169396	0.341147	-0.243365	-0.227555	0.17109	-0.288538
Benjamini-Hochberg-adjusted p-values
Species name	CD8_T	CD4_T	total T	CD4_CD8	B	NK	NEUT	MAC	M1_M	M2_M	M1_M2
g__Muribaculum	0.173122	0.845565	0.407559	0.00325272	0.398905	0.117007	0.637138	0.000408512	0.0725365	0.0102266	0.0140321
g__Lactobacillus	0.038693	0.632653	0.865252	0.00718091	0.332286	0.130454	0.650761	0.000137424	0.0624157	0.00307319	0.000571725
g__Allobaculum	0.221538	0.971129	0.227726	0.0937718	0.717035	0.512678	0.581562	0.0192329	0.734035	0.853482	0.830033
g__Ligilactobacillus	0.216086	0.167269	0.123431	0.780448	0.530677	0.826138	0.896739	0.828085	0.616709	0.368199	0.707765
g__unclassified_f__Oscillospiraceae	0.703957	0.853441	0.379252	0.429374	0.962196	0.743559	0.212446	0.310928	0.185637	0.376609	0.0978766
g__Lawsonibacter	0.86325	0.618383	0.175929	0.705661	0.613167	0.994031	0.120243	0.275112	0.308456	0.44649	0.192825
g__Duncaniella	0.760464	0.176529	0.041545	0.0372799	0.449282	0.7059	0.30941	0.00276145	0.457089	0.252604	0.308316
g__Akkermansia	0.0128539	0.107276	0.214181	0.034278	0.827909	0.770585	0.298095	0.0355576	0.016651	0.00264913	4.03365e-05
g__unclassified_f__Muribaculaceae	0.481979	0.0218736	0.00455822	0.30055	0.735923	0.938373	0.45401	0.0221368	0.808714	0.863327	0.946313
g__unclassified_f__Lachnospiraceae	0.0070593	0.246925	0.747211	0.000856756	0.51747	0.472644	0.974122	6.43489e-05	0.0340046	0.00623039	0.0022066
