# Supplementary material for: Metformin-associated gut microbiota remodeling correlates with reinvigorated splenic immunity in aged mice: microbiome-immune crosstalk via the gut-spleen axis
Source: Front Immunol. 2025 Sep 25;16:1633486. doi: 10.3389/fimmu.2025.1633486 (PMC12507646; doi:10.3389/fimmu.2025.1633486)
Supplement: Supplementary Table 6 — Spearman’s correlation between gut microbiota genera and cytokine/marker mRNA levels. This table presents Spearman’s rank correlation coefficients (ρ) and Benjamini-Hochberg-adjusted p-values for associations between gut microbiota genera (rows) and cytokine/marker mRNA levels (columns). [file Table6.xlsx]

## Sheet: 相关性矩阵_CorrelationHeatmapGenus_2
Spearman’s rho coefficients
Species name	Ifng	il4	Il10	Il17a	Foxp3	Il6	Il1b	Arg1	Tgfb1
g__unclassified_f__Lachnospiraceae	0.552542	-0.462016	-0.680599	0.654617	0.22536	0.73708	0.635414	-0.791867	-0.576108
g__Ligilactobacillus	0.0039548	0.173397	0.236092	0.163231	0.388591	0.216888	0.191471	-0.141768	0.290878
g__Lawsonibacter	-0.081333	0.132693	-0.265951	0.053642	-0.255788	0.0299266	0.142857	-0.389046	-0.124788
g__Lactobacillus	0.702062	-0.621683	-0.738001	0.774139	0.0152456	0.796725	0.794466	-0.757199	-0.667984
g__unclassified_f__Oscillospiraceae	-0.0214629	0.1869	-0.230943	0.0491248	-0.13834	-0.0095991	0.111237	-0.321287	-0.113495
g__unclassified_f__Muribaculaceae	-0.112962	0.0739695	0.289667	-0.384529	0.0863919	-0.197064	-0.462451	0.387916	0.0976849
g__Allobaculum	-0.223729	0.0265462	0.288619	-0.387461	-0.0553516	-0.363174	-0.389156	0.564812	0.282971
g__Akkermansia	-0.58449	0.310676	0.448368	-0.611516	-0.287534	-0.690776	-0.566969	0.389357	0.49928
g__Muribaculum	-0.471751	0.436035	0.730302	-0.673821	0.0208981	-0.600395	-0.739339	0.699238	0.498729
g__Duncaniella	-0.265819	0.183564	0.386332	-0.545044	-0.141203	-0.479526	-0.599266	0.539396	0.161536
Benjamini-Hochberg-adjusted p-values
Species name	Ifng	il4	Il10	Il17a	Foxp3	Il6	Il1b	Arg1	Tgfb1
g__Muribaculum	0.0266541	0.0424968	0.000113908	0.00058584	0.926453	0.00313322	8.44485e-05	0.000293346	0.0181454
g__Allobaculum	0.316881	0.90665	0.192693	0.0748119	0.806724	0.0966555	0.0734403	0.00616744	0.201938
g__unclassified_f__Oscillospiraceae	0.924471	0.404933	0.301112	0.828133	0.539242	0.966183	0.622136	0.144843	0.615037
g__Ligilactobacillus	0.986064	0.440289	0.290159	0.46795	0.0738954	0.332286	0.393329	0.529135	0.189077
g__Lactobacillus	0.000270483	0.00201053	8.83407e-05	2.3609e-05	0.946313	9.11157e-06	1.00738e-05	4.50604e-05	0.000680447
g__unclassified_f__Muribaculaceae	0.616709	0.743559	0.19101	0.0772312	0.702256	0.379389	0.0302319	0.0744415	0.665396
g__Akkermansia	0.00428088	0.159354	0.0363619	0.00249465	0.194446	0.000372093	0.00593189	0.0732784	0.017998
g__unclassified_f__Lachnospiraceae	0.00765998	0.0304078	0.000490334	0.000947502	0.313272	9.11099e-05	0.00148448	1.12907e-05	0.00501491
g__Lawsonibacter	0.718986	0.556083	0.231579	0.812589	0.250573	0.894823	0.525942	0.0735287	0.580049
g__Duncaniella	0.23182	0.413519	0.0757369	0.00871069	0.530794	0.0239296	0.00320514	0.00957814	0.472644
